# Supplementary material for: Molecular Signatures of Membrane Protein Complexes Underlying Muscular Dystrophy
Source: Mol Cell Proteomics. 2016 Apr 20;15(6):2169–85. doi: 10.1074/mcp.M116.059188 (PMC5083101; doi:10.1074/mcp.M116.059188)
Supplement: Supplemental Data [file 10.1074_M116.059188_mcp.M116.059188-6.xlsx]

## Sheet: FractionBSA
Group	Subgroup	Spectra	Distinct	Distinct	% AA	Total	Protein MW	Protein	Species	Database	Protein Name
(#)	(#)	(#)	Peptides	Summed	Coverage	Protein	(Da)	pI		Accession #
			(#)	MS/MS Search		Spectral
				Score		Intensity
1	1.1	1235	27	409.67	43.9	742000000	71323.5	5.82	BOVIN	P02769	Serum albumin
#	Variable	Sequence	RT	m/z	MH+	MH+	Peptide pI	Collaborator/CampbellLab/Rolf/062011_WT_SCGA_MDX/WT/4_carboxy		Collaborator/CampbellLab/Rolf/062011_WT_SCGA_MDX/WT/5_carboxy		Collaborator/CampbellLab/Rolf/062011_WT_SCGA_MDX/WT/6_carboxy		Collaborator/CampbellLab/Rolf/062011_WT_SCGA_MDX/WT/7_carboxy		Collaborator/CampbellLab/Rolf/062011_WT_SCGA_MDX/WT/8_carboxy		Collaborator/CampbellLab/Rolf/062011_WT_SCGA_MDX/MDX/4_carboxy		Collaborator/CampbellLab/Rolf/062011_WT_SCGA_MDX/MDX/5_carboxy		Collaborator/CampbellLab/Rolf/062011_WT_SCGA_MDX/MDX/6_carboxy		Collaborator/CampbellLab/Rolf/062011_WT_SCGA_MDX/MDX/7_carboxy		Collaborator/CampbellLab/Rolf/062011_WT_SCGA_MDX/MDX/8_carboxy		Collaborator/CampbellLab/Rolf/062011_WT_SCGA_MDX/SCGA/4_carboxy		Collaborator/CampbellLab/Rolf/062011_WT_SCGA_MDX/SCGA/5_carboxy		Collaborator/CampbellLab/Rolf/062011_WT_SCGA_MDX/SCGA/6_carboxy		Collaborator/CampbellLab/Rolf/062011_WT_SCGA_MDX/SCGA/7_carboxy		Collaborator/CampbellLab/Rolf/062011_WT_SCGA_MDX/SCGA/8_carboxy
	Sites		(min)	Measured	Matched	Error		# Spectra Intensity		# Spectra Intensity		# Spectra Intensity		# Spectra Intensity		# Spectra Intensity		# Spectra Intensity		# Spectra Intensity		# Spectra Intensity		# Spectra Intensity		# Spectra Intensity		# Spectra Intensity		# Spectra Intensity		# Spectra Intensity		# Spectra Intensity		# Spectra Intensity
				(Da)	(Da)	(Da)
1		(K)AEFVEVTK(L)	58.88	461.749	922.488	0.0021	4.53	12	4360000	7	5760000	8	5180000	10	5720000	10	4530000	9	5050000	7	4530000	10	5390000	10	4230000	15	16900000	11	3640000	7	2180000	11	3630000	10	2660000	14	9220000
2		(K)CCAADDKEACFAVEGPK(L)	69.7	644.255	1930.75	0.0013	4.32	0		0		0		0		0		0		0		0		0		0		0		1	4810	0		0		0
3		(K)CCTESLVNR(R)	56.98	570.739	1140.47	0.0043	5.99	9	2540000	15	10600000	9	4330000	6	2070000	12	5790000	2	1170000	9	10600000	0		7	2880000	12	6290000	3	962000	5	3950000	4	1630000	10	4630000	10	2560000
4		(K)DAFLGSFLYEYSR(R)	106.62	784.38	1567.74	0.009	4.37	3	258000	0		0		0		0		0		0		0		0		0		0		0		0		0		0
5		(K)DDSPDLPK(L)	51.88	443.718	886.415	0.0133	3.93	2	488000	5	2040000	3	337000	6	1740000	8	2510000	0		4	762000	8	2010000	0		6	2640000	7	1340000	3	575000	0		5	995000	0
6		(K)DLGEEHFK(G)	52.57	487.736	974.458	0.0069	4.65	0		2	249000	2	155000	0		0		1	83600	0		0		0		0		0		0		0		0		0
7		(K)EACFAVEGPK(L)	65.28	554.755	1108.5	0.004	4.53	0		0		4	376000	4	334000	5	374000	4	189000	0		0		0		5	163000	2	31300	0		0		0		0
8		(K)ECCHGDLLECADDR(A)	70.07	584.873	1752.61	-0.0098	4.1	0		0		0		0		0		0		0		0		0		0		0		0		2	90900	0		0
9		(K)EYEATLEECCAK(D)	63.35	752.797	1504.58	0.0043	4.09	3	211000	4	336000	5	444000	0		4	522000	5	623000	0		0		0		5	479000	4	198000	0		2	83800	0		4	381000
10		(K)HLVDEPQNLIK(Q)	69.23	653.362	1305.72	0.001	5.32	8	5310000	6	3680000	12	8600000	11	6630000	0		4	4290000	10	12400000	3	2870000	3	1350000	1	599000	5	3180000	8	6490000	8	4620000	9	4200000	10	8170000
11		(K)KQTALVELLK(H)	76.72	571.863	1142.71	0.0052	8.59	0		0		2	197000	0		0		0		0		0		0		0		0		0		0		1	68600	0
12		(R)KVPQVSTPTLVEVSR(S)	73.73	547.319	1639.94	0.0062	8.75	19	34500000	10	18100000	5	10700000	6	4180000	4	1430000	16	23000000	6	5140000	0		0		8	7900000	11	10800000	0		7	11200000	8	1240000	9	9020000
13		(R)LCVLHEK(T)	54.4	450.239	899.466	0.0056	6.74	0		0		0		0		0		0		4	438000	4	680000	0		0		0		0		1	55800	0		0
14		(K)LGEYGFQNALIVR(Y)	90.42	493.938	1479.8	0.0055	6	6	1120000	4	371000	6	571000	7	1050000	8	881000	5	1440000	2	238000	3	753000	11	3810000	7	828000	5	314000	4	340000	7	548000	3	341000	5	565000
15		(K)LKECCDKPLLEK(S)	57.68	512.256	1534.75	0.004	6.17	0		0		3	1100000	3	1470000	0		0		0		0		1	154000	0		0		0		0		0		1	188000
16		(K)LKPDPNTLCDEFK(A)	76.8	526.59	1577.75	0.0024	4.56	1	79200	0		4	1630000	0		0		4	3430000	4	1980000	4	3740000	3	1160000	2	885000	6	922000	0		4	1560000	7	1600000	2	844000
17		(K)LVNELTEFAK(T)	79.77	582.321	1163.63	0.0035	4.53	6	4610000	7	5280000	3	876000	9	4450000	8	1730000	3	6340000	14	13500000	11	9380000	2	789000	2	2210000	9	4210000	3	1490000	7	3550000	1	480000	7	2320000
18		(K)LVVSTQTALA(-)	72.85	501.797	1002.58	0.0037	5.52	2	1210000	7	6660000	2	225000	8	5640000	5	2560000	0		3	2850000	5	4650000	2	1700000	4	2630000	2	293000	0		0		7	2540000	4	2400000
19		(K)QNCDQFEK(L)	45.98	535.219	1069.43	0.0054	4.37	0		0		0		0		1	59200	0		0		0		0		0		0		0		0		0		0
20		(K)QTALVELLK(H)	86.27	507.815	1014.62	0.0036	6	4	456000	1	49100	2	146000	0		1	83400	0		0		0		0		0		1	77900	0		1	94700	0		0
21		(R)RPCFSALTPDETYVPK(A)	80.87	627.976	1881.91	0.0077	6.06	3	418000	0		0		0		0		0		0		0		5	2650000	0		8	3800000	0		0		0		0
22		(K)SHCIAEVEK(D)	46.92	537.255	1073.49	0.0101	5.38	1	53500	0		1	39600	0		0		0		0		0		0		0		0		0		0		0		1	43400
23		(K)SLHTLFGDELCK(V)	85.08	474.233	1420.68	0.0062	5.3	4	5780000	0		3	5900000	0		0		7	15000000	6	9160000	12	35700000	8	8610000	6	2380000	5	3130000	0		0		6	10600000	0
24		(K)TCVADESHAGCEK(S)	42.67	489.194	1465.56	0.0105	4.65	10	13300000	7	3390000	9	8020000	2	1020000	5	6150000	10	11800000	4	1750000	4	2980000	9	6280000	5	6870000	7	2180000	3	845000	6	2060000	8	4210000	12	9460000
25		(K)VPQVSTPTLVEVSR(S)	78.83	756.424	1511.84	-0.0013	5.97	0		0		0		0		3	139000	0		0		0		0		0		0		0		0		0		0
26		(K)YICDNQDTISSK(L)	55.83	722.818	1444.63	0.0019	4.21	6	1080000	8	3390000	4	860000	7	1770000	12	6450000	4	1240000	7	2320000	3	470000	6	1920000	5	1510000	4	551000	5	486000	8	1310000	1	234000	7	1250000
27		(K)YLYEIAR(R)	66.9	464.252	927.493	0.0037	6	8	2900000	6	2730000	8	3230000	7	1860000	8	3870000	5	2160000	2	1800000	2	1760000	3	1740000	4	1500000	1	202000	1	290000	3	652000	5	837000	8	3220000
									WT4		WT5		WT6		WT7		WT8		MDX4		MDX5		MDX6		MDX7		MDX8		SCGA4		SCGA5		SCGA6		SCGA7		SCGA8
2		(K)CCAADDKEACFAVEGPK(L)	69.7	644.255	1930.75	0.0013	4.32	0		0		0		0		0		0		0		0		0		0		0		1	4810	0		0		0
3		(K)CCTESLVNR(R)	56.98	570.739	1140.47	0.0043	5.99	9	2540000	15	10600000	9	4330000	6	2070000	12	5790000	2	1170000	9	10600000	0		7	2880000	12	6290000	3	962000	5	3950000	4	1630000	10	4630000	10	2560000
7		(K)EACFAVEGPK(L)	65.28	554.755	1108.5	0.004	4.53	0		0		4	376000	4	334000	5	374000	4	189000	0		0		0		5	163000	2	31300	0		0		0		0
8		(K)ECCHGDLLECADDR(A)	70.07	584.873	1752.61	-0.0098	4.1	0		0		0		0		0		0		0		0		0		0		0		0		2	90900	0		0
9		(K)EYEATLEECCAK(D)	63.35	752.797	1504.58	0.0043	4.09	3	211000	4	336000	5	444000	0		4	522000	5	623000	0		0		0		5	479000	4	198000	0		2	83800	0		4	381000
13		(R)LCVLHEK(T)	54.4	450.239	899.466	0.0056	6.74	0		0		0		0		0		0		4	438000	4	680000	0		0		0		0		1	55800	0		0
15		(K)LKECCDKPLLEK(S)	57.68	512.256	1534.75	0.004	6.17	0		0		3	1100000	3	1470000	0		0		0		0		1	154000	0		0		0		0		0		1	188000
16		(K)LKPDPNTLCDEFK(A)	76.8	526.59	1577.75	0.0024	4.56	1	79200	0		4	1630000	0		0		4	3430000	4	1980000	4	3740000	3	1160000	2	885000	6	922000	0		4	1560000	7	1600000	2	844000
19		(K)QNCDQFEK(L)	45.98	535.219	1069.43	0.0054	4.37	0		0		0		0		1	59200	0		0		0		0		0		0		0		0		0		0
21		(R)RPCFSALTPDETYVPK(A)	80.87	627.976	1881.91	0.0077	6.06	3	418000	0		0		0		0		0		0		0		5	2650000	0		8	3800000	0		0		0		0
22		(K)SHCIAEVEK(D)	46.92	537.255	1073.49	0.0101	5.38	1	53500	0		1	39600	0		0		0		0		0		0		0		0		0		0		0		1	43400
23		(K)SLHTLFGDELCK(V)	85.08	474.233	1420.68	0.0062	5.3	4	5780000	0		3	5900000	0		0		7	15000000	6	9160000	12	35700000	8	8610000	6	2380000	5	3130000	0		0		6	10600000	0
24		(K)TCVADESHAGCEK(S)	42.67	489.194	1465.56	0.0105	4.65	10	13300000	7	3390000	9	8020000	2	1020000	5	6150000	10	11800000	4	1750000	4	2980000	9	6280000	5	6870000	7	2180000	3	845000	6	2060000	8	4210000	12	9460000
26		(K)YICDNQDTISSK(L)	55.83	722.818	1444.63	0.0019	4.21	6	1080000	8	3390000	4	860000	7	1770000	12	6450000	4	1240000	7	2320000	3	470000	6	1920000	5	1510000	4	551000	5	486000	8	1310000	1	234000	7	1250000
									23461700		17716000		22699600		6664000		19345200		33452000		26248000		43570000		23654000		18577000		11774300		5285810		6790500		21274000		14726400
			WT4	MDX4	SCGA4		WT5	MDX5	SCGA5		WT6	MDX6	SCGA6		WT7	MDX7	SCGA7		WT8	MDX8	SCGA8
2		(K)CCAADDKEACFAVEGPK(L)							4810
3		(K)CCTESLVNR(R)	2540000	1170000	962000		10600000	10600000	3950000		4330000		1630000		2070000	2880000	4630000		5790000	6290000	2560000
7		(K)EACFAVEGPK(L)		189000	31300						376000				334000				374000	163000
8		(K)ECCHGDLLECADDR(A)											90900
9		(K)EYEATLEECCAK(D)	211000	623000	198000		336000				444000		83800						522000	479000	381000
13		(R)LCVLHEK(T)						438000				680000	55800
15		(K)LKECCDKPLLEK(S)									1100000				1470000	154000					188000
16		(K)LKPDPNTLCDEFK(A)	79200	3430000	922000			1980000			1630000	3740000	1560000			1160000	1600000			885000	844000
19		(K)QNCDQFEK(L)																	59200
21		(R)RPCFSALTPDETYVPK(A)	418000		3800000											2650000
22		(K)SHCIAEVEK(D)	53500								39600										43400
23		(K)SLHTLFGDELCK(V)	5780000	15000000	3130000			9160000			5900000	35700000				8610000	10600000			2380000
24		(K)TCVADESHAGCEK(S)	13300000	11800000	2180000		3390000	1750000	845000		8020000	2980000	2060000		1020000	6280000	4210000		6150000	6870000	9460000
26		(K)YICDNQDTISSK(L)	1080000	1240000	551000		3390000	2320000	486000		860000	470000	1310000		1770000	1920000	234000		6450000	1510000	1250000
			23461700	33452000	11774300		17716000	26248000	5285810		22699600	43570000	6790500		6664000	23654000	21274000		19345200	18577000	14726400
		Adjusted	22990200	33263000	7943000		17380000	14670000	5281000		10510000	7190000	4930000		4860000	11080000	9074000		18390000	14670000	13270000
		Fold Change	0.691164	1	0.238794		1	0.844074	0.303855		1	0.68411	0.469077		0.438628	1	0.818953		1	0.797716	0.721588
			1.30884	1	1.76121		1	1.15593	1.69614		1	1.31589	1.53092		1.56137	1	1.18105		1	1.20228	1.27841
