# Supplementary material for: Molecular Signatures of Membrane Protein Complexes Underlying Muscular Dystrophy
Source: Mol Cell Proteomics. 2016 Apr 20;15(6):2169–85. doi: 10.1074/mcp.M116.059188 (PMC5083101; doi:10.1074/mcp.M116.059188)
Supplement: Supplemental Data [file 10.1074_M116.059188_mcp.M116.059188-7.xlsx]

## Sheet: Table 1
SupplTable2_032316
Supplemental Table 2. Directed MS (dMS) protocol vs. DDA protocol
Note: Samples were run on a 1.5 to 42% Buffer B 30 min gradient. The raw.d files were searched against the UniProt Bovine database using SpectrumMill software version B.04.00.127 and the following settings: precursor mass tolerance of 25 parts per million (ppm), product mass tolerance of 200 ppm, and a maximum of two trypsin miss cleavages. Search modifications included a static carboxymethylatio…
Approach	Protein Name	UniProt ID	Species	Total Protein Spectral Intensity	% Amino Acid (AA) coverage	Distsinct Peptides (#)	Spectra (#)
tandem MS	Serum Albumin	P02769	Bovine	1.19E+07	28.4	26	96
directed MS	Serum Albumin	P02769	Bovine	2.71E+08	55.1	39	162
Page 1 of 1
