# Supplementary material for: Molecular Signatures of Membrane Protein Complexes Underlying Muscular Dystrophy
Source: Mol Cell Proteomics. 2016 Apr 20;15(6):2169–85. doi: 10.1074/mcp.M116.059188 (PMC5083101; doi:10.1074/mcp.M116.059188)
Supplement: Supplemental Data [file 10.1074_M116.059188_mcp.M116.059188-8.xlsx]

## Sheet: SupplTable2
K	Process Networks	pValue	Ratio
1	Cytoskeleton_Intermediate filaments	1.03625e-06	4/81
	Cell adhesion_Cell junctions	1.65989e-05	4/162
2	Cell adhesion_Cell-matrix interactions	1.06856e-05	11/211
	Inflammation_IL-6 signaling	3.10533e-05	8/119
	Development_Skeletal muscle development	0.000120787	8/144
	Muscle contraction	0.000425109	8/173
	Cell adhesion_Integrin priming	0.00579201	5/110
	Development_Blood vessel morphogenesis	0.00966208	7/228
	Cell adhesion_Attractive and repulsive receptors	0.00987157	6/175
3	No significant process networks detected
4	Muscle contraction	3.45191e-05	7/173
	Development_Skeletal muscle development	0.000113755	6/144
	Cytoskeleton_Regulation of cytoskeleton rearrangement	0.000419558	6/183
	Cardiac development_FGF_ErbB signaling	0.000520851	5/124
	Development_Neurogenesis in general	0.000541991	6/192
	Immune response_Phagocytosis	0.00116129	6/222
	Cell adhesion_Platelet aggregation	0.00155567	5/158
	Cytoskeleton_Actin filaments	0.00250039	5/176
5	Development_Neuromuscular junction	2.87642e-11	13/147
	Muscle contraction	3.5112e-05	8/173
	Development_Skeletal muscle development	8.27795e-05	7/144
	Inflammation_Protein C signaling	0.000133661	6/108
	Cell adhesion_Cell-matrix interactions	0.000860651	7/211
	Signal transduction_Oxytocin signaling	0.00365578	4/86
	Inflammation_Neutrophil activation	0.0048799	6/215
	Development_Regulation of angiogenesis	0.00582271	6/223
	Signal Transduction_Cholecystokinin signaling	0.00767084	4/106
6	Cell adhesion_Platelet-endothelium-leucocyte interactions	0.000630562	4/174
	Transport_Synaptic vesicle exocytosis	0.00762349	3/175
7	Development_Neurogenesis_Synaptogenesis	0.00223416	3/180
	Neurophysiological process_Transmission of nerve impulse	0.00356127	3/212
8	No significant process networks detected
9	Cell adhesion_Synaptic contact	0.00269926	5/184
	Transport_Sodium transport	0.00685017	5/229
10	Cell adhesion_Platelet-endothelium-leucocyte interactions	1.45835e-10	15/174
	Cytoskeleton_Macropinocytosis and its regulation	2.26788e-05	7/85
	Cell adhesion_Attractive and repulsive receptors	6.50527e-05	9/175
	Development_Blood vessel morphogenesis	9.56026e-05	10/228
	Proliferation_Positive regulation cell proliferation	0.000381731	9/221
	Apoptosis_Anti-Apoptosis mediated by external signals via PI3K/AKT	0.00244756	8/233
	Inflammation_Protein C signaling	0.00477768	5/108
	Apoptosis_Anti-apoptosis mediated by external signals via NF-kB	0.00536534	5/111
	Development_Regulation of angiogenesis	0.00744283	7/223
	Development_EMT_Regulation of epithelial-to-mesenchymal transition	0.00780282	7/225
11	Cell adhesion_Cell-matrix interactions	6.24498e-10	14/211
	Cell adhesion_Integrin-mediated cell-matrix adhesion	7.5267e-10	14/214
	Cell adhesion_Attractive and repulsive receptors	9.57244e-07	10/175
	Cell adhesion_Integrin priming	2.37109e-05	7/110
	Immune response_Phagocytosis	0.00179106	7/222
	Immune response_TCR signaling	0.00247942	6/174
	Cell adhesion_Cadherins	0.00293784	6/180
	Immune response_Phagosome in antigen presentation	0.00298765	7/243
	Cell adhesion_Leucocyte chemotaxis	0.00555995	6/205
	Cell adhesion_Glycoconjugates	0.00912011	5/162
	Development_Neurogenesis_Axonal guidance	0.0095978	6/230
12	Neurophysiological process_Melatonin signaling	0.000462446	4/43
	Transport_Potassium transport	0.00123018	7/194
	Inflammation_Histamine signaling	0.00210617	7/213
	Cell adhesion_Cell-matrix interactions	0.00886742	6/211
	Inflammation_Neutrophil activation	0.00968082	6/215
13	Immune response_Phagosome in antigen presentation	0.000177144	11/243
	Cytoskeleton_Intermediate filaments	0.000455005	6/81
	Inflammation_Neutrophil activation	0.00124179	9/215
	Immune response_Phagocytosis	0.00155304	9/222
	Protein folding_ER and cytoplasm	0.00217701	4/45
	Muscle contraction	0.00527794	7/173
	Signal transduction_NOTCH signaling	0.00830945	8/236
14	Transport_Potassium transport	0.0014666	3/194
	Transport_Sodium transport	0.00236445	3/229
