# Supplementary material for: Molecular Signatures of Membrane Protein Complexes Underlying Muscular Dystrophy
Source: Mol Cell Proteomics. 2016 Apr 20;15(6):2169–85. doi: 10.1074/mcp.M116.059188 (PMC5083101; doi:10.1074/mcp.M116.059188)
Supplement: Supplemental Data [file 10.1074_M116.059188_mcp.M116.059188-9.xlsx]

## Sheet: Network list
Network List
#	Network	GO processes	Total nodes	Seed nodes	Pathways	p-Value	zScore	gScore
1	NF-kB p52/p65, Galectin-3, ErbB2, ErbB3, ErbB4, ITGB1	response to stress (73.6%; 3.069e-39), immune system process (59.7%; 6.762e-37), regulation of immune response (42.6%; 7.864e-37), positive regulation of response to stimulus (51.9%; 2.193e-35), positive regulation of immune system process (39.5%; 1.338e-34)	133	94	286	1.19e-189	115.57	473.07
2	AML1/ETO fusion protein, A2M receptor, G3P2, PRNP, ErbB2, IGF-1 receptor, SHPS-1, Insulin receptor, IGF-2 receptor, 08p22/MSR1(CD204), ITGA5, ITGB1, Sortilin	localization (64.8%; 5.823e-38), response to organic substance (51.4%; 1.435e-36), response to stress (56.3%; 2.953e-36), regulation of biological quality (54.3%; 1.015e-35), response to wounding (32.8%; 5.759e-33)	256	177	75	0	157.28	251.03
3	HNF3, A2M receptor, ErbB2, SHPS-1, Insulin receptor, alpha-5/beta-1 integrin, ITGA5, ITGB1	localization (61.2%; 2.543e-33), establishment of localization (51.5%; 8.174e-27), regulation of biological quality (47.7%; 3.105e-26), single-organism transport (45.0%; 4.805e-26), transport (50.4%; 9.550e-26)	271	235	10	0	202.87	215.37
4	ALX3, ErbB3	localization (62.7%; 8.562e-32), establishment of localization (52.2%; 1.396e-24), transport (50.4%; 8.167e-23), single-organism transport (44.7%; 1.234e-22), wound healing (21.5%; 2.197e-21)	238	233	0	0	214.73	214.73
5	HIC1, ErbB2, Insulin receptor	localization (58.9%; 4.072e-22), wound healing (21.9%; 8.252e-19), response to stress (47.9%; 4.244e-18), regulation of biological quality (45.8%; 1.242e-17), response to wounding (27.1%; 1.677e-17)	201	192	3	0	192.47	196.22
6	EWS/FLI1 fusion protein, ErbB2, Insulin receptor, alpha-5/beta-1 integrin, ITGA5, ITGB1	localization (65.1%; 9.793e-34), response to wounding (34.9%; 1.225e-32), regulation of biological quality (53.0%; 2.218e-29), response to stress (54.0%; 3.176e-28), establishment of localization (54.9%; 6.208e-27)	223	196	6	0	186.48	193.98
7	ZNF263, PRNP, ErbB2, Insulin receptor, ITGB1	localization (59.7%; 2.799e-21), wound healing (22.7%; 1.325e-18), response to stress (47.7%; 1.612e-16), regulation of biological quality (46.0%; 1.793e-16), establishment of localization (48.9%; 6.992e-16)	185	178	1	0	185.98	187.23
8	FALZ, ErbB2, Insulin receptor, ITGB1	localization (59.5%; 8.297e-21), wound healing (22.0%; 3.313e-17), single-organism transport (43.9%; 1.122e-16), establishment of localization (49.7%; 1.859e-16), regulation of biological quality (45.7%; 7.300e-16)	180	174	1	0	184.3	185.55
9	TFEB, A2M receptor, PRNP, ErbB2, SHPS-1, Insulin receptor, alpha-5/beta-1 integrin, 08p22/MSR1(CD204), ITGA5, ITGB1	localization (63.3%; 8.430e-30), response to wounding (33.8%; 1.418e-29), response to stress (52.7%; 1.968e-25), locomotion (30.9%; 2.759e-25), regulation of biological quality (50.2%; 1.834e-24)	212	185	3	0	180.5	184.25
10	PPAR-beta(delta), A2M receptor, PRNP, ErbB2, SHPS-1, Insulin receptor, alpha-5/beta-1 integrin, ITGA5, ITGB1	localization (64.5%; 4.116e-32), response to wounding (34.1%; 1.131e-30), locomotion (32.7%; 7.961e-29), response to stress (54.5%; 1.625e-28), regulation of biological quality (52.6%; 3.006e-28)	216	185	4	0	178.81	183.81
11	DMTF1, ErbB2, Insulin receptor, alpha-5/beta-1 integrin, ITGA5, ITGB1	response to wounding (35.9%; 4.874e-31), localization (65.1%; 3.014e-30), response to stress (55.7%; 1.032e-27), response to organic substance (48.4%; 1.233e-24), establishment of localization (55.2%; 1.311e-24)	199	176	4	0	177.24	182.24
12	ZBTB4, ErbB2, ITGB1	localization (61.0%; 9.583e-21), establishment of localization (50.9%; 2.246e-16), single-organism transport (44.7%; 3.945e-16), regulation of biological quality (47.2%; 4.380e-16), wound healing (22.0%; 5.534e-16)	168	162	2	0	177.6	180.1
13	NPAS2, A2M receptor, PRNP, ErbB2, ITGB1	localization (62.1%; 3.535e-22), establishment of localization (51.6%; 3.808e-17), single-organism transport (45.3%; 5.445e-17), wound healing (22.4%; 1.239e-16), locomotion (28.0%; 2.659e-16)	169	162	2	0	177.07	179.57
14	HESX1, ErbB2, Insulin receptor	localization (61.0%; 3.599e-20), establishment of localization (50.6%; 1.221e-15), wound healing (22.1%; 1.318e-15), single-organism transport (44.2%; 3.296e-15), response to stress (47.4%; 2.372e-14)	161	156	1	0	174.7	175.95
15	HOXA2, ErbB2, Insulin receptor	localization (63.6%; 5.924e-24), wound healing (25.9%; 8.184e-22), regulation of biological quality (51.9%; 3.591e-21), response to wounding (32.1%; 4.034e-21), establishment of localization (53.1%; 9.137e-19)	168	153	5	0	167.68	173.93
16	TCF21, PRNP, ErbB2	localization (64.2%; 1.205e-22), wound healing (24.3%; 6.726e-18), regulation of biological quality (50.0%; 1.166e-17), response to stress (51.4%; 2.436e-17), single-organism transport (45.9%; 2.733e-16)	152	147	1	0	169.41	170.66
17	FBI-1 (Pokemon), PRNP, ErbB2, Insulin receptor, ITGA5	localization (63.1%; 1.413e-20), wound healing (26.2%; 1.454e-19), regulation of biological quality (51.8%; 1.551e-18), response to wounding (31.9%; 2.379e-18), response to stress (52.5%; 1.308e-17)	145	139	1	0	163.99	165.24
18	E2F7, ErbB2	localization (63.2%; 5.258e-20), wound healing (25.7%; 2.780e-18), response to wounding (31.6%; 2.001e-17), response to stress (52.2%; 8.588e-17), regulation of biological quality (50.0%; 2.411e-16)	140	136	1	0	163.3	164.55
19	HFH3, ErbB2	localization (63.0%; 1.298e-19), wound healing (25.9%; 2.150e-18), response to wounding (31.9%; 1.468e-17), regulation of biological quality (50.4%; 1.477e-16), response to stress (51.9%; 2.260e-16)	139	135	1	0	162.68	163.93
20	TAF7L, ErbB2	localization (66.9%; 1.135e-23), establishment of localization (57.4%; 7.899e-20), regulation of biological quality (52.9%; 5.159e-19), single-organism transport (50.0%; 9.897e-19), transport (55.1%; 3.250e-18)	139	135	1	0	162.68	163.93
21	CUX1 (p110), A2M receptor, SHPS-1, Insulin receptor, alpha-5/beta-1 integrin, ITGA5, ITGB1	localization (77.8%; 2.257e-15), single-organism transport (63.0%; 6.189e-14), transport (68.5%; 9.070e-14), establishment of localization (68.5%; 1.559e-13), wound healing (33.3%; 3.681e-12)	57	50	0	4.05e-110	94.83	94.83
22	SOX13, alpha-5/beta-1 integrin, ITGA5, ITGB1	localization (84.6%; 1.045e-18), locomotion (51.9%; 3.684e-18), response to wounding (51.9%; 7.034e-18), wound healing (42.3%; 3.813e-17), response to organic substance (69.2%; 5.056e-17)	54	44	2	4.69e-93	84.93	87.43
23	ZNF322A, Insulin receptor, ITGB1	regulation of biological quality (54.5%; 1.366e-07), blood coagulation (22.7%; 1.321e-06), coagulation (22.7%; 1.321e-06), regulation of body fluid levels (25.0%; 1.408e-06), hemostasis (22.7%; 1.451e-06)	45	41	0	3.63e-91	86.75	86.75
24	GRHL3, Insulin receptor	regulation of biological quality (52.4%; 1.145e-06), regulation of body fluid levels (23.8%; 6.848e-06), wound healing (23.8%; 7.519e-06), blood coagulation (21.4%; 7.558e-06), coagulation (21.4%; 7.558e-06)	42	39	0	1.46e-87	85.42	85.42
25	LHX2, A2M receptor, Insulin receptor, VLDLR	system development (73.9%; 4.927e-07), multicellular organismal development (78.3%; 5.292e-07), circulatory system development (39.1%; 1.165e-06), cardiovascular system development (39.1%; 1.165e-06), developmental process (78.3%; 2.680e-06)	23	20	0	7.53e-44	59.16	59.16
26	ZNF652, ITGB1	calcium-independent cell-matrix adhesion (33.3%; 8.873e-06), positive regulation of cell migration (50.0%; 1.425e-04), positive regulation of cell motility (50.0%; 1.524e-04), positive regulation of locomotion (50.0%; 1.662e-04), positive regulation of cellular component movement (50.0%; 1.662e-04)	7	5	0	5.94e-11	26.77	26.77
27	KLF15, Insulin receptor	exocrine pancreas development (33.3%; 2.664e-06), cellular response to peptide (66.7%; 3.931e-06), positive regulation of glycogen biosynthetic process (33.3%; 8.873e-06), positive regulation of glycogen metabolic process (33.3%; 2.039e-05), response to peptide (66.7%; 2.153e-05)	6	4	0	8.7e-09	23.12	23.12
28	KLF3, IGF-1 receptor	exocrine pancreas development (40.0%; 1.777e-06), positive regulation of steroid hormone biosynthetic process (40.0%; 2.220e-06), regulation of steroid hormone biosynthetic process (40.0%; 9.366e-06), positive regulation of hormone biosynthetic process (40.0%; 9.366e-06), positive regulation of hormone metabolic process (40.0%; 1.360e-05)	6	4	0	8.7e-09	23.12	23.12
29	CBF2, Insulin receptor	exocrine pancreas development (40.0%; 1.777e-06), positive regulation of glycogen biosynthetic process (40.0%; 5.918e-06), digestive system development (60.0%; 8.298e-06), protein autophosphorylation (60.0%; 1.151e-05), positive regulation of glycogen metabolic process (40.0%; 1.360e-05)	5	3	0	1.19e-06	18.98	18.98
30	T3Rbeta/RXR-alpha	constitutive protein ectodomain proteolysis (50.0%; 9.938e-05), PMA-inducible membrane protein ectodomain proteolysis (50.0%; 2.981e-04), in utero embryonic development (100.0%; 7.785e-04), negative regulation of female receptivity (50.0%; 7.949e-04), female courtship behavior (50.0%; 7.949e-04)	2	1	0	0.00985	9.99	9.99

## Sheet: Info
Info
General
Date	2014.06.23
Server	https://portal.genego.com
Version	MetaCore+MetaDrug® version 6.18 build 65505 scripts 65804.
Name	University of Iowa - Jordy Hsiao
Login	uiowa26
Export Settings
Active Data
Names	Type	Size
061711_Rolf_MSdataFinal_genelist	General Experiment	302		Threshold	0
				P-value	1
