# Supplementary material for: Molecular Signatures of Membrane Protein Complexes Underlying Muscular Dystrophy
Source: Mol Cell Proteomics. 2016 Apr 20;15(6):2169–85. doi: 10.1074/mcp.M116.059188 (PMC5083101; doi:10.1074/mcp.M116.059188)
Supplement: Supplemental Data [file 10.1074_M116.059188_mcp.M116.059188-10.xlsx]

## Sheet: Sheet1
Group Number	WT F4 Total Intensity	WT F5 Total Intensity	WT F6 Total Intensity	WT F7 Total Intensity	WT F8 Total Intensity	MDX F4 Total Intensity	MDX F5 Total Intensity	MDX F6 Total Intensity	MDX F7 Total Intensity	MDX F8 Total Intensity	SCGA F4 Total Intensity	SCGA F5 Total Intensity	SCGA F6 Total Intensity	SCGA F7 Total Intensity	SCGA F8 Total Intensity	Total Number of Spectra	Total Intensity	% Sequence Coverage	Number of Unique Peptides	Unique Peptide Score	Accession Number	Species	Entry Name
1	97800	16000000	100000000	178000000	75300000	0	10900000	260000000	741000000	361000000	429000	27300000	172000000	317000000	151000000	2972	2190000000	44.1	48	922.19	Q6PIE5	MOUSE	Sodium/potassium-transporting ATPase subunit alpha-2
2	7540	0	32000000	57100000	4110000	0	0	0	0	0	264000	39800	0	0	0	531	93500000	18	59	843.23	P11531	MOUSE	Dystrophin
3	81900000	202000000	157000000	93800000	36200000	141000000	305000000	284000000	214000000	79100000	115000000	191000000	254000000	239000000	134000000	3598	2530000000	37	39	784.89	Q8R429	MOUSE	Sarcoplasmic/endoplasmic reticulum calcium ATPase 1
4	0	0	1380000	157000	0	0	0	3610000	20100000	167000	0	16800	27900000	34000000	4850000	399	92200000	17.9	40	570.97	Q07113	MOUSE	Cation-independent mannose-6-phosphate receptor
5	0	0	12700000	30000000	2520000	0	0	8750000	62400000	6970000	0	71600	14600000	36700000	5110000	599	164000000	25.9	31	509.53	G5E829	MOUSE	MCG13663, isoform CRA_a
6	0	1360000	1630000	496000	0	336000	14300000	20100000	22600000	151000	5740000	32400000	39900000	31500000	5800000	653	176000000	24.8	33	505.6	Q61830	MOUSE	Macrophage mannose receptor 1
7	0	0	193000	4350000	71500000	85200	0	21100	8050000	140000000	0	0	0	489000	45400000	487	270000000	16.7	30	486.53	F8VQE0	MOUSE	Voltage-dependent L-type calcium channel subunit alpha-1S
8	0	5590000	46200000	24300000	37700000	0	9690000	56100000	33300000	33700000	24000	8750000	30400000	22100000	32900000	1080	341000000	25.2	26	466.53	O08532	MOUSE	Voltage-dependent calcium channel subunit alpha-2/delta-1
9	0	579000	0	0	0	0	332000	0	0	0	14600000	48200000	10900000	968000	0	341	75100000	19.1	29	461.5	Q80X19	MOUSE	Collagen alpha-1(XIV) chain
10	92500000	38100000	29500000	12500000	4880000	257000000	138000000	42200000	40300000	2900000	176000000	117000000	49200000	30400000	9080000	1489	1040000000	28.3	24	459.74	Q7TQ48	MOUSE	Sarcalumenin
11	0	0	0	0	0	5520000	86700	1520000	541000	0	19100000	8620000	3080000	1310000	240000	249	40000000	16.5	33	441.33	G5E8B8	MOUSE	Anastellin
12	0	241000	9060000	1740000	0	0	735000	23000000	15400000	81500	21600	2520000	31500000	18600000	3520000	454	106000000	25.7	29	441.29	Q61543	MOUSE	Golgi apparatus protein 1
13	0	0	463000	4980000	2000000	0	0	886000	32000000	15000000	0	180000	4900000	45200000	26200000	454	132000000	26.6	24	434.97	P97449	MOUSE	Aminopeptidase N
14	0	0	1390000	3700000	486000	0	0	5320000	34900000	8060000	0	0	15700000	39200000	6410000	419	115000000	23.9	26	424.27	Q61738-2	MOUSE	Isoform Alpha-7X1A of Integrin alpha-7
15	10800000	1020000	0	0	0	10300000	473000	19800	0	0	0	0	0	0	1240000	155	23700000	20.6	33	372.21	Q5SX39	MOUSE	Myosin-4
16	5220000	7570000	8690000	2310000	1840000	20500000	25800000	35200000	18400000	4880000	15300000	20200000	50700000	29200000	11800000	836	258000000	32.4	19	350	Q3TVI8	MOUSE	Pre-B-cell leukemia transcription factor-interacting protein 1
17	0	0	631000	0	0	0	338000	10100000	10200000	42700	0	3280000	20200000	14200000	936000	312	59900000	31	22	345.36	Q62351	MOUSE	Transferrin receptor protein 1
18	3610000	5700000	4540000	0	0	27800000	34900000	12000000	2670000	0	36400000	39000000	23500000	4300000	77900	651	194000000	41.1	20	342.9	Q61207	MOUSE	Sulfated glycoprotein 1
19	0	0	0	9010000	10300000	0	0	0	49200000	29500000	0	0	0	5730000	17900000	432	122000000	18.8	20	334.04	P55012	MOUSE	Solute carrier family 12 member 2
20	0	0	2650000	398000	0	0	0	21600000	8650000	0	0	264000	10400000	7170000	216000	272	51400000	23.6	24	327.52	P43406	MOUSE	Integrin alpha-V
21	0	0	0	1060000	845000	0	0	72300	22200000	6870000	3370000	1290000	1220000	14000000	7410000	306	58300000	17.8	22	324.31	P09470	MOUSE	Angiotensin-converting enzyme
22	0	0	0	187000	0	0	0	6930000	12700000	993000	0	0	1080000	1850000	0	142	21900000	15.2	28	324.14	Q9ESD7	MOUSE	Dysferlin
23	0	0	0	0	18100000	0	0	0	0	22600000	0	0	0	0	18100000	242	58800000	11	19	307.67	Q9ER60	MOUSE	Sodium channel protein type 4 subunit alpha
24	0	0	0	0	0	0	0	1080000	12700000	0	0	0	14300000	24400000	1370000	218	52800000	30.3	20	291.14	P11835	MOUSE	Integrin beta-2
25	5920000	12000000	13300000	10300000	10700000	19300000	25600000	22000000	16300000	31100000	13300000	23600000	8780000	6910000	11800000	704	231000000	35.8	17	288.6	A2A545	MOUSE	Calcium channel, voltage-dependent, beta 1 subunit
26	0	476000	222000	0	0	2200000	10900000	6620000	3740000	0	4260000	24400000	25600000	4730000	757000	350	83900000	13.2	18	287.89	P06800	MOUSE	Receptor-type tyrosine-protein phosphatase C
27	0	0	3830000	6990000	1190000	0	554000	5920000	26000000	4760000	0	1100000	14600000	32100000	6410000	381	99100000	21.5	18	270.62	P09055	MOUSE	Integrin beta-1
28	0	0	15800000	40700000	8770000	0	0	19200000	82000000	38100000	0	645000	27100000	53300000	14300000	450	300000000	21.3	16	270.43	Q8BY89-2	MOUSE	Isoform 2 of Choline transporter-like protein 2
29	0	0	0	0	0	0	0	782000	9510000	232000	0	0	2490000	16300000	2060000	138	31400000	15.7	16	245.25	Q3U1U4	MOUSE	Integrin alpha-M
30	141000000	24700000	28500000	48000000	48000000	17400000	42200000	52700000	24800000	15300000	72800000	20300000	6400000	9200000	31300000	349	178000000	22.6	15	242.85	P50446	MOUSE	Keratin, type II cytoskeletal 6A
31	17500000	10800000	9110000	987000	0	43000000	48600000	26400000	11800000	2170000	26900000	16400000	15000000	7890000	2480000	576	239000000	21	15	242.24	P70302	MOUSE	Stromal interaction molecule 1
32	2960000	1660000	1060000	17700	0	70800	0	0	0	0	13600000	11800000	2660000	479000	5440	235	34300000	34.3	17	237.66	Q03265	MOUSE	ATP synthase subunit alpha, mitochondrial
33	0	0	0	3990000	1220000	0	0	0	16700000	2470000	0	0	0	4890000	1330000	171	30300000	16.1	17	236.79	Q8BR88	MOUSE	Probable phospholipid-transporting ATPase IA
34	0	0	0	17000000	31200000	0	0	0	70900000	134000000	0	0	0	2790000	31300000	423	288000000	14.3	13	233.86	P04919	MOUSE	Band 3 anion transport protein
35	0	0	617000	0	0	0	2280000	971000	0	0	360000	5460000	7060000	279000	0	120	17000000	10	18	233.82	Q8VHY0	MOUSE	Chondroitin sulfate proteoglycan 4
36	134000	93700	414000	0	0	0	0	0	0	0	950000	1310000	1200000	156000	0	68	4260000	5.8	22	232.95	E9PZ16	MOUSE	Basement membrane-specific heparan sulfate proteoglycan core protein
37	0	1650000	6590000	335000	0	0	2740000	2730000	658000	0	15400	11300000	13200000	2750000	0	241	42000000	17	16	230.16	Q2VLH6-2	MOUSE	Isoform 2 of Scavenger receptor cysteine-rich type 1 protein M130
38	143000000	26500000	39600000	44800000	64500000	17900000	67200000	36100000	24000000	14000000	82200000	10500000	10200000	13000000	18200000	323	184000000	33	15	223.15	Q9QWL7	MOUSE	Keratin, type I cytoskeletal 17
39	0	0	17600000	26700000	9820000	0	0	9610000	38300000	9800000	0	0	23200000	35400000	14700000	353	185000000	18.6	13	206.51	O70423	MOUSE	Membrane primary amine oxidase
40	3560000	46000000	63800000	19200000	4940000	5820000	43800000	74000000	13800000	3920000	3070000	31700000	52000000	37000000	3660000	606	406000000	20.9	10	206.31	Q08857	MOUSE	Platelet glycoprotein 4
41	0	0	0	0	0	0	0	0	5160000	2680000	0	0	0	3350000	4290000	110	15500000	15.2	14	206.2	Q8C129	MOUSE	Leucyl-cystinyl aminopeptidase
42	0	1600000	3330000	657000	0	0	1540000	5120000	5510000	0	0	8800000	11100000	5250000	563000	274	43500000	12.1	13	197.92	Q8BRK9	MOUSE	Alpha-mannosidase 2x
43	0	0	0	0	0	0	0	439000	10900000	0	0	0	0	0	0	59	11300000	6.5	20	195.03	E9Q6R7	MOUSE	Protein Utrn
44	1720000	3720000	7930000	3160000	103000	1830000	3280000	7930000	2280000	0	10300000	6460000	20800000	8170000	1150000	283	76600000	33.8	11	191.99	P48962	MOUSE	ADP/ATP translocase 1
45	0	0	1970000	7900000	1370000	0	0	3570000	25900000	1140000	0	0	4480000	16900000	5020000	277	68300000	23.8	13	190.01	G3UWA6	MOUSE	4F2 cell-surface antigen heavy chain
46	0	0	0	0	0	0	0	140000	409000	0	1440000	1580000	5670000	4100000	529000	98	13100000	28.3	15	189.98	P20029	MOUSE	78 kDa glucose-regulated protein
47	0	0	3030000	175000	231000	0	0	4200000	13900000	493000	0	0	3090000	3150000	835000	147	29000000	9.8	14	187.55	P70170-2	MOUSE	Isoform SUR2B of ATP-binding cassette sub-family C member 9
48	0	0	0	0	0	0	0	406000	4610000	0	0	0	5390000	10400000	251000	126	21000000	14.4	14	187	P11688	MOUSE	Integrin alpha-5
49	3730000	3240000	171000	0	0	10700000	12600000	1210000	124000	0	11600000	6870000	2210000	0	0	207	52500000	23.1	12	185.91	Q8R2Y2	MOUSE	Cell surface glycoprotein MUC18
50	0	0	0	0	0	3840000	1360000	381000	0	0	15500000	13600000	7480000	747000	0	144	43000000	13	12	184.72	P13595	MOUSE	Neural cell adhesion molecule 1
51	0	0	1630000	579000	0	0	315000	437000	950000	0	0	0	3900000	1620000	0	85	9430000	11.6	16	183.45	P02468	MOUSE	Laminin subunit gamma-1
52	0	0	0	7450000	19700000	0	0	0	6160000	18800000	0	0	0	7540000	17700000	260	77300000	17.8	10	182.1	Q9ESU7	MOUSE	Neutral amino acid transporter ASCT2
53	49200000	7590000	9110000	21000000	31700000	3780000	10700000	16100000	2930000	5660000	20800000	5370000	1990000	3230000	10800000	126	50000000	22.8	12	177.31	Q9Z2T6	MOUSE	Keratin, type II cuticular Hb5
54	0	0	2910000	12800000	3430000	0	782000	20100000	84000000	38100000	0	0	6440000	26600000	12000000	346	207000000	25.9	9	176.22	P14094	MOUSE	Sodium/potassium-transporting ATPase subunit beta-1
55	0	0	0	191000	1440000	0	0	0	5370000	12500000	0	0	0	2700000	9830000	136	32000000	14.2	13	170.98	Q6P9J9	MOUSE	Anoctamin-6
56	0	0	0	769000	384000	0	0	0	7390000	3070000	0	0	131000	6320000	3100000	129	21200000	29.4	13	170.3	Q8CI59-2	MOUSE	Isoform 2 of Metalloreductase STEAP3
57	0	558000	7480000	23900000	323000	0	1400000	6430000	21500000	11500000	0	306000	18000000	14500000	5110000	207	111000000	30.6	10	170.23	P14231	MOUSE	Sodium/potassium-transporting ATPase subunit beta-2
58	0	0	0	0	0	0	0	0	0	0	5440000	574000	0	0	0	52	6010000	28.1	11	169.92	P56480	MOUSE	ATP synthase subunit beta, mitochondrial
59	3960000	1050000	2100000	302000	17700	8690000	13100000	4060000	6250000	151000	11600000	2380000	4100000	2920000	3260000	300	63500000	28.9	10	164.56	P62737	MOUSE	Actin, aortic smooth muscle
60	0	0	0	0	0	0	0	0	2330000	0	0	0	432000	8250000	635000	70	11600000	12.6	12	163.19	Q9WV91	MOUSE	Prostaglandin F2 receptor negative regulator
61	0	732000	9810000	11100000	1640000	0	699000	6490000	3470000	16200	0	0	0	0	0	149	34000000	36.6	9	161.53	P82347	MOUSE	Delta-sarcoglycan
62	0	0	0	1490000	1270000	0	0	65100	12700000	6130000	0	0	40300	8240000	5470000	149	35400000	9.7	11	159.42	O35604	MOUSE	Niemann-Pick C1 protein
63	418000	3290000	4050000	592000	13800	5850000	15100000	93600	4220000	67100	2070000	10800000	12700000	6260000	642000	282	66200000	34.3	9	154.72	Q8VIB3	MOUSE	Type 2 lactosamine alpha-2,3-sialyltransferase
64	0	0	14400000	14000000	2300000	0	0	4010000	4010000	1100000	0	0	0	0	0	151	39800000	27.9	9	150.18	P82350	MOUSE	Alpha-sarcoglycan
65	0	0	299000	0	0	0	2230000	10700000	3430000	0	0	3580000	4970000	1760000	0	141	27000000	15.1	10	148.26	E9QJS7	MOUSE	Uncharacterized protein
66	21300000	1900000	429000	537000	19900000	2930000	9260000	2340000	0	2200000	4410000	1570000	956000	748000	1520000	102	67500000	20.6	9	147.72	Q61765	MOUSE	Keratin, type I cuticular Ha1
67	0	0	0	3210000	1660000	0	0	0	13500000	7810000	0	0	0	2640000	2140000	125	31000000	15.3	10	146.9	Q7TMS5	MOUSE	ATP-binding cassette sub-family G member 2
68	0	1140000	6430000	756000	0	0	1350000	16600000	14900000	403000	617000	11500000	16600000	7510000	360000	274	78100000	18.1	8	145.11	O55026	MOUSE	Ectonucleoside triphosphate diphosphohydrolase 2
69	3940000	8040000	2010000	101000	0	32300000	34100000	9780000	1960000	450000	27100000	22300000	13700000	4790000	676000	386	161000000	13.8	7	144.15	Q9WTR5	MOUSE	Cadherin-13
70	0	0	726000	274000	0	0	0	1480000	2890000	0	0	0	937000	1080000	0	73	7390000	8.4	11	143.03	P51830	MOUSE	Adenylate cyclase type 9
71	0	0	37200	0	0	0	0	0	479000	0	0	894000	2520000	2280000	0	68	6210000	9.7	10	142.61	P27046	MOUSE	Alpha-mannosidase 2
72	2060000	235000	2460000	3100000	3600000	18600000	5700000	6520000	27300000	7260000	3290000	1900000	3960000	10700000	5260000	225	102000000	38	8	141.01	Q3UKW2	MOUSE	Calmodulin
73	1450000	0	0	0	0	3840000	0	0	0	0	11700000	3380000	129000	0	0	86	20500000	23.2	11	139.28	Q91X72	MOUSE	Hemopexin
74	0	0	0	252000	0	0	0	306000	763000	0	25200	522000	201000	1240000	29800	52	3340000	22.9	15	138.34	Q8BMS1	MOUSE	Trifunctional enzyme subunit alpha, mitochondrial
75	1780000	446000	9070000	8240000	0	3050000	3940000	2480000	2510000	0	5890000	2980000	340000	21400	0	172	40700000	8.1	8	137.51	Q62165	MOUSE	Dystroglycan
76	119000	0	0	0	0	1320000	2050000	0	0	0	4520000	6760000	1650000	0	0	99	16400000	19.5	9	136.76	P13597	MOUSE	Intercellular adhesion molecule 1
77	0	0	0	181000	1830000	0	0	0	2940000	6040000	0	0	0	2980000	8040000	125	22000000	14.4	10	135.66	F6UF97	MOUSE	Uncharacterized protein (Fragment)
78	14000000	17900000	13200000	3370000	564000	18900000	29200000	23200000	12300000	566000	10800000	22300000	24500000	10800000	1380000	518	203000000	19.9	7	135.47	P11438	MOUSE	Lysosome-associated membrane glycoprotein 1
79	0	0	0	339000	1050000	0	0	0	54200	1890000	0	0	0	123000	2360000	63	5810000	8.1	11	134.61	P15208	MOUSE	Insulin receptor
80	0	0	147000	0	0	0	0	66200	2480000	0	0	0	780000	1140000	0	48	4620000	10.3	14	134.27	Q5FWI3	MOUSE	Transmembrane protein 2
81	54400	4870000	35500000	29500000	8580000	772000	9570000	51200000	56500000	8830000	560000	2240000	33500000	23700000	9390000	411	275000000	22.3	7	133.77	P18572	MOUSE	Basigin
82	0	0	1020000	4060000	83900	0	0	4680000	27900000	263000	0	127000	4090000	7560000	1840000	176	51700000	14.5	8	132.99	Q8C0Z1	MOUSE	Protein ITFG3
83	0	0	0	0	0	0	1050000	60300	0	0	272000	3510000	3190000	210000	0	62	8290000	10.9	10	131.6	O09159	MOUSE	Lysosomal alpha-mannosidase
84	0	947000	451000	0	0	4220000	16000000	9480000	1780000	0	4870000	6410000	10300000	2220000	0	164	51900000	21.3	8	130.97	F8WHB7	MOUSE	Protein Clec10a
85	108000	0	0	0	0	0	0	470000	0	0	0	94500	1230000	289000	0	30	2190000	8.5	14	129.1	P70206	MOUSE	Plexin-A1
86	0	0	0	90500	0	0	0	0	1300000	0	0	0	271000	2430000	0	32	4090000	13.4	12	127.67	P16406	MOUSE	Glutamyl aminopeptidase
87	0	0	156000	1080000	325000	0	0	318000	5850000	296000	0	0	1900000	8210000	1150000	116	19300000	15.3	8	126.14	Q9D1G3	MOUSE	Protein-cysteine N-palmitoyltransferase HHAT-like protein
88	0	0	0	237000	587000	0	0	0	7370000	1140000	0	0	528000	7200000	4020000	86	20000000	5.1	10	124.83	Q8K449	MOUSE	ATP-binding cassette sub-family A member 9
89	216000	219000	0	0	0	3790000	951000	28100	0	0	2460000	1740000	175000	0	0	65	9580000	12.9	11	122.5	Q9EQH2	MOUSE	Endoplasmic reticulum aminopeptidase 1
90	2750000	18500000	40800000	41400000	19800000	4410000	9860000	25400000	66000000	21000000	2070000	7010000	30000000	51300000	21600000	457	362000000	25	6	120.51	E9QK82	MOUSE	Myelin protein P0
91	180000	660000	271000	0	0	538000	10700000	3520000	891000	0	3140000	3840000	2200000	833000	0	132	25500000	22.1	8	120.33	E9QQ06	MOUSE	H-2 class I histocompatibility antigen, D-B alpha chain
92	33400	38200	141000	0	0	0	256000	0	0	0	622000	2070000	1450000	140000	0	50	4760000	12.9	9	118.81	Q9Z1T2	MOUSE	Thrombospondin-4
93	38400000	10400000	21100000	8600000	13500000	41200000	14000000	18400000	9560000	10900000	47200000	14200000	20000000	12900000	9080000	312	289000000	10.8	5	118.5	O09165	MOUSE	Calsequestrin-1
94	60400000	10500000	9470000	25500000	16300000	6280000	17100000	18200000	2280000	4910000	27700000	5830000	2000000	2190000	6100000	332	98300000	8.6	7	118.21	Q3TTY5	MOUSE	Keratin, type II cytoskeletal 2 epidermal
95	3170000	5600000	6720000	2170000	319000	7200000	29200000	21100000	11700000	1350000	8730000	22700000	18300000	17100000	1540000	321	157000000	16.1	7	117.57	P17047-3	MOUSE	Isoform LAMP-2C of Lysosome-associated membrane glycoprotein 2
96	0	0	62600	0	0	0	0	0	76400	0	1990000	1120000	314000	141000	0	45	3700000	15.6	9	116.64	D3YVW2	MOUSE	Uncharacterized protein
97	359000	258000	73000	0	0	5750000	2590000	3950000	792000	0	10300000	508000	2010000	1030000	104000	103	27700000	28	8	115.23	P10605	MOUSE	Cathepsin B
98	1520000	1790000	439000	0	0	1640000	2720000	0	0	0	456000	143000	0	0	0	61	8710000	12.8	10	113.65	Q9WUB3	MOUSE	Glycogen phosphorylase, muscle form
99	351000	205000	0	0	0	0	0	0	0	0	1310000	1040000	972000	205000	0	44	4090000	14.3	11	112.88	Q924X2	MOUSE	Carnitine O-palmitoyltransferase 1, muscle isoform
100	0	0	0	1900000	6690000	0	0	0	7170000	14900000	0	0	0	1860000	9690000	126	42200000	13.9	7	112.73	Q17ST2	MOUSE	Potassium voltage-gated channel subfamily A member 7
101	2080000	6570000	7290000	1010000	0	5560000	13500000	14300000	14400000	4270000	3740000	13100000	9840000	3510000	461000	297	99700000	16.9	6	110.37	Q6P3F7	MOUSE	Popdc2 protein
102	0	0	43800	63000	0	0	0	0	9960000	0	0	0	580000	3560000	0	52	14200000	17.2	8	109.7	Q9JHZ2	MOUSE	Progressive ankylosis protein
103	403000	1550000	4190000	0	0	1020000	3440000	8130000	2560000	248000	1180000	1290000	5030000	559000	152000	93	29700000	22.9	8	102.5	Q9ES83	MOUSE	Blood vessel epicardial substance
104	0	0	394000	1150000	0	0	0	0	5650000	2030000	0	0	3550000	5400000	2230000	99	20400000	24.1	6	101	P97370	MOUSE	Sodium/potassium-transporting ATPase subunit beta-3
105	0	0	0	0	0	0	0	0	5900	0	0	289000	1090000	114000	0	27	1500000	9	11	100.56	O89001	MOUSE	Carboxypeptidase D
106	0	0	0	0	0	0	171000	0	0	0	894000	3670000	1270000	0	0	62	6000000	16	7	100.32	P55065	MOUSE	Phospholipid transfer protein
107	129000	331000	209000	0	23100	0	0	0	0	0	149000	2940000	291000	13000	0	40	4090000	3.6	11	100.01	Q60847	MOUSE	Collagen alpha-1(XII) chain
108	0	0	0	0	0	0	0	36500	89500	0	0	1490000	969000	41300	0	35	2630000	8.7	11	98.91	Q01279	MOUSE	Epidermal growth factor receptor
109	0	0	0	0	0	0	0	0	50400	0	288000	1120000	602000	229000	0	34	2290000	12.6	8	97.8	P21981	MOUSE	Protein-glutamine gamma-glutamyltransferase 2
110	53200	0	0	0	0	4650000	4160000	2070000	0	0	985000	1600000	134000	92300	0	82	13700000	15.9	8	97.46	Q9R069	MOUSE	Basal cell adhesion molecule
111	112000	764000	59000	303000	556000	489000	156000	0	0	0	1610000	2700000	735000	365000	0	65	6210000	23.4	8	97.34	E9PX42	MOUSE	Glyceraldehyde-3-phosphate dehydrogenase
112	0	0	0	0	0	711000	0	0	1350000	0	749000	25600	884000	1120000	158000	56	5000000	18.1	8	96.4	Q9QZF2	MOUSE	Glypican-1
113	0	0	1180000	3660000	631000	0	0	0	122000	0	0	0	0	0	0	48	5600000	11.6	8	95.32	Q9D2N4	MOUSE	Dystrobrevin alpha
114	71000	0	0	0	0	0	0	0	0	0	319000	1460000	286000	0	0	23	2140000	4.7	12	93.12	E9PWQ3	MOUSE	Protein Col6a3
115	0	0	0	0	0	0	0	1510000	2180000	0	0	0	5890000	6450000	172000	54	16200000	11.5	6	92.74	E9Q0K1	MOUSE	Uncharacterized protein
116	0	0	873000	126000	176000	0	0	29700	215000	0	0	0	667000	1020000	0	34	3110000	6.4	11	91.53	E9QN70	MOUSE	Laminin subunit beta-1
117	39500	759000	2170000	2550000	417000	674000	3650000	5340000	10800000	1720000	3390000	4610000	6550000	9200000	1960000	195	53900000	37.1	6	89.95	P62983	MOUSE	Ubiquitin-40S ribosomal protein S27a
118	0	0	0	0	0	0	0	0	312000	0	0	2350000	390000	106000	0	30	3160000	11.7	10	89.03	P98156	MOUSE	Very low-density lipoprotein receptor
119	0	0	0	0	0	0	0	197000	0	0	19800	2110000	1030000	25900	0	40	3380000	8.9	9	88.31	E9QN12	MOUSE	Platelet-derived growth factor receptor beta
120	3520000	266000	375000	0	0	0	0	0	0	0	798000	201000	0	0	0	35	5160000	12.9	8	87.92	P47857	MOUSE	6-phosphofructokinase, muscle type
121	0	0	653000	1490000	917000	0	1470000	0	892000	613000	136000	935000	2160000	2420000	2300000	104	14000000	17.4	7	87.46	Q923B6	MOUSE	Metalloreductase STEAP4
122	2220000	686000	1290000	0	0	2860000	0	0	244000	0	0	0	30800	0	1740000	69	9070000	37.2	7	87.38	P05977	MOUSE	Myosin light chain 1/3, skeletal muscle isoform
123	0	0	0	0	0	0	0	0	2270000	1200000	0	0	0	45000	0	28	3520000	7.3	9	85.14	O35379	MOUSE	Multidrug resistance-associated protein 1
124	0	0	0	0	0	0	33100	0	0	0	372000	3600000	964000	0	0	37	4970000	17.1	7	84.47	E0CYM8	MOUSE	Tyrosine-protein phosphatase non-receptor type substrate 1
125	0	0	0	0	0	0	18500	85000	260000	0	0	547000	834000	489000	0	24	2230000	9.4	8	84.43	Q69ZQ1	MOUSE	Uncharacterized family 31 glucosidase KIAA1161
126	0	254000	264000	0	0	272000	1240000	351000	1310000	0	200000	2090000	1300000	138000	0	51	7420000	14.6	6	84.26	Q8BTJ4	MOUSE	Ectonucleotide pyrophosphatase/phosphodiesterase family member 4
127	0	228000	5740000	6030000	336000	0	389000	9300000	8110000	2220000	0	0	5370000	2660000	0	111	40400000	11.7	6	83.48	P57787	MOUSE	Monocarboxylate transporter 4
128	19000	199000	0	0	0	134000	435000	0	0	0	565000	1030000	171000	92300	0	32	2650000	9.5	7	82.55	B1ARB3	MOUSE	Platelet endothelial cell adhesion molecule
129	0	237000	1610000	0	0	0	761000	0	808000	0	0	2010000	5200000	3340000	771000	60	14700000	12.9	6	81.66	O35114	MOUSE	Lysosome membrane protein 2
130	0	0	0	0	0	0	47900	22500	0	0	0	1330000	493000	0	0	28	1900000	3.6	9	79.97	G3X973	MOUSE	Stabilin 1, isoform CRA_a
131	0	0	0	0	0	38200	0	0	30400	0	589000	118000	232000	0	0	23	1230000	2.7	10	78.96	O35452	MOUSE	Protein Tnxb
132	47100000	15400000	11700000	35000000	16800000	20100000	24900000	32900000	4240000	4290000	43100000	2490000	3490000	5900000	9670000	379	277000000	4.8	4	78.76	P04104	MOUSE	Keratin, type II cytoskeletal 1
133	0	0	0	236000	0	0	0	0	0	0	0	0	0	2250000	1290000	35	3780000	25.7	6	74.38	Q9CQQ7	MOUSE	ATP synthase subunit b, mitochondrial
134	0	371000	786000	24300	0	0	1140000	3320000	2300000	0	0	2030000	3550000	2640000	625000	87	16800000	21.5	4	73.53	O70622-2	MOUSE	Isoform 2 of Reticulon-2
135	0	0	0	0	0	191000	448000	0	0	0	260000	2480000	177000	0	0	24	3560000	6.8	6	73.27	Q8K4Q8	MOUSE	Collectin-12
136	0	0	7920000	0	0	0	2370	11300000	536000	0	0	1760000	17900000	5710000	708000	94	45900000	14.3	5	72.33	P24668	MOUSE	Cation-dependent mannose-6-phosphate receptor
137	0	0	84400	0	0	894000	3400000	3890000	36100	0	1410000	4030000	4330000	674000	0	89	18700000	6.7	6	70.1	A2APM2	MOUSE	CD44 antigen
138	0	0	0	0	0	0	0	0	137000	0	0	0	34300	1310000	320000	22	1800000	12.7	6	68	P24638	MOUSE	Lysosomal acid phosphatase
139	0	0	0	49400	0	0	0	0	901000	307000	0	0	0	478000	1190000	28	2920000	15.7	4	67.16	Q3TMP8	MOUSE	Trimeric intracellular cation channel type A
140	0	0	0	0	0	0	0	0	0	0	0	1370000	302000	0	0	20	1670000	6.1	7	67.14	P26618	MOUSE	Platelet-derived growth factor receptor alpha
141	0	29200	0	0	0	0	345000	0	0	0	498000	668000	1270000	0	0	30	2810000	10.1	5	66.9	Q9DC11	MOUSE	Plexin domain-containing protein 2
142	0	0	551000	0	0	0	0	1360000	238000	0	0	0	1440000	160000	0	37	3750000	4.1	6	66.78	P97927	MOUSE	Laminin subunit alpha-4
143	0	0	0	0	0	0	0	0	0	0	0	2310000	377000	0	0	21	2690000	9.1	6	66.17	P97333	MOUSE	Neuropilin-1
144	0	0	0	0	0	0	0	0	0	0	0	0	1840000	1060000	0	22	2910000	4.2	6	65.66	G3X8X6	MOUSE	Sialic acid binding Ig-like lectin 1, sialoadhesin, isoform CRA_b
145	989000	0	0	0	0	0	0	0	0	0	422000	0	0	0	0	20	1410000	7.6	6	65.04	Q02257	MOUSE	Junction plakoglobin
146	0	0	0	0	0	0	0	1050000	0	0	1140000	1850000	1580000	64800	0	32	5680000	13.1	5	63.99	Q9DBH5	MOUSE	Vesicular integral-membrane protein VIP36
147	1400000	1800000	1090000	0	0	1350000	4810000	1910000	179000	0	1660000	4360000	2860000	608000	0	66	22000000	12.3	5	63.2	Q64314	MOUSE	Hematopoietic progenitor cell antigen CD34
148	0	0	0	0	0	0	0	98300	405000	0	0	0	1590000	851000	0	27	2940000	11.9	4	62.05	Q9JIM1	MOUSE	Equilibrative nucleoside transporter 1
149	0	0	0	0	0	0	0	0	0	0	0	0	2210000	1170000	126000	25	3500000	9.7	6	61.6	Q9ET30	MOUSE	Transmembrane 9 superfamily member 3
150	0	118000	1400000	4340000	437000	114000	119000	4680000	6250000	1690000	89900	502000	1850000	4550000	1550000	137	27700000	12.5	4	61.28	P97300	MOUSE	Neuroplastin
151	258000	0	0	98500	0	0	0	438000	525000	0	748000	1850000	675000	0	0	38	4240000	19.4	6	61.01	P08752	MOUSE	Guanine nucleotide-binding protein G(i) subunit alpha-2
152	0	0	0	0	0	0	0	0	0	0	343000	378000	0	0	0	11	721000	12.1	6	60.67	P09103	MOUSE	Protein disulfide-isomerase
153	254000	1420000	455000	0	0	5980000	6310000	3810000	1090000	35200	1020000	664000	1830000	0	0	68	22900000	19.6	4	60.64	Q8VHW3	MOUSE	Voltage-dependent calcium channel gamma-6 subunit
154	0	0	4040000	2100000	120000	0	0	9760000	14900000	1200000	0	0	5830000	2250000	72100	128	40200000	9.7	4	60.12	P53986	MOUSE	Monocarboxylate transporter 1
155	2020000	0	0	0	0	0	0	0	0	0	263000	0	0	0	0	18	2280000	14.4	4	59.84	P07310	MOUSE	Creatine kinase M-type
156	0	0	0	0	0	0	0	0	4210000	788000	0	0	0	0	0	29	5000000	4.4	4	58.02	E9PX50	MOUSE	Protein Slc8a3
157	10400	171000	0	0	0	0	0	0	0	0	120000	1080000	0	0	0	18	1380000	14.6	6	57.84	Q9D7N9	MOUSE	Adipocyte plasma membrane-associated protein
158	0	0	0	0	0	0	0	0	0	0	0	0	39400	4680000	0	31	4720000	34.7	4	57.76	Q9DCX2	MOUSE	ATP synthase subunit d, mitochondrial
159	0	0	0	0	0	0	0	0	33800	0	0	0	0	345000	305000	11	684000	1.4	6	57.54	Q91ZX7	MOUSE	Prolow-density lipoprotein receptor-related protein 1
160	1100000	371000	707000	887000	787000	1390000	238000	753000	3800000	856000	481000	513000	548000	341000	565000	91	13300000	9.5	5	56.74	P07724	MOUSE	Serum albumin
161	0	237000	3820000	3490000	834000	0	0	1800000	1250000	0	0	0	0	0	0	67	11400000	10.3	3	56.64	P82348	MOUSE	Gamma-sarcoglycan
162	0	0	63300	0	0	0	0	366000	436000	0	0	0	1380000	525000	0	21	2770000	13.9	7	56.51	Q91W98	MOUSE	Solute carrier family 15 member 4
163	0	0	2120000	5440000	0	0	0	0	0	0	0	0	0	0	0	40	7570000	12.9	4	55.71	F8WIL1	MOUSE	Beta-sarcoglycan
164	0	0	32100	0	0	973000	467000	0	2440000	0	1140000	936000	441000	62300	0	28	4050000	26	5	55.53	P61027	MOUSE	Ras-related protein Rab-10
165	0	0	0	0	0	70400	0	0	0	0	185000	720000	0	0	0	14	976000	8.9	6	55.49	P11247	MOUSE	Myeloperoxidase
166	0	0	0	0	0	0	0	456000	0	0	0	1250000	329000	35300	0	19	2070000	8.9	5	55.41	Q8C7B4	MOUSE	Gamma-glutamyltransferase 5
167	72100	0	0	0	0	216000	156000	178000	201000	0	779000	0	99900	0	0	22	1700000	12.5	5	54.54	Q06890	MOUSE	Clusterin
168	0	0	62900	119000	0	0	0	0	0	0	0	0	741000	253000	0	23	1180000	5.3	6	54.07	P10493	MOUSE	Nidogen-1
169	0	0	0	0	0	0	0	0	0	0	797000	621000	6850	0	0	17	1430000	12	6	53.58	Q61490	MOUSE	CD166 antigen
170	0	0	0	0	334000	0	0	0	4080000	6960000	0	0	0	737000	2760000	46	10900000	16.5	4	53.47	Q61469-2	MOUSE	Isoform 2 of Lipid phosphate phosphohydrolase 1
171	0	393000	177000	0	0	415000	6800000	3420000	354000	0	174000	5280000	4590000	199000	0	63	21800000	16.1	4	52.77	P40237	MOUSE	CD82 antigen
172	0	0	0	0	0	0	0	0	0	0	0	170000	1830000	0	0	15	2000000	4.1	5	51.93	Q64449	MOUSE	C-type mannose receptor 2
173	443000	0	166000	0	0	2150000	1690000	1420000	1040000	0	1860000	113000	1330000	936000	208000	60	11400000	6	4	51.59	E9Q9K5	MOUSE	Protein Trdn
174	0	0	148000	0	0	0	0	65400	2220000	21300	0	0	254000	989000	0	29	3690000	5.2	3	51.46	G3X8X3	MOUSE	Large neutral amino acids transporter small subunit 3
175	218000	434000	148000	0	0	1040000	5120000	336000	568000	0	628000	3040000	353000	0	0	74	11900000	8.6	3	51.29	P04925	MOUSE	Major prion protein
176	32800	0	0	0	0	3610000	153000	0	0	0	3740000	0	11800	0	0	29	7540000	16.4	5	50.1	Q61646	MOUSE	Haptoglobin
177	0	0	927000	46800	0	0	0	3020000	1690000	4060	0	174000	1300000	771000	0	26	7930000	21	4	49.88	Q9D1D4	MOUSE	Transmembrane emp24 domain-containing protein 10
178	0	0	0	0	722000	0	0	0	1770000	2880000	0	0	0	559000	3200000	37	9130000	11.2	3	49.33	Q99JY8	MOUSE	Lipid phosphate phosphohydrolase 3
179	0	0	0	116000	663000	0	0	0	0	0	0	0	172000	2690000	3220000	35	6860000	22.2	3	48.95	P97450	MOUSE	ATP synthase-coupling factor 6, mitochondrial
180	0	0	0	0	0	0	316000	421000	2430000	0	0	73400	330000	0	0	20	3570000	17.4	5	48.89	P70452	MOUSE	Syntaxin-4
181	0	0	219000	0	0	0	0	0	1190000	0	0	0	1840000	1560000	0	29	4810000	6.9	5	48.88	Q9Z0T9	MOUSE	Integrin beta-6
182	1040000	0	0	0	0	0	0	655000	107000	0	627000	114000	0	0	0	28	2540000	14.4	5	48.42	G5E8N5	MOUSE	L-lactate dehydrogenase
183	0	0	0	0	0	42400	0	0	0	0	1540000	15900	0	0	0	16	1600000	10.4	6	48.41	Q9ESB3	MOUSE	Histidine-rich glycoprotein
184	0	25600	1170000	0	0	0	0	0	2410000	0	0	644000	1650000	0	0	40	5890000	13.5	4	48.12	Q8CJ91	MOUSE	CD209 antigen-like protein B
185	0	0	0	0	0	0	775000	1310000	1400000	0	0	670000	4680000	781000	0	46	9620000	6.6	4	48.1	A2AQJ6	MOUSE	Transmembrane protein 87A
186	0	184000	406000	0	0	0	1020000	0	0	0	0	1290000	2740000	0	0	35	5640000	8.3	3	47.94	Q8CDV7	MOUSE	Uncharacterized protein
187	0	0	108000	0	0	0	0	9350000	15000000	226000	0	39200	597000	1890000	0	47	27200000	5.6	3	47.88	P14142	MOUSE	Solute carrier family 2, facilitated glucose transporter member 4
188	0	0	96400	0	0	0	412000	608000	0	0	383000	3370000	519000	175000	0	39	5570000	22.6	3	47.46	P01887	MOUSE	Beta-2-microglobulin
189	0	141000	137000	0	2100000	146000	1840000	559000	0	3110000	0	1050000	0	0	1720000	42	10800000	9.6	3	47.11	Q7M729	MOUSE	Sodium channel subunit beta-4
190	0	0	0	0	0	0	0	0	182000	0	0	0	0	267000	558000	13	1010000	29.7	5	46.86	P61022	MOUSE	Calcium-binding protein p22
191	70900	0	0	0	0	215000	519000	0	0	0	509000	172000	248000	0	0	18	1730000	10.3	5	46.77	Q64735	MOUSE	Complement regulatory protein Crry
192	0	27600	301000	0	0	0	220000	0	261000	0	0	466000	1840000	617000	0	25	3730000	8.3	2	46.71	Q61735-2	MOUSE	Isoform 2 of Leukocyte surface antigen CD47
193	0	0	0	0	0	0	0	0	0	130000	0	0	0	772000	1430000	16	2330000	10	4	46.45	Q9Z257	MOUSE	P2X purinoceptor
194	0	0	0	0	0	13700	0	0	0	0	290000	308000	37400	0	0	13	650000	6.1	5	46.21	Q00560	MOUSE	Interleukin-6 receptor subunit beta
195	0	0	0	0	0	0	0	0	0	0	0	0	855000	388000	0	12	1240000	2.8	5	45.38	B2RXS4	MOUSE	Plexin-B2
196	0	0	1220000	1910000	0	0	0	409000	46900	0	0	0	0	0	0	29	3580000	13.8	3	45.36	Q3TRE0	MOUSE	Sarcospan
197	0	0	0	0	0	286000	236000	0	0	0	0	294000	97700	0	0	10	914000	2.9	5	45.24	Q5SXR6	MOUSE	Clathrin heavy chain 1
198	4380	0	0	0	0	0	0	0	132000	138000	155000	0	0	154000	0	6	583000	0.2	6	45.06	A2ASS6	MOUSE	Titin
199	0	0	0	0	0	0	0	0	663000	0	0	0	1280000	1240000	0	20	3190000	9	3	44.61	P21995	MOUSE	Embigin
200	0	0	434000	2960000	86300	0	0	0	0	0	0	0	0	0	0	27	3480000	8.6	5	44.08	A2AKD7	MOUSE	Alpha-1-syntrophin
201	275000	552000	0	0	0	622000	0	0	0	0	2710000	1110000	110000	0	0	36	5380000	4.7	3	43.59	G5E8J6	MOUSE	Histidine rich calcium binding protein, isoform CRA_a
202	0	0	0	0	0	0	0	0	0	0	119000	768000	1120000	0	0	14	2000000	6.5	4	43.54	Q61559	MOUSE	IgG receptor FcRn large subunit p51
203	0	128000	482000	0	0	487000	2400000	3920000	1740000	160000	0	431000	365000	24700	0	24	10100000	13.1	3	43.31	Q8R3G9	MOUSE	Tetraspanin-8
204	17500	117000	123000	0	0	1150000	2560000	3980000	1790000	327000	43300	270000	458000	66100	0	36	10900000	5.9	2	43.14	F8WI49	MOUSE	Synaptophysin-like protein 2
205	0	0	0	0	0	0	0	0	0	0	0	276000	2240000	153000	0	15	2670000	7.9	4	43.13	P35564	MOUSE	Calnexin
206	0	0	0	0	0	952000	360000	196000	0	0	4660000	190000	0	0	0	36	6350000	7.4	3	42.83	Q61475	MOUSE	Complement decay-accelerating factor, GPI-anchored
207	0	221000	29300	0	0	72200	4260000	5420000	260000	206000	0	1990000	675000	339000	0	38	13000000	24.5	3	42.33	B0QZN5	MOUSE	Vesicle-associated membrane 2
208	0	0	2390000	63100	0	0	0	0	90500	0	0	0	1710000	164000	0	27	4420000	5.6	3	41.76	P17809	MOUSE	Solute carrier family 2, facilitated glucose transporter member 1
209	0	0	0	0	0	0	358000	1560000	502000	0	328000	42600	4150000	2270000	0	36	9210000	18.7	5	41.06	E9Q297	MOUSE	H-2 class II histocompatibility antigen, A-S beta chain
210	0	0	98300	0	0	0	0	25600	0	0	0	0	817000	13600	0	15	954000	14.5	5	41.04	G5E902	MOUSE	MCG10343, isoform CRA_b
211	0	0	0	0	0	0	0	0	0	0	0	542000	275000	0	0	14	817000	12.1	4	40.78	P26151	MOUSE	High affinity immunoglobulin gamma Fc receptor I
212	0	0	0	0	0	0	692000	80100	59500	545000	0	983000	144000	0	0	21	2500000	18.5	4	40.74	Q9D3L3	MOUSE	Synaptosomal-associated protein
213	0	352000	678000	712000	0	0	0	240000	1140000	0	0	0	726000	2050000	0	36	5900000	16.9	3	40.72	Q9R0Q3	MOUSE	Transmembrane emp24 domain-containing protein 2
214	0	0	0	0	0	0	0	0	0	0	148000	757000	861000	249000	0	19	2010000	8.3	4	40.19	P17439	MOUSE	Glucosylceramidase
215	0	0	93300	1070000	137000	1360000	1190000	2530000	15800000	6920000	0	559000	496000	1220000	1250000	92	32700000	17.3	2	39.39	Q9Z239	MOUSE	Phospholemman
216	0	0	0	0	0	249000	1330000	60900	0	0	0	0	0	0	0	15	1640000	15.4	3	39.33	Q8C013	MOUSE	Protein Gm4980 (Fragment)
217	0	0	0	0	0	403000	517000	0	0	0	216000	458000	0	0	0	17	1590000	2.9	4	39.2	P28665	MOUSE	Murinoglobulin-1
218	0	0	0	0	0	0	0	0	0	0	460000	40000	0	0	0	7	500000	3.8	4	38.62	Q640N1	MOUSE	Adipocyte enhancer-binding protein 1
219	902000	0	0	0	0	0	0	0	728000	0	0	0	17500	234000	0	10	1880000	10.9	5	38.51	Q99JY0	MOUSE	Trifunctional enzyme subunit beta, mitochondrial
220	0	0	0	0	0	0	0	0	0	0	433000	1140000	0	0	0	16	1580000	11.9	3	38.34	Q8K201	MOUSE	Keratinocyte-associated transmembrane protein 2
221	0	0	0	0	0	558000	0	0	0	0	360000	0	0	0	0	18	919000	21.7	3	38.22	A8DUK4	MOUSE	Beta-globin
222	0	78300	612000	0	0	0	16800	2950000	1900000	0	0	13300	639000	287000	83900	22	6590000	23.1	4	37.84	Q99P72-1	MOUSE	Isoform 3 of Reticulon-4
223	0	0	0	0	0	0	0	0	0	0	0	383000	143000	0	0	12	526000	5.6	3	37.64	Q63961	MOUSE	Endoglin
224	0	0	0	0	0	0	796000	0	0	0	505000	565000	0	0	0	14	1870000	10.1	4	37.5	Q9DBV4	MOUSE	Matrix-remodeling-associated protein 8
225	0	0	0	523000	0	0	0	0	51900	0	46800	0	0	771000	0	14	1390000	2	6	37.1	F8VQ43	MOUSE	Laminin subunit alpha-2
226	0	0	27200	0	0	0	0	112000	0	0	0	122000	389000	55100	0	10	705000	3.8	3	36.41	O35598	MOUSE	Disintegrin and metalloproteinase domain-containing protein 10
227	141000	0	0	0	0	208000	1080000	0	0	0	853000	558000	610000	0	0	22	3450000	6.1	3	36.39	Q8K094	MOUSE	Poliovirus receptor
228	0	41300	155000	0	49900	0	0	1190000	338000	889000	327000	816000	646000	649000	1530000	52	6630000	11.1	2	36.3	A2AL76	MOUSE	Aspartate-beta-hydroxylase
229	0	0	0	0	0	0	0	0	79700	0	0	346000	266000	544000	0	14	1240000	7.3	3	35.99	G5E824	MOUSE	Dipeptidase 1
230	305000	579000	164000	678000	0	765000	654000	802000	1350000	0	0	135000	214000	176000	261000	21	6090000	1	3	35.6	Q8BQ48	MOUSE	Centrosomal protein KIAA1731 homolog
231	0	0	0	0	0	0	0	0	0	0	0	289000	601000	0	0	8	890000	2.7	4	35.38	P97798	MOUSE	Neogenin
232	0	0	8860	0	0	178000	874000	0	495000	0	2860000	2890000	3750000	816000	292000	71	12200000	5.5	2	34.65	P31996	MOUSE	Macrosialin
233	0	0	0	0	0	0	0	1030000	1680000	0	0	0	102000	311000	0	22	3120000	2.1	3	34.41	E9Q236	MOUSE	Protein Abcc4
234	0	0	53200	1870000	0	0	0	0	1520000	1360000	0	0	0	390000	2730000	40	7910000	5.5	2	33.83	Q9D8V0-4	MOUSE	Isoform 4 of Minor histocompatibility antigen H13
235	0	0	0	0	89500	0	0	0	0	0	0	0	501000	1650000	1010000	13	3250000	26.1	2	33.66	P56135	MOUSE	ATP synthase subunit f, mitochondrial
236	0	825000	464000	196000	0	485000	1880000	2560000	1010000	1230000	26600	346000	1200000	355000	359000	49	10900000	17.7	2	33.64	Q9R1Q7	MOUSE	Proteolipid protein 2
237	0	0	0	0	0	0	0	0	0	0	257000	741000	0	0	0	10	998000	4.7	4	33.48	E9PY95	MOUSE	MAM domain-containing glycosylphosphatidylinositol anchor protein 1
238	0	0	0	0	0	0	0	0	0	206000	0	0	0	0	0	5	206000	2.9	2	33.31	Q3ZAQ4	MOUSE	Autophagy 9-like 1 protein
239	0	0	0	0	0	0	0	88800	369000	0	0	0	340000	0	0	14	798000	7.2	3	32.23	Q8VE96	MOUSE	Transmembrane protein C2orf18 homolog
240	0	0	0	0	0	0	0	0	0	0	0	302000	870000	332000	0	15	1500000	4.3	2	32.16	P61793	MOUSE	Lysophosphatidic acid receptor 1
241	444000	0	578000	69000	137000	0	516000	0	0	0	87800	0	879000	866000	0	14	3580000	1	4	31.88	Q4U4S6	MOUSE	Xin actin-binding repeat-containing protein 2
242	286000	0	0	0	0	0	0	143000	0	0	0	502000	138000	0	0	8	783000	1.9	3	31.52	E9QNI4	MOUSE	Receptor-type tyrosine-protein phosphatase eta
243	0	0	0	0	0	0	0	0	0	0	0	0	718000	469000	0	12	1190000	7.1	3	31.51	Q52L67	MOUSE	Gpsn2 protein
244	0	0	0	0	0	0	0	0	0	0	0	420000	0	0	0	7	420000	4.2	3	31.29	D3Z041	MOUSE	Long-chain-fatty-acid--CoA ligase 1
245	0	0	0	0	0	0	0	417000	1380000	0	0	0	645000	2520000	0	24	4970000	17.5	2	31.19	Q9CQW9	MOUSE	Interferon-induced transmembrane protein 3
246	0	0	0	0	0	186000	0	0	0	0	763000	267000	0	0	0	12	1220000	4.3	2	31.18	Q3U9N4	MOUSE	Granulin
247	0	0	0	4750000	2380000	0	0	0	2660000	8750000	0	0	0	1340000	2260000	56	22100000	7	2	31.17	Q02013	MOUSE	Aquaporin-1
248	0	0	0	0	0	0	0	0	0	0	373000	414000	74500	0	0	12	862000	2.9	3	31.08	P70699	MOUSE	Lysosomal alpha-glucosidase
249	0	0	0	0	0	0	0	0	227000	0	0	0	203000	334000	0	6	764000	5.9	3	30.82	Q61093	MOUSE	Cytochrome b-245 heavy chain
250	0	0	0	0	0	0	0	0	2940000	889000	0	0	0	0	186000	17	4020000	2.7	2	30.8	E9QAX8	MOUSE	Sodium/hydrogen exchanger
251	0	0	0	0	0	0	0	0	0	0	129000	0	0	0	0	3	129000	3.3	2	30.47	P20060	MOUSE	Beta-hexosaminidase subunit beta
252	0	0	0	0	0	0	0	0	203000	0	0	0	0	644000	0	10	847000	3.1	4	30.38	Q61739	MOUSE	Integrin alpha-6
253	0	0	0	0	0	0	0	0	0	0	375000	566000	279000	109000	0	15	1330000	5.2	3	30.24	O89103	MOUSE	Complement component C1q receptor
254	0	0	0	0	0	0	0	0	31200	262000	0	0	0	0	61300	8	355000	5.1	2	29.96	P49769	MOUSE	Presenilin-1
255	0	0	7340	11500	0	0	0	0	76100	0	0	0	0	0	0	3	95000	5.8	3	29.78	Q9WTW5	MOUSE	Solute carrier family 22 member 3
256	0	0	0	0	0	0	0	0	1100000	0	0	0	123000	576000	0	12	1800000	4.4	2	29.63	Q9Z127	MOUSE	Large neutral amino acids transporter small subunit 1
257	0	0	0	0	0	0	0	0	104000	0	0	0	524000	236000	0	8	864000	15.1	3	29.26	Q61462	MOUSE	Cytochrome b-245 light chain
258	0	0	0	0	0	0	0	0	708000	0	0	0	0	0	0	5	708000	4.3	3	29.25	Q6DYE8	MOUSE	Ectonucleotide pyrophosphatase/phosphodiesterase family member 3
259	0	0	0	0	0	0	12600	37400	46300	0	0	224000	2020000	69000	0	32	2410000	6.4	2	29.09	P04441	MOUSE	H-2 class II histocompatibility antigen gamma chain
260	0	0	0	0	0	0	0	0	551000	0	0	0	169000	172000	0	12	893000	19.4	4	28.81	O88983	MOUSE	Syntaxin-8
261	0	0	0	0	0	69100	0	0	0	0	201000	0	0	0	0	6	270000	10.7	2	28.75	Q99M71	MOUSE	Mammalian ependymin-related protein 1
262	0	0	0	0	0	0	0	0	0	30100	0	0	0	0	329000	5	359000	3.3	3	28.72	F8VQC9	MOUSE	NBCn1-G
263	0	0	0	0	198000	0	0	0	0	0	0	0	0	0	744000	7	942000	7.4	2	28.52	P00405	MOUSE	Cytochrome c oxidase subunit 2
264	0	0	0	0	0	0	0	1600000	1700000	0	0	0	0	759000	0	5	4060000	0.6	4	28.44	F8WIS7	MOUSE	Nesprin-1
265	0	0	0	0	0	0	0	0	0	0	250000	0	214000	193000	0	6	656000	5.4	4	28	Q8BH24	MOUSE	Transmembrane 9 superfamily member 4
266	0	0	0	0	0	0	527000	0	0	0	0	130000	418000	126000	0	5	1200000	25.5	3	27.92	P20491	MOUSE	High affinity immunoglobulin epsilon receptor subunit gamma
267	0	0	0	0	0	391000	2020000	0	0	0	818000	836000	1440000	334000	0	34	5840000	9.6	2	27.92	Q9CQW2	MOUSE	ADP-ribosylation factor-like protein 8B
268	0	0	0	0	0	0	0	0	0	0	293000	203000	0	0	0	11	496000	5.5	3	27.8	Q8K297	MOUSE	Procollagen galactosyltransferase 1
269	0	0	0	0	0	0	379000	0	231000	0	0	0	141000	483000	0	12	1240000	13.6	3	27.57	P14434	MOUSE	H-2 class II histocompatibility antigen, A-B alpha chain
270	0	0	0	0	0	20400	0	0	0	0	376000	291000	0	0	0	13	687000	2.5	1	27.08	P97821	MOUSE	Dipeptidyl peptidase 1
271	0	0	0	0	0	0	0	0	0	0	0	523000	334000	0	0	9	856000	8.4	2	27.02	Q91ZW8	MOUSE	CD209 antigen-like protein D
272	0	0	0	0	0	0	0	0	0	0	13700	165000	0	0	0	5	179000	16.9	3	26.85	P51150	MOUSE	Ras-related protein Rab-7a
273	0	0	0	0	0	0	0	0	0	0	222000	0	0	0	0	4	222000	3	3	26.76	Q9JKR6	MOUSE	Hypoxia up-regulated protein 1
274	503000	0	0	0	0	0	0	0	0	0	0	63100	0	0	0	7	566000	1.2	4	26.57	E9Q557	MOUSE	Desmoplakin
275	0	0	0	0	0	0	0	0	0	0	179000	279000	0	0	0	5	457000	4.5	2	25.75	Q9Z1A1	MOUSE	Protein Tfg
276	0	0	0	0	0	0	0	0	0	0	0	0	0	945000	0	8	945000	4.7	3	25.61	Q91YT8	MOUSE	Transmembrane protein 63A
277	0	0	0	0	0	1090000	5200000	0	1010000	0	0	0	0	0	0	21	7300000	14.7	2	25.42	O70578	MOUSE	Voltage-dependent calcium channel gamma-1 subunit
278	0	0	0	0	0	0	0	0	0	0	0	0	290000	441000	0	9	731000	2.4	2	25.34	Q99MR3	MOUSE	Solute carrier family 12 member 9
279	0	0	0	0	0	288000	87300	0	0	0	0	0	0	0	0	6	375000	3.5	2	25.26	Q01405	MOUSE	Protein transport protein Sec23A
280	0	927000	630000	68600	0	509000	3550000	927000	1360000	77600	427000	769000	1180000	560000	0	46	11000000	4.2	2	25.07	O09117	MOUSE	Synaptophysin-like protein 1
281	0	58800	119000	0	0	0	2170000	1950000	3960000	0	0	62500	0	166000	0	27	8490000	8.2	2	24.93	Q8BWG9	MOUSE	Calcium release-activated calcium channel protein 1
282	0	0	0	0	0	0	223000	1010000	0	0	0	320000	2230	0	0	8	1550000	18.8	2	24.75	O70404	MOUSE	Vesicle-associated membrane protein 8
283	0	0	0	0	147000	0	0	0	0	751000	0	0	0	0	504000	14	1400000	3.2	2	24.68	Q9DC29	MOUSE	ATP-binding cassette sub-family B member 6, mitochondrial
284	0	0	0	0	0	0	0	0	0	0	511000	96100	0	0	0	4	607000	4.5	2	24.56	Q8BG07	MOUSE	Phospholipase D4
285	0	0	0	3450000	0	0	0	134000	0	130000	0	0	495000	0	0	4	4210000	1.5	2	24.47	Q2KHI9-2	MOUSE	Isoform 2 of DNA replication licensing factor MCM9
286	0	0	0	0	0	0	0	34700	0	0	0	15400	52100	0	0	5	102000	13	3	24.24	O70439	MOUSE	Syntaxin-7
287	0	0	81200	0	0	0	0	0	0	0	0	0	305000	493000	0	9	879000	2.3	2	24.17	Q9DBX3	MOUSE	Sushi domain-containing protein 2
288	0	0	0	168000	0	0	0	0	153000	0	0	0	0	378000	0	6	699000	2.2	2	23.76	P28843	MOUSE	Dipeptidyl peptidase 4
289	0	0	0	0	0	0	0	0	2290000	0	0	0	58000	5610000	2700000	18	10700000	7.5	2	23.51	O35566	MOUSE	CD151 antigen
290	0	0	0	0	0	0	323000	0	0	0	0	1080000	673000	0	0	12	2070000	7.7	2	23.26	P70280	MOUSE	Vesicle-associated membrane protein 7
291	0	0	157000	872000	0	0	0	0	1260000	0	0	0	0	679000	191000	20	3150000	3.2	2	23.17	Q9QXW9	MOUSE	Large neutral amino acids transporter small subunit 2
292	0	0	0	0	1510000	0	0	61900	0	1940000	0	0	0	0	513000	14	4020000	6.4	2	23.01	P97952	MOUSE	Sodium channel subunit beta-1
293	0	0	0	0	0	0	0	0	0	0	0	0	367000	452000	0	9	819000	8.6	2	22.74	Q3UBX0	MOUSE	Transmembrane protein 109
294	0	0	0	0	0	0	0	0	0	0	0	6510	426000	76700	0	7	510000	25.3	3	22.73	P56395	MOUSE	Cytochrome b5
295	0	0	0	0	0	0	288000	1960000	758000	0	0	382000	0	252000	0	23	3640000	8.4	2	22.36	O35682	MOUSE	Myeloid-associated differentiation marker
296	0	0	0	0	0	116000	0	0	0	0	278000	53100	0	0	0	5	447000	3	2	22.23	G3X928	MOUSE	SEC23-interacting protein
297	0	0	0	0	0	0	0	512000	1050000	156000	0	411000	889000	709000	0	35	3730000	7.1	2	22.16	Q91V79	MOUSE	Fat storage-inducing transmembrane protein 1
298	0	0	0	0	0	0	0	0	0	0	0	37000	106000	0	0	3	143000	3.7	2	21.99	Q3TZ86	MOUSE	C5a anaphylatoxin chemotactic receptor
299	0	0	0	0	0	0	0	0	0	0	0	0	0	0	179000	3	179000	3.7	2	21.96	Q3U505	MOUSE	Uncharacterized protein (Fragment)
300	0	0	0	0	0	0	0	0	0	0	0	348000	31800	0	0	6	380000	6.9	2	21.86	Q9ER00	MOUSE	Syntaxin-12
301	941000	0	0	0	0	0	0	0	0	0	796000	0	0	0	0	10	1740000	6.2	2	21.63	P28654	MOUSE	Decorin
302	0	0	0	0	0	0	0	0	0	0	968000	122000	0	0	0	11	1090000	6.6	2	21.6	O89017	MOUSE	Legumain
303	0	0	0	0	0	47500	294000	0	0	0	0	43200	20600	0	0	6	405000	9.6	2	21.5	P46638	MOUSE	Ras-related protein Rab-11B
304	0	0	0	0	0	0	0	0	75600	133000	0	0	0	0	0	3	209000	2.5	2	21.43	A2A841	MOUSE	Erythrocyte protein band 4.1
305	0	133000	0	0	0	0	0	0	0	0	0	675000	242000	0	0	11	1050000	1.5	2	21.37	P35969	MOUSE	Vascular endothelial growth factor receptor 1
306	0	0	0	0	0	0	0	0	324000	0	0	0	0	82900	0	6	407000	4	3	21.17	Q61391	MOUSE	Neprilysin
307	0	0	0	0	0	0	0	417000	1380000	0	0	0	645000	2370000	0	21	4820000	16.6	2	21.17	Q99J93	MOUSE	Interferon-induced transmembrane protein 2
308	0	0	0	277000	269000	0	752000	0	0	0	110000	0	246000	0	0	5	1650000	1.9	3	20.99	Q2EMV9	MOUSE	Poly [ADP-ribose] polymerase 14
309	0	0	0	0	0	0	0	0	0	0	0	0	0	0	215000	3	215000	13.7	3	20.97	Q8BP43	MOUSE	Tropomyosin 1, alpha, isoform CRA_c
310	0	0	0	0	0	0	0	85700	0	0	0	675000	242000	0	0	11	1000000	1.7	2	20.93	F7DD14	MOUSE	Mast/stem cell growth factor receptor Kit
311	0	0	0	0	0	0	0	0	0	0	0	0	322000	250000	0	3	572000	3.2	2	20.84	P47713	MOUSE	Cytosolic phospholipase A2
312	0	0	0	0	0	0	0	0	1040000	0	0	0	0	163000	0	7	1200000	2.9	2	20.8	Q8BGK6	MOUSE	Y+L amino acid transporter 2
313	2940000	0	0	0	633000	0	0	0	0	0	3030000	0	26200	0	0	5	6630000	1.4	2	20.56	Q80Y84	MOUSE	Lysine-specific demethylase 5B
314	0	0	605000	0	0	0	0	0	0	0	0	0	0	0	110000	3	715000	1.2	3	20.45	Q99MY8	MOUSE	Histone-lysine N-methyltransferase ASH1L
315	0	0	0	0	0	0	0	0	0	0	0	174000	58000	0	0	4	232000	6.3	2	20.27	F2Z456	MOUSE	NADH-cytochrome b5 reductase 3
316	0	0	0	0	0	0	0	0	0	0	0	0	662000	146000	0	6	736000	6.6	2	20.16	E9PWI2	MOUSE	Transmembrane emp24 domain-containing protein 9
317	0	0	2550000	0	0	0	290000	7810000	4610000	0	650000	803000	1390000	621000	0	62	18700000	4.3	1	19.71	B2RVY9	MOUSE	Transmembrane protein 182
318	0	0	0	0	102000	0	0	0	0	0	0	0	0	0	186000	6	288000	4.9	2	19.5	Q8VEK0	MOUSE	Cell cycle control protein 50A
319	0	0	0	0	0	0	614000	664000	72600	0	0	0	0	0	0	8	1350000	3.8	2	19.48	P32037	MOUSE	Solute carrier family 2, facilitated glucose transporter member 3
320	0	0	0	0	0	0	0	0	846000	42300	0	0	0	0	0	6	889000	4.8	2	19.38	Q61743	MOUSE	ATP-sensitive inward rectifier potassium channel 11
321	0	0	0	0	0	33300	0	0	0	0	371000	146000	0	0	0	9	550000	3.8	2	19.34	O35405	MOUSE	Phospholipase D3
322	0	0	68900	129000	0	0	0	0	0	0	96500	0	0	8580	85900	5	389000	2	2	19.22	E9QK91	MOUSE	Integrin alpha-4
323	0	0	0	0	0	759000	0	0	0	0	250000	88500	0	0	0	4	1100000	3.7	2	19.1	O89023	MOUSE	Tripeptidyl-peptidase 1
324	0	45400	0	0	0	0	709000	176000	0	0	0	201000	0	0	0	10	1130000	5.2	2	18.92	Q60935	MOUSE	GPI-linked NAD(P)(+)--arginine ADP-ribosyltransferase 1
325	0	0	0	0	0	0	0	0	0	0	0	0	0	21200	117000	2	139000	13.6	2	18.87	Q9D3D9	MOUSE	ATP synthase subunit delta, mitochondrial
326	0	98300	0	0	0	0	0	0	0	0	0	146000	0	0	0	2	245000	2.1	2	18.73	Q9QXK3	MOUSE	Coatomer subunit gamma-2
327	0	0	0	0	0	1070000	0	0	0	0	538000	972000	0	0	0	14	2580000	2.4	1	18.61	Q8VD58	MOUSE	Protein EVI2B
328	0	0	0	0	0	170000	0	0	0	0	118000	95000	0	0	0	5	383000	3.6	2	18.31	Q07797	MOUSE	Galectin-3-binding protein
329	0	0	0	0	0	0	0	0	0	34500	0	104000	42500	0	0	11	286000	0.6	4	18.24	E9Q616	MOUSE	Protein Ahnak
330	1530000	0	0	0	0	0	0	0	0	0	0	0	207000	0	0	3	1740000	6.6	2	18.12	O35083	MOUSE	1-acyl-sn-glycerol-3-phosphate acyltransferase alpha
331	0	0	0	0	0	0	90400	0	0	0	0	0	172000	0	0	3	263000	2.3	2	18.09	Q91V35	MOUSE	Protein tyrosin phosphatase receptor type alpha
332	0	0	0	0	0	0	0	0	0	0	0	0	111000	247000	0	5	358000	5.8	1	18.03	P52875	MOUSE	Transmembrane protein 165
333	0	0	0	0	89800	0	0	0	75000	0	0	0	0	165000	0	3	330000	0.8	3	18.02	Q69Z23	MOUSE	Dynein heavy chain 17, axonemal
334	0	0	144000	0	0	0	199000	482000	0	0	0	285000	431000	506000	0	11	2050000	5.3	2	18.01	P40240	MOUSE	CD9 antigen
335	0	0	0	0	0	0	0	0	193000	2550000	0	0	0	0	235000	6	2980000	11.9	2	17.81	P51637	MOUSE	Caveolin-3
336	0	320000	1030000	0	0	412000	0	0	277000	276000	0	511000	304000	0	0	11	3130000	4.7	2	17.8	Q9CZ91	MOUSE	Serum response factor-binding protein 1
337	7600	0	0	0	0	0	0	0	0	0	379000	0	0	0	0	4	387000	11.5	2	17.74	O09164	MOUSE	Extracellular superoxide dismutase [Cu-Zn]
338	0	0	0	194000	908000	0	0	0	783000	3090000	0	0	0	622000	4230000	18	9820000	0.7	2	17.72	D3YWX2	MOUSE	YLP motif-containing protein 1
339	0	0	0	0	0	0	0	0	0	0	0	11300	575000	0	246000	3	832000	4.3	3	17.7	Q6PFQ7	MOUSE	Ras GTPase-activating protein 4
340	0	0	0	0	3070000	0	0	0	0	0	0	0	0	751000	0	2	3820000	4.3	1	17.46	Q78PG9	MOUSE	Coiled-coil domain-containing protein 25
341	0	0	0	0	0	0	0	0	0	0	189000	249000	0	0	0	4	438000	5.6	3	17.43	Q8C850	MOUSE	Scavenger receptor class A member 3
342	27000	0	0	0	1370000	0	0	0	0	0	0	0	0	0	0	6	1400000	2.1	1	17.38	Q99M74	MOUSE	Keratin, type II cuticular Hb2
343	0	0	0	0	0	0	0	195000	0	0	129000	0	2380000	0	0	4	2700000	2.4	2	17.34	Q8C159	MOUSE	Tetratricopeptide repeat protein 22
344	0	0	0	0	0	0	0	0	13500	0	0	0	799000	0	0	4	813000	1.1	3	17.3	F8VPV0	MOUSE	Pericentrin
345	0	0	76800	0	0	0	0	0	0	0	0	0	0	0	0	2	76800	3.7	1	16.97	A2AEY2	MOUSE	Four and a half LIM domains 1
346	44100000	93100000	61700000	59800000	103000000	80500000	77300000	83700000	42900000	61500000	40400000	28900000	25100000	25200000	53400000	66	881000000	8	2	16.94	Q9CPN9	MOUSE	Protein 2210010C04Rik
347	0	0	0	0	0	0	0	0	0	0	37600	16000	60200	0	0	3	114000	2.8	2	16.75	Q9ET78	MOUSE	Junctophilin-2
348	0	0	0	0	0	0	0	0	60700	0	0	0	0	52900	0	2	114000	1.8	2	16.74	P27870	MOUSE	Proto-oncogene vav
349	745000	235000	0	0	0	0	0	697000	0	0	115000	0	0	0	0	4	1790000	3	3	16.65	E9Q6D8	MOUSE	Protein C6
350	0	0	227000	0	0	315000	4180000	1310000	763000	0	0	0	1280000	417000	0	24	8490000	3.6	1	16.62	Q9ERN0	MOUSE	Secretory carrier-associated membrane protein 2
351	0	0	0	0	0	0	0	0	0	0	0	175000	80300	0	0	2	255000	0.9	2	16.33	F8VPT3	MOUSE	Protein Lct
352	0	0	0	0	0	0	0	0	0	0	0	0	0	912000	0	5	912000	18.4	1	16.24	F2Z452	MOUSE	Uncharacterized protein
353	0	0	0	298000	0	0	0	0	0	0	0	533000	0	0	0	2	831000	1.7	2	15.99	Q810B8	MOUSE	SLIT and NTRK-like protein 4
354	0	0	0	0	0	0	722000	0	0	0	651000	368000	0	0	0	3	1740000	2.2	1	15.97	G5E886	MOUSE	Lebercilin
355	0	0	0	0	0	0	0	0	0	0	0	436000	0	0	0	5	436000	3.2	1	15.75	Q9JHJ3	MOUSE	Lysosomal protein NCU-G1
356	0	0	0	0	0	0	0	0	0	0	418000	0	215000	0	0	5	633000	14.8	2	15.71	P16045	MOUSE	Galectin-1
357	981000	0	124000	0	0	128000	0	0	0	0	770000	0	0	0	0	7	2000000	0.7	1	15.63	Q80TE0	MOUSE	RNA polymerase II-associated protein 1
358	0	0	0	0	0	0	0	0	0	0	0	0	138000	134000	0	2	272000	2.6	2	15.6	F8WH26	MOUSE	Integrin alpha-X
359	0	0	0	0	0	546000	241000	172000	0	0	0	0	21300	0	0	9	980000	8.1	1	15.57	D3YVJ2	MOUSE	Protein BY080835
360	8230000	2780000	2440000	2130000	2790000	362000	2440000	2110000	1160000	1160000	3490000	864000	280000	240000	1220000	38	31700000	0.3	1	15.49	E9PVG8	MOUSE	Protein 9530053A07Rik
361	10600000	1050000	6980000	4130000	7130000	509000	2630000	4830000	0	3530000	1770000	1480000	751000	1220000	857000	69	47400000	0.8	1	15.49	Q3U1C4	MOUSE	MCG1271
362	0	0	0	0	0	0	0	0	0	0	114000	565000	900000	0	0	11	1580000	4.6	1	15.35	P41731	MOUSE	CD63 antigen
363	309000	0	158000	0	58000	0	205000	0	0	0	0	0	0	15900	0	8	746000	1.1	2	15.32	F8VQD1	MOUSE	Protein polybromo-1
364	0	0	0	0	0	0	0	0	574000	0	0	0	0	0	0	2	574000	0.3	1	15.22	Q78DX7	MOUSE	Proto-oncogene tyrosine-protein kinase ROS
365	0	0	191000	0	0	0	0	0	497000	0	0	0	0	0	0	2	688000	4.9	2	15.15	Q91Y57	MOUSE	Sialic acid-binding Ig-like lectin 12
366	0	0	0	0	0	0	0	0	21000	0	0	19300	0	0	0	2	40300	0.8	2	15.11	P70670	MOUSE	Nascent polypeptide-associated complex subunit alpha, muscle-specific form
367	0	0	0	0	0	0	0	0	0	0	0	370000	0	0	922000	3	1290000	3.3	2	15.1	O35711-4	MOUSE	Isoform 4 of Liprin-beta-2
368	336000	0	0	0	270000	0	0	0	564000	0	0	54700	0	0	0	5	1220000	2	3	15.04	E9QPR7	MOUSE	Down syndrome cell adhesion molecule-like protein 1 homolog
369	0	0	0	0	0	0	210000	0	224000	0	0	0	0	0	0	2	434000	2.9	2	15.02	Q8C3X4	MOUSE	Translation factor Guf1, mitochondrial
370	0	0	0	0	0	0	0	0	87600	0	0	0	5270	106000	0	3	199000	2.8	2	14.98	Q91WC9	MOUSE	Sn1-specific diacylglycerol lipase beta
371	0	0	347000	188000	0	0	0	0	456000	0	0	0	1900000	365000	170000	8	3430000	4.2	1	14.93	Q9QY80	MOUSE	3-hydroxyacyl-CoA dehydratase 1
372	324000	173000	0	0	0	1730000	743000	0	0	0	1110000	587000	179000	0	0	16	4850000	1.1	2	14.88	G3UVV3	MOUSE	MCG1556, isoform CRA_b
373	5320000	0	1170000	3410000	0	881000	9950000	66700	842000	0	6090000	0	391000	1170000	743000	16	30000000	2.9	1	14.87	Q8C1W1	MOUSE	Vasohibin-1
374	0	0	0	0	0	0	0	0	64100	0	0	38700	0	0	0	3	103000	1.2	2	14.86	Q8K448	MOUSE	ATP-binding cassette sub-family A member 5
375	0	0	0	0	0	0	0	303000	0	0	0	0	0	0	0	1	303000	1.9	1	14.76	O09126	MOUSE	Semaphorin-4D
376	0	0	0	0	0	0	0	0	412000	0	0	0	0	0	0	3	412000	7.2	1	14.72	P63321	MOUSE	Ras-related protein Ral-A
377	0	915000	274000	1640000	1220000	0	2130000	491000	495000	197000	388000	632000	337000	735000	1150000	26	10600000	3.2	1	14.63	F6XI62	MOUSE	60S ribosomal protein L7 (Fragment)
378	0	59200	0	0	0	0	0	0	0	0	0	0	0	138000	0	3	197000	2.1	2	14.6	Q6P5F6	MOUSE	Zinc transporter ZIP10
379	0	0	0	0	0	0	0	0	0	0	0	0	47200	4520	0	4	51700	3.6	2	14.54	E9QL52	MOUSE	Ribosomal RNA-processing protein 1 homolog A
380	0	0	0	0	0	0	0	0	0	0	0	0	700000	0	191000	2	891000	3.2	2	14.51	P11370	MOUSE	Retrovirus-related Env polyprotein from Fv-4 locus
381	1950000	0	78600	0	0	0	0	0	0	0	0	0	0	0	0	5	2030000	0.8	2	14.43	Q3KNY0	MOUSE	Immunoglobulin-like and fibronectin type III domain-containing protein 1
382	0	0	0	0	0	0	0	0	0	0	468000	430000	0	0	0	8	897000	2.8	1	14.43	Q8BHC0	MOUSE	Lymphatic vessel endothelial hyaluronic acid receptor 1
383	0	0	0	0	0	0	0	0	0	0	0	249000	586000	0	0	8	835000	1.3	1	14.43	Q9R0M4	MOUSE	Podocalyxin
384	0	0	0	0	0	0	0	0	0	0	0	0	0	114000	0	2	114000	1.4	1	14.42	G3UWC2	MOUSE	N-acetylated alpha-linked acidic dipeptidase 2, isoform CRA_a
385	0	0	0	0	0	978000	0	0	0	0	0	0	0	0	0	3	978000	5	2	14.3	Q99MQ4	MOUSE	Asporin
386	0	0	0	0	0	0	0	0	953000	0	0	0	0	0	0	2	953000	4.4	2	14.29	Q5RJI4	MOUSE	Protein kinase domain-containing protein, cytoplasmic
387	0	0	0	0	0	0	0	0	81900	0	0	0	0	0	0	2	81900	1.8	2	14.25	E9PXU2	MOUSE	Disintegrin and metalloproteinase domain-containing protein 17
388	0	0	0	0	0	0	110000	0	266000	0	0	112000	0	0	0	4	488000	1.9	3	14.23	Q2EY15	MOUSE	Protogenin
389	0	0	0	0	0	978000	0	0	0	0	36500	0	0	0	0	7	1010000	2.8	2	14.2	Q9Z1E4	MOUSE	Glycogen [starch] synthase, muscle
390	0	0	208000	0	0	406000	0	0	0	0	0	0	0	0	216000	5	830000	2.9	2	14.2	Q8BJM3	MOUSE	Growth inhibition and differentiation-related protein 88 homolog
391	0	0	0	0	374000	0	0	0	638000	0	0	0	0	569000	681000	15	2260000	1.2	1	14.18	Q8BZ00	MOUSE	Sodium/hydrogen exchanger 9
392	0	0	0	0	0	0	0	0	456000	0	0	0	23400	0	0	3	480000	3.3	2	14.17	O08912	MOUSE	Polypeptide N-acetylgalactosaminyltransferase 1
393	0	770000	1130000	0	0	0	0	0	0	0	0	0	0	0	0	3	1900000	0.6	1	14.11	Q5SQX6	MOUSE	Cytoplasmic FMR1-interacting protein 2
394	0	0	0	0	0	0	0	393000	0	0	0	0	0	0	0	2	393000	1.5	1	14.06	Q7TME0	MOUSE	Lipid phosphate phosphatase-related protein type 4
395	0	0	0	0	0	0	0	0	0	0	0	37600	11500	0	0	3	49100	7.3	2	13.99	Q9CZX7	MOUSE	Transmembrane protein 55A
396	51500	0	0	0	0	0	0	0	0	0	38700	0	0	172000	0	3	263000	0.2	2	13.91	B8JJE0	MOUSE	G protein-coupled receptor 98
397	0	0	0	46300	0	0	0	0	0	0	0	0	0	627000	351000	12	1020000	14.9	1	13.88	P03930	MOUSE	ATP synthase protein 8
398	270000	0	0	0	0	32800	0	0	0	0	0	0	0	0	0	4	303000	6.2	2	13.84	A6ZI44	MOUSE	Fructose-bisphosphate aldolase
399	78200	0	700000	316000	0	0	476000	0	0	346000	1870000	0	0	227000	534000	12	4540000	3.1	1	13.74	Q9R1T2	MOUSE	SUMO-activating enzyme subunit 1
400	0	0	0	0	0	0	0	0	368000	0	0	0	0	0	0	1	368000	0.8	1	13.72	Q8BYJ6	MOUSE	TBC1 domain family member 4
401	0	0	0	0	0	0	0	0	0	0	0	0	630000	0	0	4	630000	1.8	1	13.59	Q8R1S9	MOUSE	Sodium-coupled neutral amino acid transporter 4
402	0	0	0	0	0	0	0	0	0	0	0	94100	17100	0	0	3	111000	5.3	2	13.58	O88507	MOUSE	Ciliary neurotrophic factor receptor subunit alpha
403	0	0	621000	0	0	0	1090000	0	1650000	0	0	0	3550000	1100000	0	7	8020000	1.2	1	13.55	Q99KY4	MOUSE	Cyclin-G-associated kinase
404	0	0	0	0	0	0	0	0	0	0	0	0	0	72500	0	2	72500	13.2	2	13.52	E9PX03	MOUSE	Coronin-1C
405	0	1870000	0	917000	0	0	563000	0	0	0	54200	0	0	0	0	5	3410000	0.8	1	13.49	E9PX52	MOUSE	Arf-GAP with SH3 domain, ANK repeat and PH domain-containing protein 2
406	0	0	0	0	0	0	0	0	0	0	119000	0	0	0	0	2	119000	2.1	1	13.47	P97290	MOUSE	Plasma protease C1 inhibitor
407	0	0	0	0	0	0	0	0	412000	0	0	0	236000	451000	0	9	1100000	2.5	1	13.44	Q9JIF3	MOUSE	Solute carrier family 2, facilitated glucose transporter member 8
408	0	0	0	645000	0	0	0	0	0	42600	0	0	0	0	0	2	688000	4.6	1	13.38	O70337	MOUSE	Bcl2-interacting killer
409	0	0	0	0	0	0	0	0	0	143000	0	0	0	0	0	1	143000	2.3	1	13.37	P20664	MOUSE	DNA primase small subunit
410	0	0	0	242000	0	0	0	0	0	0	0	0	0	0	0	1	242000	5.3	1	13.37	Q9CPY3	MOUSE	Sororin
411	0	0	0	0	0	84300	0	0	0	0	260000	315000	0	0	0	3	659000	1.7	1	13.34	Q0VF58	MOUSE	Collagen alpha-1(XIX) chain
412	0	0	1600000	283000	0	0	0	0	0	0	0	0	0	0	0	10	1890000	2.7	1	13.33	Q31125	MOUSE	Zinc transporter SLC39A7
413	298000	0	0	0	0	0	0	0	0	0	0	0	0	0	0	3	298000	1.6	1	13.21	Q7TPC1	MOUSE	Corneodesmosin
414	0	0	0	0	0	0	0	0	0	0	65000	5860	337000	0	0	5	408000	2.1	2	13.19	P35951	MOUSE	Low-density lipoprotein receptor
415	0	0	0	0	0	0	0	0	0	0	0	0	284000	0	0	1	284000	0.6	1	13.08	E9PYT2	MOUSE	Protein Akap6
416	0	0	0	0	0	127000	0	0	0	0	0	0	0	0	0	1	127000	0.9	1	13.04	Q80ZX0	MOUSE	Protein Sec24b
417	0	0	0	0	0	0	0	238000	127000	0	0	0	427000	0	0	2	365000	0.2	2	13.02	Q91ZU6-4	MOUSE	Isoform 4 of Dystonin
418	131000	18800	32300	2310000	829000	181000	0	26200	0	0	0	0	0	0	819000	11	4350000	1.6	1	13.01	P97346	MOUSE	Nucleoredoxin
419	0	0	0	0	0	0	0	0	0	0	2990	231000	0	0	0	3	234000	14.8	2	12.95	P01831	MOUSE	Thy-1 membrane glycoprotein
420	0	0	0	0	0	0	0	0	0	0	0	309000	359000	0	0	3	668000	0.2	1	12.91	E9Q5I3	MOUSE	Protein Muc5b
421	0	0	0	0	0	0	0	0	0	0	0	0	318000	0	0	4	318000	0.4	1	12.89	G5E8J0	MOUSE	Notch 2 extracellular truncation
422	0	0	0	0	0	0	0	120000	0	0	0	161000	74100	0	0	4	235000	8.5	1	12.88	P60904	MOUSE	DnaJ homolog subfamily C member 5
423	0	159000	915000	236000	760000	0	0	0	0	0	0	106000	662000	183000	177000	12	3200000	5	1	12.87	P00757	MOUSE	Kallikrein 1-related peptidase-like b4
424	388000	0	0	0	0	0	0	0	0	0	0	0	0	0	0	1	388000	0.9	1	12.86	E9PUA3	MOUSE	IQ motif and SEC7 domain-containing protein 1
425	0	0	0	0	0	0	0	0	0	0	0	156000	74800	0	0	2	230000	3.4	2	12.8	F2Z436	MOUSE	Xylosyltransferase 2
426	276000	0	0	0	0	0	0	0	0	268000	0	0	0	0	0	3	543000	2.1	2	12.79	Q6ZQ38	MOUSE	Cullin-associated NEDD8-dissociated protein 1
427	0	0	0	0	0	0	0	0	0	0	0	204000	360000	0	0	2	564000	11.7	2	12.77	Q91UZ4	MOUSE	Egl nine homolog 3
428	0	0	0	0	0	0	0	0	0	0	0	0	0	45900	0	1	45900	0.2	1	12.73	Q3UHK6-3	MOUSE	Isoform 3 of Teneurin-4
429	0	0	0	0	98300	0	0	0	0	0	0	0	0	0	0	1	98300	1.4	1	12.57	Q9Z2V4	MOUSE	Phosphoenolpyruvate carboxykinase, cytosolic [GTP]
430	122000	0	23700	0	0	0	0	0	0	0	0	0	64000	0	0	4	210000	2.1	1	12.56	P40764	MOUSE	Homeobox protein DLX-2
431	0	0	168000	0	0	0	0	0	0	0	0	0	0	0	0	1	168000	6.4	1	12.53	Q9D6U8	MOUSE	Protein FAM162A
432	0	0	0	0	0	0	0	0	87400	0	0	0	193000	196000	0	5	477000	1.2	2	12.52	Q61292	MOUSE	Laminin subunit beta-2
433	0	0	0	0	0	0	0	0	0	0	0	0	0	119000	0	2	119000	3.7	1	12.5	Q9QZ03	MOUSE	Zinc transporter ZIP1
434	0	135000	0	202000	0	0	0	647000	0	0	0	0	0	233000	0	5	1220000	1.9	1	12.45	Q91WL5	MOUSE	Cytochrome P450 4A12A
435	0	0	0	0	0	77200	0	0	662000	0	0	0	142000	654000	0	7	1530000	10.5	1	12.45	Q8K353	MOUSE	Cysteine-rich and transmembrane domain-containing protein 1
436	0	0	0	0	0	0	0	152000	0	0	0	0	0	0	0	1	152000	0.6	1	12.45	Q505K2	MOUSE	Protein FAM160A1
437	41700	0	0	305000	0	0	0	0	0	0	0	0	0	0	0	2	347000	2.2	2	12.45	Q921I6	MOUSE	SH3 domain-binding protein 4
438	0	0	0	0	0	0	0	0	0	0	0	0	318000	0	0	3	318000	3.3	1	12.36	E9Q4Q1	MOUSE	Uncharacterized protein
439	0	0	0	0	0	0	0	0	674000	0	0	0	0	275000	0	6	949000	5.2	1	12.35	Q8BVF7	MOUSE	Gamma-secretase subunit APH-1A
440	0	0	0	0	0	0	0	48300	0	0	0	0	0	0	0	2	48300	4.4	1	12.34	Q8BVC1	MOUSE	Beta-defensin 22
441	0	0	0	0	0	0	0	0	0	0	50400	0	0	0	0	2	50400	3.9	1	12.33	P35330	MOUSE	Intercellular adhesion molecule 2
442	0	0	0	0	0	0	0	0	446000	0	0	0	0	0	63600	2	509000	0.9	2	12.32	E9PUR4	MOUSE	Laminin subunit alpha-3
443	0	0	0	0	0	32300	0	0	0	0	0	0	0	0	0	1	32300	1.5	1	12.3	Q04519	MOUSE	Sphingomyelin phosphodiesterase
444	0	0	0	0	0	0	0	0	0	0	0	118000	0	0	0	1	118000	8.2	1	12.28	E9PYR4	MOUSE	Protein F830016D02Rik
445	0	0	0	0	0	0	0	0	29300	0	0	0	0	0	0	1	29300	3.2	1	12.27	Q9QZ06	MOUSE	Toll-interacting protein
446	0	0	191000	0	0	0	716000	0	0	0	0	0	1120000	833000	0	4	2860000	0.5	1	12.27	Q8VI47	MOUSE	Canalicular multispecific organic anion transporter 1
447	0	0	127000	0	0	0	0	1420000	105000	0	0	0	0	0	0	5	1660000	4.4	1	12.26	D3YZZ5	MOUSE	Protein Tmed7
448	0	0	0	0	0	0	0	0	0	0	21500	0	0	0	0	2	21500	2.6	1	12.24	Q9QWR8	MOUSE	Alpha-N-acetylgalactosaminidase
449	0	0	0	0	0	0	0	0	0	0	181000	149000	0	0	0	2	330000	3.2	2	12.24	B8JJI2	MOUSE	Novel protein (A930001N09Rik)
450	0	0	0	0	0	0	0	0	0	0	0	0	0	0	527000	3	527000	10	1	12.22	Q9D881	MOUSE	Cytochrome c oxidase subunit 5B, mitochondrial
451	0	0	0	150000	0	27300	0	0	0	0	110000	0	0	0	0	4	288000	12.6	1	12.2	E0CZF0	MOUSE	Protein 1500032L24Rik
452	0	0	0	0	0	0	1070000	0	0	0	0	0	0	0	0	4	1070000	4.5	1	12.19	Q8CA71	MOUSE	Protein shisa-4
453	0	0	0	0	0	0	0	0	311000	0	0	0	0	0	0	1	311000	2	1	12.16	G3X9I2	MOUSE	Acylamino-acid-releasing enzyme
454	0	0	0	0	0	0	0	0	0	0	0	0	194000	0	0	2	194000	1.4	1	12.16	Q91WD0	MOUSE	Protein GPR108
455	0	0	0	0	0	0	0	0	0	0	0	321000	0	0	0	1	321000	1.5	1	12.15	G3X981	MOUSE	Peripherin 1, isoform CRA_b
456	0	0	0	0	0	0	0	0	0	0	0	0	27300	0	0	1	27300	1.5	1	12.14	P70193	MOUSE	Leucine-rich repeats and immunoglobulin-like domains protein 1
457	0	0	0	537000	0	0	0	0	0	1120000	0	0	0	0	0	3	1660000	3.7	1	12.14	Q8BLQ0	MOUSE	Protein FAM124B
458	0	0	0	130000	0	0	0	0	0	0	0	0	0	93100	0	2	223000	3.5	2	12.14	Q80TF4	MOUSE	Kelch-like protein 13
459	0	0	0	0	0	0	0	0	0	134000	0	0	0	0	30500	3	165000	0.6	1	12.13	Q924N4	MOUSE	Solute carrier family 12 member 6
460	0	0	0	0	0	0	0	0	0	0	61400	0	0	0	0	1	61400	6.6	1	12.13	Q05816	MOUSE	Fatty acid-binding protein, epidermal
461	0	0	0	0	0	0	97700	0	0	0	0	18300	45600	0	0	5	162000	3.2	2	12.13	P50544	MOUSE	Very long-chain specific acyl-CoA dehydrogenase, mitochondrial
462	0	0	0	0	0	0	0	0	0	0	0	8720	0	0	0	1	8720	1.3	1	12.11	Q8BGD5	MOUSE	Carnitine O-palmitoyltransferase 1, brain isoform
463	0	0	0	0	0	0	0	0	717000	0	0	0	0	0	0	4	717000	5.6	1	12.09	Q9WV55	MOUSE	Vesicle-associated membrane protein-associated protein A
464	0	0	0	0	0	0	0	0	0	49700	0	0	0	0	0	1	49700	2.2	1	12.06	Q61817	MOUSE	Cyclic AMP-responsive element-binding protein 3
465	0	0	0	11500	0	0	0	808000	0	0	0	0	0	230000	0	3	1050000	2.5	1	12.06	Q497Q6	MOUSE	UPF0638 protein B
466	0	0	129000	0	0	0	0	0	0	0	0	0	0	0	0	1	129000	0.4	1	12.06	Q6P4S8	MOUSE	Integrator complex subunit 1
467	0	0	0	0	0	0	43000	785000	0	0	0	0	0	0	0	2	828000	7.6	2	12.02	Q6XLQ8	MOUSE	Calumenin, isoform CRA_b
468	0	597000	0	160000	0	0	0	0	0	0	0	0	0	0	0	2	757000	1.2	2	11.98	E0CYV9	MOUSE	Protein 1110002E22Rik
469	0	0	0	242000	1680000	0	0	0	0	0	0	0	0	0	0	3	1920000	2.6	1	11.98	Q9QZM2	MOUSE	DNA polymerase subunit gamma-2, mitochondrial
470	90300	0	0	0	0	0	0	0	0	0	178000	0	0	0	0	2	269000	3.5	2	11.96	Q3UH85	MOUSE	Novel protein
471	0	0	0	0	208000	0	0	0	0	0	0	0	0	0	214000	2	422000	4.4	2	11.94	D3YVN7	MOUSE	Elongation factor Tu
472	0	0	0	264000	0	0	0	0	0	0	0	0	0	0	0	1	264000	2.9	1	11.94	G5E899	MOUSE	Plasminogen activator inhibitor 1
473	0	0	383000	0	1570000	0	664000	0	0	0	77400	0	0	105000	311000	7	3110000	1.5	1	11.92	Q8C1D8	MOUSE	Protein IWS1 homolog
474	0	0	0	88300	0	0	0	0	0	0	0	0	46200	0	0	2	135000	0.5	2	11.89	Q8BW94	MOUSE	Dynein heavy chain 3, axonemal
475	650000	347000	78500	519000	0	0	3290000	1380000	359000	283000	0	258000	0	157000	130000	15	7460000	3.9	1	11.88	O08804	MOUSE	NK13
476	0	0	0	135000	0	0	0	0	0	0	0	36000	360000	0	0	3	531000	0.5	3	11.87	Q8VHE6	MOUSE	Dynein heavy chain 5, axonemal
477	746000	0	0	0	0	0	0	0	0	0	0	0	0	0	0	3	746000	0.5	1	11.83	Q3UHQ6	MOUSE	Protein dopey-2
478	0	0	0	0	0	0	0	0	0	0	311000	0	114000	0	0	6	425000	4.6	1	11.82	Q8R138	MOUSE	Transmembrane protein 119
479	0	0	0	0	0	0	0	0	0	0	0	0	12000	13900	0	2	25900	0.2	2	11.74	E9QA63	MOUSE	Microtubule-actin cross-linking factor 1
480	0	0	0	0	0	0	0	0	0	7180	55400	0	0	0	0	3	62600	0.7	3	11.68	F8VPU5	MOUSE	Breast cancer type 2 susceptibility protein homolog
481	0	37200	0	365000	0	0	0	0	45300	0	433000	0	0	0	0	6	880000	1.6	1	11.58	Q3U108-3	MOUSE	Isoform 3 of AT-rich interactive domain-containing protein 5A
482	0	0	122000	1580000	630000	0	0	0	539000	0	0	0	0	0	0	6	2870000	0.3	2	11.53	Q4U2R1	MOUSE	E3 ubiquitin-protein ligase HERC2
483	0	0	0	0	0	0	0	0	6140	0	0	0	0	0	0	1	6140	2.1	1	11.53	Q60738	MOUSE	Zinc transporter 1
484	0	0	0	139000	0	0	0	0	406000	0	0	0	0	0	0	2	545000	3.5	2	11.5	Q3URY6	MOUSE	Armadillo repeat-containing protein 2
485	0	0	446000	0	0	0	0	0	0	0	0	0	0	0	0	1	446000	2.6	1	11.5	Q9EQC8	MOUSE	Papillary renal cell carcinoma (Translocation-associated)
486	0	73500	0	0	0	0	0	0	697000	0	0	0	0	0	0	3	770000	2.4	2	11.46	Q80ZX8	MOUSE	Sperm-associated antigen 1
487	0	0	0	0	0	0	0	412000	1190000	262000	0	0	0	0	0	3	1860000	2.3	1	11.45	A7DTG3	MOUSE	SERTA domain-containing protein 4
488	0	309000	0	0	0	0	0	0	0	0	0	231000	0	0	0	6	540000	1.2	1	11.41	D3YUP1	MOUSE	Histone-arginine methyltransferase CARM1
489	0	0	0	0	0	0	0	0	0	0	0	881000	0	0	0	1	881000	1.7	1	11.4	P33587	MOUSE	Vitamin K-dependent protein C
490	0	0	0	0	0	0	0	0	0	0	0	0	0	0	1140000	3	1140000	2.4	1	11.37	O54734	MOUSE	Dolichyl-diphosphooligosaccharide--protein glycosyltransferase 48 kDa subunit
491	185000	0	0	0	0	0	0	0	0	0	76000	0	0	0	0	3	261000	2.3	2	11.37	Q04857	MOUSE	Collagen alpha-1(VI) chain
492	186000	0	0	0	0	925000	0	0	0	0	0	0	0	0	0	4	649000	1.1	1	11.34	Q8R502	MOUSE	Leucine-rich repeat-containing protein 8C
493	0	0	0	0	0	0	0	0	0	0	0	0	0	246000	0	3	246000	16.9	1	11.33	Q06185	MOUSE	ATP synthase subunit e, mitochondrial
494	0	0	0	0	0	0	0	279000	0	0	0	0	89100	88100	0	3	457000	1.1	3	11.27	Q61687	MOUSE	Transcriptional regulator ATRX
495	0	0	0	0	0	0	0	0	0	0	0	0	348000	0	0	2	348000	0.7	2	11.26	O35161	MOUSE	Cadherin EGF LAG seven-pass G-type receptor 1
496	0	0	0	432000	162000	0	0	0	1110000	773000	0	0	0	0	0	6	2470000	1.7	1	11.26	Q6NY15-2	MOUSE	Isoform 2 of Testis-specific gene 10 protein
497	6840000	1780000	1760000	0	0	0	0	0	0	0	0	0	712000	0	0	6	11100000	1.1	1	11.25	E9PU87	MOUSE	Serine/threonine-protein kinase SIK3
498	0	0	0	0	0	0	0	0	0	0	0	0	170000	0	0	1	170000	5.8	1	11.24	P39039	MOUSE	Mannose-binding protein A
499	0	0	0	0	0	0	0	0	0	0	0	46400	53100	0	0	2	99500	2.4	1	11.19	Q6PE84	MOUSE	Stomatin-like protein 3
500	0	0	0	0	0	0	0	0	207000	0	0	0	178000	124000	0	3	509000	6	2	11.18	Q9CR62	MOUSE	Mitochondrial 2-oxoglutarate/malate carrier protein
501	0	0	0	401000	0	0	0	0	1020000	0	0	0	0	0	0	4	1430000	0.6	1	11.16	Q8K389	MOUSE	CDK5 regulatory subunit-associated protein 2
502	0	0	0	0	0	0	0	0	0	0	0	0	0	0	162000	1	162000	0.8	1	11.14	E9PWI3	MOUSE	Protein Mcc
503	0	0	0	0	0	0	0	0	18200	0	0	0	0	0	0	1	18200	2.1	1	11.13	Q6P1H4	MOUSE	Exostoses (Multiple)-like 3
504	0	0	0	0	0	0	0	0	0	0	0	0	109000	0	0	1	109000	1.5	1	11.13	Q9JKX4	MOUSE	Protein AATF
505	0	0	114000	0	0	0	284000	79300	0	0	0	0	0	0	0	5	477000	2.6	1	11.08	Q3U364	MOUSE	Tetraspanin-3 (Fragment)
506	0	0	0	106000	0	0	0	68200	257000	0	0	0	209000	1170000	242000	11	2050000	0.5	1	11.06	G5E866	MOUSE	Splicing factor 3B subunit 1
507	0	0	0	0	0	0	44900	0	0	0	0	0	0	0	0	1	44900	8.5	1	11.05	P10639	MOUSE	Thioredoxin
508	0	0	0	0	0	0	0	930000	850000	656000	0	0	109000	0	583000	5	3130000	1	2	11.02	Q8CC88	MOUSE	Uncharacterized protein KIAA0564 homolog
509	0	0	0	0	0	0	0	0	0	0	0	812000	112000	0	0	6	924000	4.6	1	11	Q91Z22	MOUSE	Porimin
510	0	600000	0	0	1060000	0	0	261000	0	0	2020000	0	0	0	0	5	3940000	11.4	1	10.99	F6VXN4	MOUSE	TSC22 domain family protein 4 (Fragment)
511	0	0	0	0	0	0	23200	0	0	0	0	12700	12800	0	0	3	48700	4.3	2	10.99	Q91VC4	MOUSE	Plasmalemma vesicle-associated protein
512	0	0	0	0	0	0	0	0	0	0	0	138000	217000	0	0	2	355000	0.4	2	10.99	Q45VK7-2	MOUSE	Isoform 2 of Cytoplasmic dynein 2 heavy chain 1
513	0	0	0	0	0	0	0	0	0	0	0	116000	0	0	0	2	116000	1.6	1	10.99	Q7TQ32	MOUSE	Hemojuvelin
514	0	0	0	0	0	0	0	0	0	0	0	121000	744000	0	0	6	866000	1.4	1	10.97	O09047	MOUSE	C3a anaphylatoxin chemotactic receptor
515	0	0	0	108000	0	0	0	0	0	0	0	94000	300000	0	0	3	503000	0.7	3	10.97	Q80T14	MOUSE	Extracellular matrix protein FRAS1
516	0	0	0	0	0	0	0	0	0	0	0	0	626000	99000	0	5	725000	2	1	10.95	Q3UHH2	MOUSE	Solute carrier family 22 member 23
517	276000	0	0	0	0	0	0	0	0	0	0	0	0	0	0	1	276000	0.7	1	10.95	Q14BI7	MOUSE	Putative ATP-dependent RNA helicase TDRD9
518	0	0	0	0	0	0	0	0	0	0	0	0	276000	0	0	4	276000	1.5	1	10.9	E9QN37	MOUSE	Macrophage-expressed gene 1 protein
519	0	0	0	0	0	0	0	0	0	0	0	53400	0	0	0	3	53400	4.3	1	10.9	Q05685	MOUSE	Folate receptor beta
520	0	0	0	0	0	0	0	0	0	0	0	0	194000	0	0	1	194000	0.4	1	10.89	P11881	MOUSE	Inositol 1,4,5-trisphosphate receptor type 1
521	1220000	0	0	0	0	0	0	0	0	0	0	0	0	0	0	3	1220000	0.3	1	10.88	F8VPN2	MOUSE	Protein Tex15
522	0	0	0	0	0	0	0	0	13600	0	0	0	203000	0	0	3	216000	2.3	1	10.86	P61620	MOUSE	Protein transport protein Sec61 subunit alpha isoform 1
523	0	0	0	0	0	0	0	0	427000	0	0	0	0	0	0	2	427000	3.2	2	10.82	E9PVW6	MOUSE	Protein Vmn2r121
524	0	0	0	0	0	0	0	0	0	0	0	0	0	0	693000	1	693000	1.7	1	10.77	Q8VCC8-2	MOUSE	Isoform 2 of Rap guanine nucleotide exchange factor 3
525	0	0	164000	0	0	0	0	0	0	0	0	0	0	0	0	1	164000	1.9	1	10.77	Q3UIJ9	MOUSE	Myocardial zonula adherens protein
526	0	0	0	0	0	0	0	0	136000	0	0	0	256000	0	0	3	392000	2.5	1	10.75	E9Q7J1	MOUSE	Uncharacterized protein
527	0	0	0	112000	0	0	0	0	0	0	0	0	192000	0	0	3	304000	4.5	3	10.7	A2BG95	MOUSE	Novel protein
528	0	0	0	0	0	0	138000	2070000	0	0	0	0	37400	0	0	3	2250000	0.5	3	10.67	A2ARZ3	MOUSE	Fibrous sheath-interacting protein 2
529	0	0	4390000	1160000	0	9040000	0	0	2440000	0	1480000	0	7800000	71500	4810000	19	31200000	2.1	1	10.67	A2BFA6	MOUSE	Alpha-N-acetylglucosaminidase (Sanfilippo disease IIIB)
530	0	0	0	0	0	0	0	0	0	0	0	68600	0	12500	86000	3	167000	0.9	2	10.66	P41233	MOUSE	ATP-binding cassette sub-family A member 1
531	128000	0	0	0	0	0	0	0	0	0	0	0	0	0	0	1	128000	0.6	1	10.65	F6UCX4	MOUSE	Protein Spnb5 (Fragment)
532	0	0	0	0	0	0	0	0	0	0	199000	11400	0	0	0	3	210000	5	2	10.6	Q9WV54	MOUSE	Acid ceramidase
533	0	0	0	0	0	0	0	0	0	0	0	473000	74100	0	0	2	547000	3	1	10.59	E9Q6D0	MOUSE	Thioredoxin-interacting protein
534	0	0	0	0	0	0	0	0	547000	0	0	0	0	0	277000	2	824000	4.5	2	10.58	Q922U1	MOUSE	U4/U6 small nuclear ribonucleoprotein Prp3
535	328000	0	0	0	0	80900	0	0	0	0	0	0	0	0	0	2	409000	2.5	1	10.57	Q9QYF1	MOUSE	Retinol dehydrogenase 11
536	97800	0	0	0	0	0	0	0	0	0	0	30900	0	0	0	2	129000	0.3	2	10.56	E9Q414	MOUSE	Protein Apob
537	0	0	0	0	0	0	0	0	0	0	0	0	191000	0	0	3	191000	2	1	10.55	Q9JMK0	MOUSE	Beta-1,4-galactosyltransferase 5
538	0	0	0	0	0	0	0	0	141000	0	0	201000	0	0	0	2	342000	2.1	1	10.54	Q99JR5	MOUSE	Tubulointerstitial nephritis antigen-like
539	0	0	0	0	0	0	0	0	0	0	0	0	31100	0	0	1	31100	5.2	1	10.5	Q8CJ26	MOUSE	Death domain-containing membrane protein NRADD
540	0	0	0	0	0	312000	275000	0	0	0	0	0	0	0	0	4	587000	12.5	2	10.49	Q3UQS2	MOUSE	Coiled-coil domain-containing transmembrane protein C7orf53 homolog
541	0	0	0	0	0	0	0	0	0	0	91600	127000	0	0	0	3	219000	2.2	1	10.47	Q8C243	MOUSE	Uncharacterized protein
542	0	0	0	0	0	0	0	39100	0	0	0	0	0	39900	0	2	79000	9.4	2	10.46	Q91XH6	MOUSE	Vesicle transport through interaction with t-SNAREs 1B homolog
543	0	0	0	0	0	0	197000	0	0	0	0	0	1050000	0	0	2	1250000	3.1	2	10.42	Q8C119	MOUSE	Protein NDNF
544	2680000	188000	569000	0	103000	1010000	0	0	0	0	589000	0	0	0	147000	24	5290000	1.9	1	10.39	Q6WKZ7	MOUSE	Nostrin
545	0	0	0	0	0	0	0	0	0	0	0	0	0	0	168000	1	168000	2	1	10.38	Q6P1Z5	MOUSE	Protein FAM113A
546	0	0	0	0	0	0	0	0	286000	0	0	0	0	0	0	1	286000	0.8	1	10.37	E9Q5R7	MOUSE	Protein Nlrp12
547	0	0	0	0	0	0	0	0	0	0	588000	0	0	0	0	1	588000	1.2	1	10.37	P51125	MOUSE	Calpastatin
548	4370000	0	682000	906000	0	0	2960000	0	0	0	260000	0	0	0	0	7	9170000	4.1	1	10.37	Q61754	MOUSE	Kallikrein 1-related peptidase b24
549	0	0	0	0	0	0	0	0	0	0	0	47000	0	0	0	1	47000	3.2	1	10.35	Q9QXT1	MOUSE	Dual adapter for phosphotyrosine and 3-phosphotyrosine and 3-phosphoinositide
550	0	0	0	0	0	0	0	101000	0	0	0	0	0	0	0	1	101000	0.8	1	10.34	A2AJI0	MOUSE	MAP7 domain-containing protein 1
551	1570000	0	0	0	0	0	0	0	0	0	0	0	0	0	0	2	1570000	1.6	1	10.34	P09838	MOUSE	DNA nucleotidylexotransferase
552	0	0	146000	0	0	0	0	0	0	0	0	0	0	269000	0	2	415000	2.5	1	10.32	Q61327	MOUSE	Sodium-dependent dopamine transporter
553	0	0	183000	0	0	0	0	604000	840000	0	0	0	0	0	0	7	1630000	3.3	1	10.31	Q9CX00	MOUSE	IST1 homolog
554	0	0	0	0	0	0	0	0	60400	0	0	0	200000	0	0	2	261000	2.1	2	10.3	E9Q935	MOUSE	Partitioning defective 3 homolog B
555	96800	0	0	0	0	0	0	0	0	148000	0	0	0	0	0	4	244000	1.6	2	10.26	E9Q1E9	MOUSE	Structural maintenance of chromosomes protein
556	0	0	0	0	551000	0	0	0	0	0	0	0	0	0	0	2	551000	0.7	1	10.26	G3X8X0	MOUSE	DEAH (Asp-Glu-Ala-His) box polypeptide 16, isoform CRA_a
557	0	0	0	304000	0	0	0	0	0	0	0	0	0	0	0	1	304000	0.6	1	10.25	Q7TQH0-2	MOUSE	Isoform 2 of Ataxin-2-like protein
558	265000	0	0	0	0	0	660000	0	0	0	0	0	0	0	14300	3	939000	8.3	2	10.24	Q9JI59	MOUSE	Junctional adhesion molecule B
559	0	0	0	0	0	0	0	0	0	0	0	96700	231000	0	0	3	328000	1.3	1	10.23	Q61090	MOUSE	Frizzled-7
560	164000	0	0	0	0	0	0	0	0	0	64900	0	0	0	0	3	229000	1.8	1	10.14	F8WGR8	MOUSE	Protein-glutamine gamma-glutamyltransferase E 27 kDa non-catalytic chain
561	0	0	67600	0	0	0	0	0	0	0	0	0	0	0	0	1	67600	0.3	1	10.14	Q80SU7	MOUSE	Interferon-induced very large GTPase 1
562	68400	0	29100	0	0	0	0	0	0	0	746000	0	0	0	0	3	844000	10.9	2	10.13	E9PXM2	MOUSE	Protein 1700003H04Rik
563	0	0	0	176000	0	0	0	0	0	0	0	0	0	0	0	1	176000	0.7	1	10.1	G5E8P2	MOUSE	Rho-guanine nucleotide exchange factor
564	0	0	324000	0	1680000	0	0	0	0	0	0	0	0	0	386000	6	2390000	2.8	1	10.09	Q61121	MOUSE	Probable G-protein coupled receptor 19
565	45400	0	1650000	0	0	0	0	0	0	0	0	0	0	0	799000	3	2500000	4	1	10.09	Q9CYN9	MOUSE	Renin receptor
566	323000	0	0	0	0	0	0	0	0	0	61200	0	0	0	0	5	384000	2.5	1	10.08	A2RTP5	MOUSE	Olfactory receptor 742
567	2590000	0	0	162000	781000	0	0	0	403000	0	246000	0	0	0	0	13	4180000	1.3	1	10.08	Q8C3P7	MOUSE	N6-adenosine-methyltransferase 70 kDa subunit
568	0	0	0	65100	0	0	0	0	0	0	0	0	262000	234000	0	3	560000	0.7	1	10.07	Q6PHZ5	MOUSE	Putative RNA-binding protein 15B
569	0	0	0	0	0	0	0	785000	0	0	0	0	0	0	0	1	785000	3.4	1	10.06	Q8C263	MOUSE	Spindle and kinetochore-associated protein 3
570	0	102000	321000	0	293000	0	220000	0	0	0	0	362000	0	0	75600	10	1370000	1.7	1	10.04	B7XG49	MOUSE	Golgi-associated Rab2B interactor-like 4
571	0	0	0	0	0	0	0	0	633000	0	0	0	0	0	0	1	633000	3.1	1	10.03	Q91V88-4	MOUSE	Isoform 4 of Nephronectin
572	0	0	0	0	0	0	667000	0	0	0	0	0	0	0	0	1	667000	0.4	1	10	E9Q1F5	MOUSE	Protein Myo5c
573	0	0	0	0	0	0	0	0	0	0	0	49500	13100	0	0	2	62700	4.5	2	10	Q91XD7	MOUSE	Cysteine-rich with EGF-like domain protein 1
574	0	0	0	0	0	0	0	0	42000	0	0	0	0	111000	0	4	153000	4.4	2	9.99	Q8CGA3	MOUSE	Large neutral amino acids transporter small subunit 4
575	712000	0	0	0	0	0	0	0	0	0	0	0	0	0	0	1	712000	1.6	1	9.98	H7BX69	MOUSE	Protein Zfp238
576	0	0	0	0	0	0	0	0	489000	0	0	0	0	187000	0	5	676000	0.9	1	9.96	P06795	MOUSE	Multidrug resistance protein 1B
577	0	0	0	0	110000	0	0	0	47500	0	0	0	0	0	0	3	158000	2.7	1	9.94	P56564	MOUSE	Excitatory amino acid transporter 1
578	0	0	0	0	0	0	0	0	369000	411000	0	0	0	0	0	2	780000	1	1	9.94	Q91YR7	MOUSE	Pre-mRNA-processing factor 6
579	0	248000	0	0	0	0	0	0	241000	0	0	0	0	0	0	2	489000	2.8	1	9.93	Q8VFQ7	MOUSE	Olfactory receptor 1141
580	0	0	0	0	0	0	0	0	0	0	0	0	0	0	224000	2	224000	4.4	1	9.92	Q62082	MOUSE	Myosin regulatory light chain 10
581	0	0	366000	24300	0	0	0	0	0	0	0	0	184000	0	0	4	574000	5.9	3	9.91	Q61884	MOUSE	Meiosis-specific nuclear structural protein 1
582	0	0	0	0	0	0	0	0	0	0	0	39700	0	0	0	1	39700	1.2	1	9.88	Q6ZQD6	MOUSE	Circadian locomoter output cycles protein kaput (Fragment)
583	0	0	49800	0	0	0	0	0	0	0	0	0	0	0	105000	3	155000	3.4	2	9.87	Q8BXQ2	MOUSE	GPI transamidase component PIG-T
584	0	0	0	0	48300	0	0	0	0	0	0	0	0	0	0	1	48300	1.2	1	9.86	B2RQY6	MOUSE	BC035947 protein
585	0	0	0	0	182000	0	0	0	0	0	9010	0	0	0	0	2	191000	1.1	2	9.86	B2RT41	MOUSE	Protein Zfc3h1
586	0	0	0	0	0	0	0	0	0	0	345000	0	0	0	0	1	345000	1.8	1	9.86	O35601	MOUSE	FYN-binding protein
587	0	0	0	0	0	0	0	0	0	957000	0	0	0	0	0	4	957000	2	1	9.83	Q9QUT0	MOUSE	Ammonium transporter Rh type A
588	0	0	0	105000	0	0	0	0	0	0	0	0	0	146000	0	2	251000	0.5	1	9.82	Q7TSC1	MOUSE	Protein PRRC2A
589	0	0	309000	0	0	0	382000	0	0	0	68300	0	0	0	0	3	759000	4.8	2	9.78	O70355-2	MOUSE	Isoform 2 of Butyrophilin-like protein 2
590	0	0	0	0	0	0	0	0	0	0	0	303000	0	0	0	3	303000	12.7	1	9.73	Q9Z2P8	MOUSE	Vesicle-associated membrane protein 5
591	0	0	0	0	0	0	0	0	563000	0	0	0	0	157000	0	2	720000	1.7	2	9.69	F6WF85	MOUSE	Uncharacterized protein (Fragment)
592	0	0	111000	0	0	0	0	0	0	0	0	0	0	0	0	1	111000	9.3	1	9.68	Q8BGB5	MOUSE	LIM domain-containing protein 2
593	0	0	0	0	0	93200	0	0	0	0	0	0	0	0	0	1	93200	2.1	1	9.68	Q9ET80	MOUSE	Junctophilin-1
594	0	0	0	0	195000	0	0	0	0	0	0	0	0	0	0	1	195000	4.2	1	9.65	Q91XA8	MOUSE	Kelch domain-containing protein 8A
595	36900	0	0	0	204000	379000	0	0	0	0	0	0	0	0	0	3	620000	0.5	3	9.64	E9PW34	MOUSE	Uncharacterized protein
596	48800	289000	1310000	0	0	0	0	0	0	0	741000	1160000	589000	0	0	12	4140000	4	1	9.62	P12979	MOUSE	Myogenin
597	0	0	0	0	0	0	0	0	101000	0	0	0	240000	104000	0	4	446000	0.9	1	9.62	Q5U4C3	MOUSE	Splicing factor, arginine/serine-rich 19
598	0	0	0	0	0	0	0	0	0	0	0	0	218000	160000	0	7	378000	1	1	9.6	P12265	MOUSE	Beta-glucuronidase
599	0	0	0	0	0	359000	0	0	0	0	308000	0	0	0	0	7	666000	10.5	1	9.58	Q91VB8	MOUSE	Alpha globin 1
600	0	0	21700	0	0	0	0	0	0	787000	0	0	0	0	0	2	809000	0.6	1	9.56	B1AZI6	MOUSE	THO complex subunit 2
601	0	0	0	0	0	0	0	0	0	0	0	0	0	88900	0	1	88900	3.3	1	9.56	F7CW13	MOUSE	Protein Wnt
602	0	0	0	0	0	0	0	0	154000	0	0	0	0	0	0	1	154000	0.5	1	9.55	Q3UPL0	MOUSE	Protein transport protein Sec31A
603	0	0	0	0	0	0	0	0	0	0	17100	0	293000	0	0	2	310000	1.7	2	9.54	E9QPF8	MOUSE	Uncharacterized protein
604	0	0	0	0	0	0	0	0	0	0	499000	0	0	0	0	2	499000	4.8	1	9.53	Q6IRU2	MOUSE	Tropomyosin alpha-4 chain
605	0	0	0	0	0	0	0	0	0	0	0	0	0	93100	0	1	93100	1.7	1	9.52	E9Q8M1	MOUSE	Protein Zfp358
606	0	0	0	505000	0	0	0	0	0	0	0	0	0	371000	0	2	877000	6.9	2	9.51	E9Q4T6	MOUSE	U1 small nuclear ribonucleoprotein A
607	405000	0	0	0	0	0	0	0	0	0	0	0	0	0	100000	2	505000	1.3	1	9.48	Q9R0H0-2	MOUSE	Isoform 2 of Peroxisomal acyl-coenzyme A oxidase 1
608	4420000	783000	385000	0	0	6970000	0	0	0	0	2540000	0	0	0	0	33	14400000	2.4	1	9.44	F8VPX2	MOUSE	Protein Fbxw9
609	0	0	0	0	0	272000	0	0	0	0	0	0	0	0	0	1	272000	1.8	1	9.42	Q501J7-3	MOUSE	Isoform 3 of Phosphatase and actin regulator 4
610	0	0	0	0	0	0	0	0	0	0	0	0	1240000	0	0	1	1240000	1.2	1	9.42	Q52KP5	MOUSE	Protein FAM55D
611	0	0	0	0	0	0	0	0	0	0	0	0	386000	0	0	3	0	1.8	1	9.4	Q8CBE3	MOUSE	WD repeat-containing protein 37
612	0	0	0	0	313000	0	0	0	0	0	0	0	0	0	0	2	313000	6	1	9.37	Q56A07	MOUSE	Sodium channel subunit beta-2
613	106000	0	0	0	0	0	0	0	0	0	21400	0	0	0	0	9	106000	5.5	1	9.37	Q8VDH2	MOUSE	2810452K22Rik protein
614	0	0	0	0	0	0	1040000	0	0	0	0	0	0	0	374000	2	1410000	0.3	1	9.36	A2ARV4	MOUSE	Low-density lipoprotein receptor-related protein 2
615	0	0	0	0	725000	0	0	0	0	0	1300000	0	0	0	0	2	2030000	4.8	1	9.36	Q8VBX4	MOUSE	C-type lectin domain family 4 member K
616	202000	0	0	158000	0	0	0	0	0	186000	0	0	0	0	0	3	547000	0.7	2	9.35	Q04690	MOUSE	Neurofibromin
617	0	0	0	0	0	0	0	0	0	0	0	0	0	0	64500	1	64500	7.8	1	9.32	Q9CY02	MOUSE	Alpha-hemoglobin-stabilizing protein
618	0	0	0	171000	0	0	0	0	0	0	0	0	313000	586000	0	5	1070000	1.9	1	9.32	Q9JJF9	MOUSE	Signal peptide peptidase-like 2A
619	0	0	0	0	0	0	0	0	21600	0	0	0	0	110000	0	2	132000	0.7	2	9.31	E9Q7G4	MOUSE	BAH and coiled-coil domain-containing protein 1
620	13000	0	0	0	0	0	0	0	0	0	0	0	0	0	0	1	13000	0.9	1	9.3	P98203-3	MOUSE	Isoform 3 of Armadillo repeat protein deleted in velo-cardio-facial syndrome homolog
621	0	0	0	0	0	0	0	0	0	0	0	0	514000	0	0	3	514000	0.6	1	9.29	Q91XM9-7	MOUSE	Isoform 7 of Disks large homolog 2
622	0	0	0	0	0	0	0	0	0	0	0	0	0	246000	0	1	246000	4.1	1	9.26	Q9QZ85	MOUSE	Interferon-inducible GTPase 1
623	1010000	157000	0	1340000	239000	179000	0	272000	131000	296000	191000	107000	0	0	0	17	3930000	0.6	1	9.22	F8WIA1	MOUSE	CAP-Gly domain-containing linker protein 1
624	0	0	0	0	42900	0	0	0	0	0	3890000	0	356000	0	1040000	5	5330000	2.5	1	9.22	Q6PAM1	MOUSE	Alpha-taxilin
625	0	0	0	924000	526000	0	0	0	0	0	0	0	0	0	0	2	1450000	0.6	1	9.19	Q8CH77	MOUSE	Neuron navigator 1
626	1230000	335000	0	579000	329000	0	245000	0	0	0	190000	64500	127000	0	210000	14	3310000	0.7	1	9.18	E9QAD8	MOUSE	IQ motif and SEC7 domain-containing protein 2
627	0	0	0	0	0	0	0	64900	0	0	0	0	81800	0	0	2	147000	3.2	2	9.18	E9Q2J8	MOUSE	Calcyphosin-2
628	0	0	0	0	0	0	0	0	0	0	0	0	0	83800	0	1	83800	2	1	9.18	Q3UGX3	MOUSE	N-acetylaspartate synthetase
629	0	0	0	0	0	0	0	0	196000	0	0	0	165000	117000	0	4	478000	2.1	1	9.16	Q8BUV8	MOUSE	Protein GPR107
630	0	0	0	0	0	0	0	0	0	0	0	0	146000	20800	0	2	167000	0.7	2	9.14	E9PV03	MOUSE	Protein Nbeal1
631	77000	0	0	0	0	0	0	0	0	0	0	0	0	0	0	1	77000	8.9	1	9.14	O88940	MOUSE	Musculin
632	0	0	0	158000	0	0	0	0	0	0	0	0	0	0	0	1	158000	0.8	1	9.11	P97347	MOUSE	Repetin
633	0	0	0	0	0	0	0	17600	0	711000	0	0	0	0	0	3	729000	5.7	2	9.1	P49443	MOUSE	Protein phosphatase 1A
634	0	186000	0	0	0	0	0	0	141000	0	0	0	0	0	0	2	327000	1.1	2	9.08	Q8CJ19	MOUSE	Protein-methionine sulfoxide oxidase MICAL3
635	0	0	0	1160000	0	0	0	0	0	0	0	0	0	0	0	1	1160000	0.6	1	9.03	Q06194	MOUSE	Coagulation factor VIII
636	0	0	0	0	0	0	0	0	0	486000	0	0	0	0	0	3	261000	3.3	1	9.01	Q91ZY2	MOUSE	Histamine H4 receptor
637	180000	0	0	0	0	0	0	0	0	0	0	0	0	1220000	0	3	1400000	2	2	9	F8VQK5	MOUSE	SAM and SH3 domain-containing protein 1
638	0	0	0	0	0	0	0	489000	0	0	0	0	0	0	0	1	489000	3.2	1	8.97	Q9Z222	MOUSE	UDP-GlcNAc:betaGal beta-1,3-N-acetylglucosaminyltransferase 2
639	0	0	0	0	0	0	0	0	0	0	264000	0	0	0	0	2	264000	0.3	1	8.93	A2AQ53	MOUSE	Fibrillin 1
640	0	0	0	0	0	0	0	0	199000	0	0	0	0	0	0	1	199000	1.1	1	8.93	Q9D5V1	MOUSE	Novel protein (4921517D21Rik)
641	0	136000	0	0	0	0	0	0	0	0	0	0	0	0	0	1	136000	1.2	1	8.89	D3Z3G0	MOUSE	Protein D930020B18Rik
642	0	0	0	0	0	0	0	0	0	0	97300	0	0	0	0	1	97300	4.3	1	8.89	E9PVR8	MOUSE	Cysteine protease ATG4B
643	0	0	0	0	0	0	0	0	820000	0	0	0	0	0	0	2	0	0.8	1	8.86	F8WJB2	MOUSE	Protein FAM179B
644	1790000	0	238000	622000	359000	333000	0	0	0	0	216000	158000	0	141000	154000	15	3670000	0.7	1	8.83	Q8CGM2	MOUSE	Retinitis pigmentosa 1-like 1 protein
645	183000	0	0	0	0	0	0	0	0	0	0	0	0	0	0	1	183000	0.7	1	8.82	A6H644	MOUSE	MCG130490
646	0	0	0	0	0	0	0	0	0	0	0	0	85900	0	0	1	85900	1.1	1	8.8	A2AJQ0	MOUSE	Protein phosphatase 2C, magnesium dependent, catalytic subunit
647	0	0	0	0	0	0	0	0	0	0	0	17400	0	0	0	1	17400	0.3	1	8.8	Q3V0Q1	MOUSE	Dynein heavy chain 12, axonemal
648	0	0	0	0	0	0	0	0	1090000	0	0	0	0	0	0	2	1090000	0.8	1	8.77	E9Q1U1	MOUSE	Protein 4930473A06Rik
649	0	0	0	0	0	0	0	308000	0	0	0	0	0	0	0	1	308000	5.8	1	8.76	Q91WQ9	MOUSE	Calmodulin-like protein 4
650	0	0	0	0	0	0	0	0	0	0	88200	0	0	0	0	1	88200	2.4	1	8.75	Q8VE47	MOUSE	Ubiquitin-like modifier-activating enzyme 5
651	1490000	0	0	377000	0	0	0	260000	18100	0	115000	0	0	0	0	6	2260000	0.5	1	8.72	F6ZGR6	MOUSE	Protein D430041D05Rik (Fragment)
652	0	0	128000	0	0	0	0	0	0	0	0	0	0	0	0	1	128000	0.5	1	8.71	O88379	MOUSE	Bromodomain adjacent to zinc finger domain protein 1A
653	52700	0	0	123000	0	0	0	0	0	0	0	0	0	0	0	2	175000	2.5	2	8.7	P54265-8	MOUSE	Isoform 8 of Myotonin-protein kinase
654	0	0	0	0	0	0	0	0	2000000	0	0	0	0	0	0	3	2000000	1.7	1	8.7	Q69ZS7	MOUSE	HBS1-like protein
655	692000	0	0	0	0	0	0	0	0	0	0	0	0	0	0	1	692000	1.2	1	8.65	B2RUG8	MOUSE	Asxl2 protein
656	0	0	0	0	0	0	0	0	0	0	0	31300	0	0	0	1	31300	8.5	1	8.64	O35711-3	MOUSE	Isoform 3 of Liprin-beta-2
657	373000	0	131000	0	0	0	0	0	63900	0	196000	0	0	0	0	5	764000	2.3	2	8.63	Q3UNH4	MOUSE	G protein-regulated inducer of neurite outgrowth 1
658	0	0	0	0	0	0	0	0	0	0	0	0	0	0	63600	1	63600	1	1	8.61	Q6PIJ4	MOUSE	Nuclear factor related to kappa-B-binding protein
659	0	0	0	0	0	171000	0	0	0	0	0	11100	0	0	0	2	182000	0.9	2	8.6	E9Q7R9	MOUSE	Protein Wdr96
660	0	0	0	0	0	0	0	0	0	0	0	0	0	201000	0	1	201000	1.2	1	8.6	Q9D4H2	MOUSE	GRIP and coiled-coil domain-containing protein 1
661	0	0	0	0	0	0	0	0	0	0	0	338000	286000	0	0	2	624000	4.3	2	8.6	Q8R5A0	MOUSE	N-lysine methyltransferase SMYD2
662	0	0	0	0	0	0	0	0	0	0	0	0	0	61900	0	1	61900	2.5	1	8.59	Q9DBS1	MOUSE	Transmembrane protein 43
663	170000	0	0	0	0	88000	0	0	0	0	0	0	0	0	0	3	257000	11.2	2	8.58	P97457	MOUSE	Myosin regulatory light chain 2, skeletal muscle isoform
664	0	0	0	0	0	0	0	0	0	0	0	255000	0	0	0	2	255000	6.1	1	8.58	P98086	MOUSE	Complement C1q subcomponent subunit A
665	0	0	0	0	0	0	347000	0	0	0	0	0	353000	0	0	2	699000	1	2	8.57	Q80TP3	MOUSE	E3 ubiquitin-protein ligase UBR5
666	0	0	0	0	0	0	204000	0	0	0	0	0	0	0	85400	2	289000	1.6	1	8.55	Q6BCL1	MOUSE	PML-RARA-regulated adapter molecule 1
667	0	0	0	0	0	0	0	0	0	0	0	0	0	39000	0	1	39000	5.1	1	8.52	Q64311	MOUSE	Protein N-terminal asparagine amidohydrolase
668	58100	0	0	0	0	0	0	0	0	0	0	0	0	0	0	1	58100	0.5	1	8.51	F8WHZ0	MOUSE	FRAS1-related extracellular matrix protein 3
669	0	0	0	0	0	0	0	0	0	0	0	42900	0	0	0	1	42900	3.9	1	8.51	Q80V26	MOUSE	Inositol monophosphatase 3
670	328000	0	0	0	0	0	0	0	0	0	0	0	0	0	0	1	328000	11.1	1	8.5	E0CZ63	MOUSE	F-box only protein 33 (Fragment)
671	0	0	0	0	0	0	0	0	0	0	0	0	0	0	145000	1	145000	2	1	8.5	Q05A06	MOUSE	Protein Vmn1r236
672	130000	0	0	0	0	0	0	0	0	0	0	0	0	0	0	1	130000	6.3	1	8.48	O09116	MOUSE	Small proline-rich protein 3
673	0	0	0	0	0	0	0	0	187000	0	0	0	0	0	0	1	187000	0.6	1	8.47	Q8K1N2-2	MOUSE	Isoform 2 of Pleckstrin homology-like domain family B member 2
674	193000	0	0	0	0	0	0	0	0	0	0	0	0	0	0	1	193000	0.3	1	8.46	F6WJB7	MOUSE	Ubiquitin carboxyl-terminal hydrolase (Fragment)
675	0	0	0	0	0	0	0	0	0	0	142000	0	0	0	0	1	142000	1.6	1	8.45	O70293-2	MOUSE	Isoform GRK6B of G protein-coupled receptor kinase 6
676	0	0	0	0	0	0	0	0	0	170000	0	0	0	0	0	1	170000	1	1	8.43	E9Q481	MOUSE	Serine/threonine-protein phosphatase 4 regulatory subunit 3A
677	831000	0	0	0	0	0	0	0	0	0	0	0	0	0	0	1	831000	21	1	8.41	D3Z3H8	MOUSE	Protein Zfp113
678	0	0	0	0	0	0	0	0	0	0	0	157000	0	0	1610000	2	1770000	2.2	2	8.4	E9QAN9	MOUSE	Interferon-activable protein 203
679	0	0	0	0	0	0	0	0	0	0	0	0	135000	0	0	1	135000	1.3	1	8.39	E9Q8D0	MOUSE	Protein Dnajc21
680	0	0	0	0	0	0	0	0	0	0	0	0	0	136000	0	1	136000	3.2	1	8.37	Q8BSD5	MOUSE	SH2 domain-containing adapter protein E
681	0	0	0	582000	0	0	0	0	174000	139000	0	0	0	0	0	3	895000	1.1	1	8.35	A3KGF7	MOUSE	1-phosphatidylinositol 4,5-bisphosphate phosphodiesterase beta-2
682	0	0	0	0	0	0	0	0	174000	0	0	0	0	0	0	1	174000	7.8	1	8.34	F7BA91	MOUSE	26S proteasome non-ATPase regulatory subunit 5 (Fragment)
683	0	0	0	0	0	0	0	17700	0	0	0	61700	0	0	221000	3	300000	1.4	1	8.33	G5E8L8	MOUSE	Mitogen activated protein kinase kinase kinase 2
684	635000	220000	0	0	0	311000	0	0	0	0	258000	0	0	0	0	6	1110000	0.7	1	8.31	E9PWP9	MOUSE	Protein 4931408C20Rik
685	0	0	0	0	0	0	0	0	0	0	1780000	0	272000	0	0	3	1780000	0.9	1	8.28	D3Z656	MOUSE	Synaptojanin-1
686	0	0	0	0	0	0	0	0	0	0	0	0	0	0	15500	1	15500	2.7	1	8.26	A2AWI7	MOUSE	Endophilin-B2
687	0	0	0	0	0	0	0	0	186000	0	0	0	0	0	0	3	0	2.4	1	8.25	E9Q3N7	MOUSE	Receptor-type tyrosine-protein phosphatase beta
688	0	0	0	0	0	0	0	0	275000	0	0	0	0	0	0	1	275000	1.4	1	8.23	A2AQA0	MOUSE	Protein Zfp442
689	0	0	0	0	0	0	0	0	0	0	0	0	0	41400	0	1	41400	1.8	1	8.23	Q3TMX7	MOUSE	Sulfhydryl oxidase 2
690	0	0	0	0	0	0	0	0	0	0	0	0	178000	0	0	1	178000	2.6	1	8.22	Q8BSK8	MOUSE	Ribosomal protein S6 kinase beta-1
691	0	0	0	340000	0	0	0	0	0	0	0	0	0	0	0	1	340000	1.6	1	8.21	A2AI08	MOUSE	Taperin
692	0	0	141000	0	0	0	0	0	0	0	0	0	0	0	0	1	141000	4.1	1	8.2	Q9CQJ4	MOUSE	E3 ubiquitin-protein ligase RING2
693	0	0	0	0	0	0	0	0	0	0	0	569000	0	0	0	2	569000	4.8	2	8.14	Q9WUA6	MOUSE	RAC-gamma serine/threonine-protein kinase
694	0	0	0	0	0	0	0	127000	0	0	0	0	0	0	0	1	127000	1.4	1	8.09	P80318	MOUSE	T-complex protein 1 subunit gamma
695	0	0	0	0	0	0	0	0	80700	0	0	0	0	0	0	1	80700	0.8	1	8.09	Q3V0L5	MOUSE	Leucine-rich repeat-containing protein 43
696	0	0	0	0	0	0	0	0	197000	0	0	0	0	0	0	1	197000	10.8	1	8.09	Q9D0J8	MOUSE	Parathymosin
697	0	367000	0	0	0	0	0	0	0	684000	0	404000	0	0	0	3	1460000	3.6	1	8.08	Q9CY57	MOUSE	Friend of PRMT1 protein
698	0	0	0	0	0	0	0	0	428000	0	0	0	0	0	0	2	428000	1.1	2	8.08	Q7TNF8	MOUSE	Peripheral-type benzodiazepine receptor-associated protein 1
699	0	0	0	0	0	0	0	0	0	0	0	0	391000	0	0	1	391000	1.2	1	8.07	D3Z4U5	MOUSE	Janus kinase and microtubule-interacting protein 1
700	847000	0	0	0	0	1480000	0	0	0	0	785000	0	0	0	0	10	3110000	1.4	1	8.01	Q8BI66	MOUSE	Zinc finger protein 526
701	0	0	0	0	70600	0	0	0	0	145000	0	0	0	0	0	2	216000	0.5	2	7.99	A2A654	MOUSE	Bromodomain PHD finger transcription factor
702	0	0	0	866000	0	0	0	0	0	0	0	0	0	0	0	1	866000	0.7	1	7.99	E9PWH4	MOUSE	Protein Abca15
703	4740000	0	0	0	0	0	0	0	0	0	0	0	0	0	0	1	4740000	3.7	1	7.99	Q3TLP5	MOUSE	Enoyl-CoA hydratase domain-containing protein 2, mitochondrial
704	0	0	43700	0	33200	0	0	0	0	0	0	0	0	609000	0	3	686000	9.4	1	7.99	G3UWS2	MOUSE	Protein Gm15831
705	0	0	261000	0	0	0	0	0	0	0	0	0	0	0	0	1	261000	1.8	1	7.98	Q8K2D0	MOUSE	Protein FAM199X
706	0	0	0	0	0	0	1260000	0	0	0	0	0	0	22700	0	2	1290000	2	2	7.98	Q925I1	MOUSE	ATPase family AAA domain-containing protein 3
707	0	0	0	0	0	0	0	0	17100	0	0	0	0	0	0	1	17100	2.5	1	7.97	Q80VQ0	MOUSE	Aldehyde dehydrogenase family 3 member B1
708	0	0	0	0	0	0	0	0	0	0	0	0	0	308000	0	1	308000	3	1	7.97	Q91YN1	MOUSE	Protein FAM118A
709	0	0	134000	0	0	0	0	0	0	0	0	0	0	0	0	1	134000	1	1	7.96	O55201	MOUSE	Transcription elongation factor SPT5
710	0	0	0	0	0	0	0	0	111000	0	0	61500	0	0	0	2	173000	1.6	2	7.94	Q8BWQ6	MOUSE	UPF0505 protein C16orf62 homolog
711	0	0	0	0	0	0	0	0	0	0	0	0	0	7360	0	1	7360	9.7	1	7.94	Q9WTZ1	MOUSE	RING-box protein 2
712	42900	0	0	0	0	0	0	0	0	0	0	0	0	0	0	1	42900	1.5	1	7.91	Q3UY96-3	MOUSE	Isoform 3 of Uncharacterized protein KIAA1751 homolog
713	0	0	0	0	0	0	0	291000	0	0	0	0	0	0	0	1	291000	1	1	7.9	Q3U3V8	MOUSE	X-ray radiation resistance-associated protein 1
714	0	0	0	0	0	0	0	0	283000	0	0	0	495000	0	0	3	495000	0.3	2	7.89	Q6ZWQ0	MOUSE	Nesprin-2
715	0	0	0	0	0	0	0	0	321000	0	0	0	0	0	0	2	321000	1.8	1	7.87	B8JJX8	MOUSE	Novel Zinc finger, C2H2 type containing protein (3830402I07Rik)
716	0	0	0	0	0	0	0	0	531000	0	0	0	0	0	0	1	531000	18.6	1	7.86	G3UZE4	MOUSE	Protein Gm12776
717	0	0	149000	0	0	0	0	0	0	0	0	0	359000	0	0	2	508000	0.4	1	7.85	G3X9F6	MOUSE	Protein Sh3tc1
718	0	0	0	0	0	0	0	0	0	0	151000	775000	365000	0	0	6	1290000	1.9	1	7.85	Q69ZF8	MOUSE	Male-specific lethal 2 homolog
719	0	0	0	0	122000	0	0	0	0	0	0	138000	0	0	0	2	260000	2.1	2	7.84	E9QNN1	MOUSE	ATP-dependent RNA helicase A
720	0	0	0	0	0	0	0	0	526000	0	0	0	0	0	0	1	526000	2.6	1	7.84	Q8BP00-2	MOUSE	Isoform 2 of IQ calmodulin-binding motif-containing protein 1
721	0	0	0	0	0	0	0	0	0	0	121000	0	0	0	0	1	121000	2.8	1	7.84	Q8VFE6	MOUSE	MCG1037684
722	650000	0	0	0	0	0	0	0	0	276000	188000	0	0	0	0	3	1110000	2.3	1	7.82	E9QJT6	MOUSE	PAP-associated domain-containing protein 5
723	0	0	0	0	390000	0	0	0	0	0	0	0	0	0	0	4	0	1.5	1	7.82	Q3U0J8	MOUSE	TBC1 domain family member 2B
724	0	0	87100	0	0	0	0	0	0	100000	0	0	0	0	0	3	87100	1.3	2	7.8	Q5NCX5	MOUSE	Neuralized-like protein 4
725	0	0	0	0	0	0	0	0	2020000	548000	0	0	0	0	0	5	2570000	4.3	1	7.8	Q8VCD6	MOUSE	Receptor expression-enhancing protein 2
726	0	0	0	0	0	0	0	0	0	0	0	52000	0	0	0	2	52000	0.8	1	7.78	Q8BKG3	MOUSE	Inactive tyrosine-protein kinase 7
727	0	0	0	0	0	0	0	0	0	0	0	0	0	269000	0	2	269000	1.3	1	7.77	Q68EF4	MOUSE	Metabotropic glutamate receptor 4
728	0	0	0	0	0	0	0	0	324000	0	0	0	0	0	0	1	324000	0.9	1	7.77	Q9Z0Y7	MOUSE	Insulin receptor substrate 4
729	0	0	0	0	0	0	379000	0	188000	0	0	0	0	0	0	3	567000	7.5	2	7.76	E9PW22	MOUSE	Abhydrolase domain-containing protein 14A
730	48900	0	0	82300	0	0	1270000	0	0	0	0	0	0	0	0	4	131000	1.4	2	7.76	O88286	MOUSE	Protein Wiz
731	189000	0	0	0	0	0	0	0	0	0	0	0	0	0	0	1	189000	1.7	1	7.75	Q9ERH8	MOUSE	Solute carrier family 28 member 3
732	0	0	0	0	0	0	0	0	0	0	0	0	149000	0	0	1	149000	0.7	1	7.74	E9PX09	MOUSE	Uncharacterized protein
733	0	0	0	0	0	89100	0	0	0	0	0	0	0	0	0	1	89100	3.7	1	7.73	Q3UZG4	MOUSE	Aminoacyl tRNA synthase complex-interacting multifunctional protein 1
734	0	0	0	0	0	0	0	0	0	0	0	71000	0	0	0	1	71000	2.2	1	7.73	Q8R2A9	MOUSE	Protein Vmn1r229
735	0	0	0	0	0	0	0	409000	346000	0	0	0	0	0	0	2	755000	36.5	2	7.72	G3UZ11	MOUSE	Pituitary homeobox 2 (Fragment)
736	0	0	0	0	0	0	0	245000	0	0	0	0	0	0	0	1	245000	1.8	1	7.72	O88282	MOUSE	B-cell CLL/lymphoma 6 member B protein
737	0	0	0	0	0	0	0	0	0	0	0	0	75200	0	0	2	75200	3.5	1	7.71	G3X8U4	MOUSE	Golgi phosphoprotein 2, isoform CRA_a
738	0	0	0	0	0	0	0	0	0	0	526000	0	0	0	0	2	526000	1.4	2	7.7	Q5DTM8	MOUSE	E3 ubiquitin-protein ligase BRE1A
739	0	0	0	0	0	0	0	0	0	0	0	0	0	126000	0	1	126000	1.5	1	7.7	E9Q1W7	MOUSE	TBC domain-containing protein kinase-like protein
740	0	0	0	0	0	0	0	0	0	0	0	0	0	44600	0	1	44600	1.5	1	7.7	P27773	MOUSE	Protein disulfide-isomerase A3
741	0	0	0	0	0	0	0	0	0	0	0	0	0	0	170000	1	170000	2.7	1	7.7	Q9QZK7	MOUSE	Docking protein 3
742	0	0	0	0	0	0	0	0	0	421000	0	0	0	0	0	2	0	0.9	1	7.69	A2AJ88	MOUSE	Patatin-like phospholipase domain-containing protein 7
743	0	0	0	0	0	0	0	457000	0	0	0	0	0	0	0	1	457000	0.4	1	7.69	F8WJ40	MOUSE	Histone-lysine N-methyltransferase MLL4
744	0	0	0	0	0	0	0	553000	0	0	0	0	0	0	0	1	553000	3	1	7.68	P0C5J4	MOUSE	Probable G-protein coupled receptor 52
745	0	0	1640000	0	0	0	0	0	0	0	0	0	0	0	0	1	1640000	1.7	1	7.68	P68404-2	MOUSE	Isoform Beta-II of Protein kinase C beta type
746	0	0	0	0	0	18200	0	0	0	0	0	0	0	389000	0	2	407000	0.9	1	7.68	Q64700	MOUSE	Retinoblastoma-like protein 2
747	0	0	0	130000	0	0	0	0	0	0	0	0	0	0	0	1	130000	3.1	1	7.62	Q80UQ2	MOUSE	Ras association domain-containing protein 6
748	0	0	0	0	0	0	0	0	0	0	0	0	0	127000	0	1	127000	0.5	1	7.61	Q6P9L6	MOUSE	Kinesin-like protein KIF15
749	0	0	0	357000	0	0	467000	0	0	0	0	0	0	0	0	2	825000	2.5	1	7.6	P70290	MOUSE	55 kDa erythrocyte membrane protein
750	281000	0	0	0	0	0	0	0	0	0	0	0	0	0	0	1	281000	0.6	1	7.57	Q8C753	MOUSE	Uncharacterized protein KIAA0556
751	0	0	0	0	0	0	0	0	17300	0	0	0	0	13100	0	2	30400	1.8	1	7.54	Q8C1F4	MOUSE	Chondroitin sulfate N-acetylgalactosaminyltransferase 2
752	0	0	0	0	0	0	0	0	0	0	0	231000	0	0	0	1	231000	1.6	1	7.54	E9QK62	MOUSE	Ephexin-1
753	0	0	0	0	0	0	0	0	0	0	180000	0	0	0	0	1	180000	2.2	1	7.54	Q8BHI9	MOUSE	Serine/threonine-protein kinase NIM1
754	0	0	0	0	0	0	0	173000	0	0	0	0	238000	0	0	2	411000	1.9	1	7.54	Q8VFX3	MOUSE	Olfactory receptor 1447
755	725000	0	0	0	0	0	0	0	0	0	0	0	0	0	0	1	725000	1.3	1	7.5	Q7TSJ2	MOUSE	Microtubule-associated protein 6
756	0	0	0	0	0	0	0	0	278000	0	0	0	120000	0	0	2	398000	9	2	7.5	Q9JI08	MOUSE	Bridging integrator 3
757	0	0	0	0	0	0	0	0	73600	0	0	0	20100	0	0	3	93700	1	1	7.49	Q6PHU5-2	MOUSE	Isoform 2 of Sortilin
758	0	0	0	0	0	0	0	0	154000	0	0	0	0	0	0	1	154000	1.4	1	7.49	Q99MB1	MOUSE	Toll-like receptor 3
759	0	0	8270	0	0	0	0	0	0	0	0	0	0	0	0	1	8270	0.8	1	7.48	Q7TS63	MOUSE	Zinc finger protein ZFAT
760	0	0	0	0	0	0	224000	235000	0	0	0	0	0	0	0	3	459000	0.3	1	7.48	F8WGX5	MOUSE	DmX-like protein 1
761	0	53300	0	0	131000	0	0	0	0	0	0	0	0	0	0	5	53300	0.8	1	7.46	E9PWG2	MOUSE	Protein Trappc8
762	0	0	0	0	0	0	0	0	0	0	0	0	0	0	66800	1	66800	1.3	1	7.44	B1ARH2	MOUSE	Novel protein (1700012C15Rik)
763	0	0	0	0	0	0	0	0	789000	0	0	0	74800	0	0	2	863000	3.7	2	7.44	P48999	MOUSE	Arachidonate 5-lipoxygenase
764	258000	0	0	0	0	0	0	0	0	0	0	0	0	0	0	1	258000	2.3	1	7.43	Q8C186	MOUSE	BPI fold-containing family C protein
765	0	93500	0	0	0	0	0	0	0	0	0	0	0	0	0	1	93500	1.4	1	7.42	Q6ZQ18	MOUSE	Protein EFR3 homolog B
766	0	0	0	0	0	0	0	268000	0	0	0	0	180000	0	0	2	448000	1.5	2	7.41	E9QB05	MOUSE	CLIP-associating protein 2
767	0	0	0	0	0	0	0	0	73100	0	0	0	70400	0	0	2	144000	2.7	2	7.41	G3UW97	MOUSE	MAS-related GPR, member A1
768	0	0	0	0	0	0	0	0	0	0	0	0	116000	0	0	1	116000	0.7	1	7.4	E9PZ26	MOUSE	Protein Brd1
769	0	0	0	0	459000	0	0	0	0	0	0	0	0	0	0	1	459000	2	1	7.4	E9Q127	MOUSE	Selection and upkeep of intraepithelial T-cells protein 2
770	33000	0	0	0	0	0	0	0	0	0	0	0	0	0	0	1	33000	1.8	1	7.4	Q6PFY9	MOUSE	Dual specificity protein phosphatase CDC14B
771	0	0	25400	0	0	467000	0	0	0	0	0	0	0	0	0	2	492000	2.4	2	7.36	Q52KI8	MOUSE	Serine/arginine repetitive matrix protein 1
772	0	0	0	0	0	0	0	0	0	0	0	0	68000	0	0	2	68000	3.4	1	7.33	Q9CR89	MOUSE	Endoplasmic reticulum-Golgi intermediate compartment protein 2
773	0	0	0	0	0	0	0	0	0	0	0	0	0	0	769000	1	769000	1	1	7.3	Q80YR7	MOUSE	Claspin
774	0	0	0	0	0	0	0	0	525000	0	151000	0	0	0	0	2	676000	1.5	2	7.28	P59470	MOUSE	DNA-directed RNA polymerase III subunit RPC2
775	0	0	0	0	0	0	0	0	126000	0	0	0	0	0	0	1	126000	1.8	1	7.27	Q5BKR2	MOUSE	Mitochondrial sodium/hydrogen exchanger 9B2
776	0	0	0	0	0	0	0	0	294000	0	0	0	81900	89500	0	3	466000	1.4	1	7.26	Q3TWI9	MOUSE	Transmembrane protein 63B
777	0	14100	149000	0	0	0	16100	0	38400	839000	0	0	455000	0	211000	9	1720000	3.5	1	7.25	Q8BGG9	MOUSE	Acyl-coenzyme A amino acid N-acyltransferase 2
778	0	0	0	0	0	0	0	0	0	0	0	0	115000	0	0	1	115000	9.3	1	7.24	E9Q2T1	MOUSE	Uncharacterized protein
779	0	0	0	0	0	0	0	0	0	0	0	0	29800	0	0	1	29800	3	1	7.24	Q8VC04	MOUSE	Transmembrane protein 106A
780	0	0	0	0	0	0	0	0	0	0	243000	0	0	0	0	4	243000	3.3	1	7.23	Q62313	MOUSE	Trans-Golgi network integral membrane protein 1
781	0	0	0	0	0	0	0	0	0	0	0	150000	0	0	0	1	150000	2.6	1	7.23	Q8C7D3	MOUSE	Poly A binding protein cytoplasmic 5
782	0	0	0	62800	0	0	0	0	0	0	0	159000	0	0	0	2	222000	0.9	2	7.21	Q8C3Y4	MOUSE	Kinetochore-associated protein 1
783	0	0	0	0	0	0	0	0	638000	142000	0	0	0	0	0	2	780000	3.2	1	7.19	Q922G0	MOUSE	Solute carrier family 25 member 36
784	0	0	0	0	0	0	0	0	0	0	191000	0	0	0	0	2	191000	2.9	1	7.18	P28653	MOUSE	Biglycan
785	0	0	0	0	0	0	0	0	0	0	0	51400	0	0	0	1	51400	3	1	7.17	A2AGW7	MOUSE	Novel protein similar to Oogenesin 2 (Oog2)
786	0	0	0	0	388000	0	0	0	0	618000	952000	0	0	0	0	3	1960000	0.6	2	7.16	E9Q8T7	MOUSE	Protein Dnahc1
787	0	0	0	0	0	0	0	0	0	0	146000	0	0	63700	0	2	210000	1.2	2	7.16	Q8CDI7	MOUSE	Coiled-coil domain-containing protein 150
788	0	0	0	0	0	0	0	156000	0	0	0	0	382000	0	0	2	538000	1.6	2	7.15	Q8K370	MOUSE	Acyl-CoA dehydrogenase family member 10
789	0	0	0	0	0	0	0	0	10800	0	0	0	0	0	0	2	0	2.1	1	7.14	Q3TRR0	MOUSE	Microtubule-associated protein 9
790	0	0	114000	0	251000	0	0	0	105000	0	0	0	0	0	0	3	471000	0.5	1	7.14	Q9WTL4	MOUSE	Insulin receptor-related protein
791	0	0	0	0	0	0	0	0	0	0	0	0	226000	0	0	1	226000	2.9	1	7.12	Q61035	MOUSE	Histidine--tRNA ligase, cytoplasmic
792	0	0	171000	0	0	0	0	0	0	0	0	0	0	0	0	2	0	0.7	1	7.09	Q99MV7	MOUSE	RING finger protein 17
793	0	0	0	107000	0	0	0	0	0	0	0	0	0	0	0	1	107000	0.6	1	7.07	Q8VE73	MOUSE	Cullin-7
794	0	0	0	0	0	0	0	0	435000	0	0	0	0	0	0	1	435000	3.2	1	7.06	Q2HJ10	MOUSE	Zinc transporter 2
795	0	0	0	0	0	0	0	0	0	0	0	28300	0	0	0	1	28300	2.2	1	7.06	Q6T5E3	MOUSE	I-branching beta-1,6-acetylglucosaminyltransferase family polypeptide 2
796	0	0	0	0	0	0	0	0	664000	0	0	0	0	0	0	1	664000	4.5	1	7.06	Q9CRA7	MOUSE	ATP synthase subunit s, mitochondrial
797	0	0	0	0	0	0	0	0	0	267000	0	0	0	0	0	1	267000	1.3	1	7.05	Q8BK67	MOUSE	Protein RCC2
798	0	0	0	0	0	0	0	0	97900	0	0	0	0	0	0	2	97900	2.4	2	7.02	Q80WQ6	MOUSE	Inactive rhomboid protein 2
799	0	0	244000	0	0	0	0	0	0	0	0	0	0	0	0	1	244000	1.9	1	7.01	A2ALW2	MOUSE	Protein Zkscan16
800	0	0	0	151000	0	0	0	0	0	0	0	0	0	0	0	1	151000	4.2	1	7.01	Q9D154	MOUSE	Leukocyte elastase inhibitor A
801	0	0	0	0	0	0	0	0	70500	0	0	0	20200	0	0	3	90700	2.8	1	7.01	Q8R1C0	MOUSE	Potassium voltage-gated channel subfamily C member 4
802	0	0	0	0	0	0	0	0	0	0	0	67200	0	0	50600	2	118000	1.2	2	7	G3X9L7	MOUSE	MCG141483
803	0	0	0	0	0	0	0	0	228000	0	0	0	0	0	0	1	228000	1.6	1	7	Q3V0I7	MOUSE	A kinase (PRKA) anchor protein 14
804	0	0	0	0	0	0	676000	0	0	0	0	0	0	0	0	1	676000	1	1	6.98	G3UYX7	MOUSE	Slit homolog 2 protein
805	0	0	0	0	0	0	0	0	0	0	0	0	0	0	113000	1	113000	0.5	1	6.98	G3X9L9	MOUSE	Myomegalin
806	63300	0	0	0	0	0	0	0	0	0	0	6070	0	0	0	2	69400	6.1	2	6.97	Q9CQE8	MOUSE	UPF0568 protein C14orf166 homolog
807	0	0	0	0	38200	0	0	0	0	0	0	0	0	0	0	1	38200	0.9	1	6.96	G5E8Z2	MOUSE	MCG113797
808	0	0	0	0	0	0	0	0	0	0	0	544000	0	0	0	2	544000	2	1	6.95	A2AER4	MOUSE	Solute carrier family 35 (UDP-galactose transporter) member 2
809	0	0	615000	0	0	0	0	0	0	0	0	0	0	0	0	1	615000	1.9	1	6.94	F7C846	MOUSE	Metaxin-1
810	0	0	0	0	0	0	0	0	0	0	0	12900	0	0	0	1	12900	2.1	1	6.93	Q9JHH6	MOUSE	Carboxypeptidase B2
811	0	0	0	0	0	0	0	0	0	0	0	0	0	44300	0	1	44300	2.3	1	6.91	Q80WT4	MOUSE	Probable G-protein coupled receptor 176
812	0	0	0	0	0	0	0	0	0	0	0	76600	230000	0	0	3	307000	5.2	1	6.91	Q8R2Q8	MOUSE	Bone marrow stromal antigen 2
813	0	0	0	157000	0	0	0	0	0	0	0	0	0	0	0	2	0	2.8	1	6.9	Q5U4C9	MOUSE	Dual specificity tyrosine-phosphorylation-regulated kinase 2
814	0	0	0	0	0	0	0	0	0	0	0	0	121000	0	261000	2	381000	4.9	2	6.89	G3UZQ6	MOUSE	Protein Cyp2j8
815	0	0	0	0	0	0	0	0	0	0	0	0	29800	0	0	1	29800	2.4	1	6.88	O35732	MOUSE	CASP8 and FADD-like apoptosis regulator
816	0	0	0	0	0	0	0	0	22300	0	0	0	0	0	0	1	22300	1.7	1	6.87	E9Q5W8	MOUSE	Protein Kif23
817	350000	0	0	0	3860000	0	0	0	0	0	0	0	0	0	0	2	4200000	0.7	1	6.87	Q9R269	MOUSE	Periplakin
818	0	0	0	0	0	0	0	0	118000	0	0	0	0	0	0	1	118000	0.5	1	6.86	P98197	MOUSE	Probable phospholipid-transporting ATPase IH
819	0	0	0	0	0	0	0	0	0	0	0	0	89400	0	0	1	89400	4.1	1	6.86	Q8BPD5	MOUSE	Uncharacterized protein
820	0	0	0	0	0	0	0	0	0	0	0	14300	0	0	0	1	14300	0.8	1	6.86	Q8K135-2	MOUSE	Isoform 2 of Dyslexia-associated protein KIAA0319-like protein
821	0	0	0	0	0	0	0	302000	0	0	0	0	0	0	0	1	302000	0.7	1	6.85	Q61245	MOUSE	Collagen alpha-1(XI) chain
822	0	0	0	0	0	0	0	0	0	0	22600	0	5980	0	0	2	28600	6.4	2	6.84	Q8BNX1	MOUSE	C-type lectin domain family 4 member G
823	0	0	0	0	0	0	0	0	0	126000	0	0	0	0	0	1	126000	0.3	1	6.83	E9QAQ7	MOUSE	AT-rich interactive domain-containing protein 1A
824	0	0	0	186000	0	0	0	0	0	0	0	0	0	0	0	1	186000	1.8	1	6.83	Q9D845	MOUSE	Testis-expressed sequence 9 protein
825	0	0	0	0	0	0	0	0	0	795000	0	0	0	0	0	1	795000	4.2	1	6.83	Q8C5W3-2	MOUSE	Isoform 2 of Tubulin-specific chaperone cofactor E-like protein
826	917000	0	0	0	0	1850000	0	0	0	0	1010000	0	0	0	0	3	3780000	2	1	6.83	Q8K3P1	MOUSE	P2X purinoceptor
827	114000	0	0	74300	0	0	0	0	0	0	77900	0	0	0	0	3	266000	0.6	1	6.83	Q6ZQ06	MOUSE	Protein QN1 homolog
828	0	0	0	0	0	0	0	0	19600	0	0	0	0	0	0	1	19600	1	1	6.82	E9QK39	MOUSE	Ribosomal protein S6 kinase
829	0	0	0	0	0	0	331000	0	0	0	0	0	0	0	0	1	331000	3.6	1	6.82	E9PXK3	MOUSE	Transcription factor EB
830	0	0	0	0	0	0	0	0	0	264000	0	17800	0	0	0	2	282000	2.2	2	6.82	E9Q3E2	MOUSE	Uncharacterized protein
831	0	0	0	0	0	0	0	0	0	0	0	0	60000	0	0	1	60000	3.9	1	6.82	Q99LB2	MOUSE	Dehydrogenase/reductase SDR family member 4
832	0	0	0	0	0	0	0	0	0	0	0	43300	0	0	0	1	43300	3.3	1	6.81	D3Z2I7	MOUSE	Protein Gm5862
833	0	0	0	0	0	0	0	0	0	0	157000	0	0	0	0	1	157000	3.2	1	6.81	E9Q409	MOUSE	Protein Prss32
834	0	0	0	105000	0	0	0	0	0	0	0	0	0	0	0	1	105000	1.8	1	6.81	E0CZ26	MOUSE	Potassium channel tetramerisation domain containing 18, isoform CRA_a
835	0	0	0	141000	0	0	0	0	10100	0	0	0	0	0	0	3	141000	7	2	6.81	Q8HWE6	MOUSE	MHC I like leukocyte 2
836	0	0	0	0	0	0	0	0	0	0	0	0	37900	0	0	1	37900	1.8	1	6.8	Q5SPX3	MOUSE	RING finger protein 215
837	0	0	90100	0	0	0	0	0	0	0	0	0	0	0	0	1	90100	0.5	1	6.78	A3KGI3	MOUSE	Cancer susceptibility candidate 5
838	0	0	0	0	0	0	0	0	0	0	192000	0	70400	0	0	2	262000	0.3	2	6.78	E9Q0B6	MOUSE	Protein Dnahc6
839	0	0	0	0	0	0	0	0	39700	0	0	0	0	0	0	1	39700	0.8	1	6.77	O88622	MOUSE	Poly(ADP-ribose) glycohydrolase
840	0	0	0	597000	0	0	0	0	0	0	0	5220	0	0	0	2	602000	0.8	2	6.77	B1AWL2	MOUSE	Protein Zfp462
841	0	0	0	0	0	0	0	0	0	0	0	274000	0	0	0	1	274000	0.5	1	6.77	Q8C9J3	MOUSE	Sperm flagellar protein 2
842	0	0	0	0	0	0	265000	0	0	0	0	0	0	0	0	2	0	0.8	1	6.76	A5D6P2	MOUSE	Par-3 (Partitioning defective 3) homolog (C. elegans)
843	0	0	0	0	0	0	0	0	0	0	0	0	0	230000	0	1	230000	0.8	1	6.76	E9Q9G8	MOUSE	Intraflagellar transport protein 122 homolog
844	0	0	0	0	0	0	967000	0	0	0	0	0	0	0	0	1	967000	0.4	1	6.76	Q6P4T2	MOUSE	Activating signal cointegrator 1 complex subunit 3-like 1
845	0	0	0	0	0	0	0	0	0	0	0	0	94200	0	0	1	94200	1.8	1	6.76	Q9D1F9	MOUSE	Protein Slc37a4
846	148000	0	0	0	0	0	0	0	0	0	0	0	0	0	0	2	148000	2.8	2	6.75	Q6DFV7	MOUSE	Nuclear receptor coactivator 7
847	0	0	0	0	0	0	0	0	274000	0	0	0	0	0	0	1	274000	2.3	1	6.73	Q6Q783	MOUSE	Histone-lysine N-methyltransferase SUV420H2
848	0	0	0	0	0	0	0	0	0	0	0	0	0	142000	0	1	142000	2	1	6.73	G3UZ04	MOUSE	Myotubularin-related protein 12
849	0	0	0	0	0	0	0	0	0	54900	0	0	0	0	0	1	54900	2.3	1	6.72	D3YV59	MOUSE	Chordin-like 2, isoform CRA_c
850	0	0	0	0	0	0	0	0	0	0	0	0	205000	0	0	1	205000	0.9	1	6.72	P97820	MOUSE	Mitogen-activated protein kinase kinase kinase kinase 4
851	0	0	50300	0	0	0	0	0	0	0	0	0	0	0	0	1	50300	3.1	1	6.69	Q9D9C7	MOUSE	Uncharacterized protein C3orf62 homolog
852	0	0	0	0	0	333000	414000	0	0	0	0	0	0	0	0	2	747000	1.1	1	6.68	Q8BG79	MOUSE	CWF19-like protein 2
853	0	0	14500	72400	0	0	0	0	0	0	0	0	0	0	0	2	86900	4.4	1	6.68	Q8BKT2	MOUSE	Transcription factor HES-7
854	0	0	0	0	624000	0	0	0	0	0	0	0	0	0	0	1	624000	1.3	1	6.68	Q91Z96	MOUSE	BMP-2-inducible protein kinase
855	0	0	0	176000	0	0	0	0	0	0	0	0	0	0	0	2	176000	3.5	1	6.67	Q9EQ97	MOUSE	MCG1034631
856	121000	0	0	0	0	0	0	0	0	0	0	0	0	0	0	1	121000	2.1	1	6.65	Q52KQ0	MOUSE	Cholinergic receptor, muscarinic 1, CNS
857	0	0	0	0	0	0	0	0	0	0	0	0	344000	0	0	1	344000	2.5	1	6.64	A2AK62	MOUSE	Olfactory receptor 1066
858	0	0	0	0	0	0	466000	0	0	0	0	0	0	0	0	1	466000	1.9	1	6.64	O88428	MOUSE	Bifunctional 3'-phosphoadenosine 5'-phosphosulfate synthase 2
859	0	0	0	0	0	0	0	0	0	0	0	0	216000	175000	0	2	391000	2.2	2	6.62	D3YX75	MOUSE	NACHT, LRR and PYD domains-containing protein 6
860	0	0	0	219000	518000	0	0	0	0	0	0	0	0	0	0	2	737000	3.5	1	6.62	O08709	MOUSE	Peroxiredoxin-6
861	0	303000	0	0	0	0	0	0	0	0	0	0	0	0	0	1	303000	7	1	6.61	G3UXY1	MOUSE	Serine/threonine-protein kinase BRSK2 (Fragment)
862	0	0	0	0	0	0	0	0	0	0	0	32400	0	0	0	1	32400	2.4	1	6.6	Q8VCS3	MOUSE	Glycosaminoglycan xylosylkinase
863	0	0	0	0	0	0	0	0	0	0	0	0	22500	0	0	1	22500	2	1	6.59	E9PXN8	MOUSE	Protein Ugt1a6b
864	0	0	0	0	0	0	0	0	0	169000	0	0	0	0	0	1	169000	1.1	1	6.59	P09405	MOUSE	Nucleolin
865	0	0	0	0	0	0	0	0	0	0	221000	0	0	0	0	1	221000	1.5	1	6.58	Q3V125	MOUSE	Coiled-coil domain-containing protein 110
866	0	0	0	0	0	0	0	0	0	0	50400	0	0	0	0	1	50400	0.8	1	6.56	Q80TL7	MOUSE	Protein MON2 homolog
867	0	0	0	0	0	0	0	0	277000	0	0	0	246000	0	103000	3	626000	1	1	6.56	P70268-2	MOUSE	Isoform 2 of Serine/threonine-protein kinase N1
868	0	0	0	0	0	0	0	0	0	0	0	0	192000	328000	0	2	520000	0.5	1	6.56	F8VQ70	MOUSE	Protein Scaper
869	0	0	0	0	0	0	0	0	0	0	0	0	0	112000	0	1	112000	1.7	1	6.56	Q5RJH3	MOUSE	Cadherin-12
870	0	0	0	0	0	0	0	0	0	0	0	127000	0	0	0	1	127000	0.7	1	6.56	Q6P5E4	MOUSE	UDP-glucose:glycoprotein glucosyltransferase 1
871	50200	0	0	0	0	0	0	0	0	0	0	0	0	0	0	2	50200	0.8	1	6.53	E9PYG6	MOUSE	Protein Rasa1
872	0	0	0	0	0	0	0	0	318000	0	0	0	0	0	0	1	318000	1.6	1	6.53	Q8CI71	MOUSE	Coiled-coil domain-containing protein 132
873	0	0	0	0	0	0	0	0	15300	0	0	0	0	0	0	2	15300	0.6	1	6.52	A2A863	MOUSE	Integrin beta-4
874	0	0	0	0	0	0	0	0	3880000	0	200000	0	0	0	0	2	4080000	2.7	1	6.52	Q9QXN3	MOUSE	Activating signal cointegrator 1
875	0	0	0	0	0	0	0	0	0	0	0	188000	0	0	0	1	188000	5.4	1	6.51	Q9JKK0	MOUSE	Calcipressin-3
876	0	0	0	0	0	0	0	0	43600	0	0	0	0	0	0	1	43600	1.8	1	6.51	Q9Z0E3	MOUSE	Autoimmune regulator
877	89000	0	0	0	0	0	0	0	0	0	0	0	0	0	0	1	89000	1.8	1	6.48	Q99MR8	MOUSE	Methylcrotonoyl-CoA carboxylase subunit alpha, mitochondrial
878	0	0	0	0	177000	0	0	0	28400	0	0	0	0	0	0	2	205000	1.9	2	6.48	Q3V0A6	MOUSE	Uncharacterized protein C2orf78 homolog
879	119000	0	0	0	0	0	0	0	0	0	0	0	0	0	0	1	119000	0.2	1	6.47	A2AJK6	MOUSE	Chromodomain-helicase-DNA-binding protein 7
880	0	0	0	0	868000	0	0	0	0	0	0	0	0	0	0	1	868000	6	1	6.46	Q3UU41	MOUSE	SLP adapter and CSK-interacting membrane protein
881	0	0	0	0	0	0	0	0	0	0	29700	0	0	0	0	1	29700	2.6	1	6.45	F6VW30	MOUSE	14-3-3 protein theta (Fragment)
882	0	0	0	0	0	0	0	1560000	0	0	0	0	0	0	0	2	0	3.2	1	6.45	Q33DR3	MOUSE	Decaprenyl-diphosphate synthase subunit 2
883	0	0	0	82400	0	0	0	0	0	0	0	0	0	0	0	1	82400	2.3	1	6.45	O88995	MOUSE	NF-kappa-B inhibitor-like protein 1
884	0	0	0	0	0	0	0	0	0	0	0	0	426000	0	0	2	426000	1.9	2	6.45	Q6ZPI0	MOUSE	Protein Jade-1
885	0	0	0	0	0	285000	0	0	0	0	0	0	0	0	0	2	285000	6.3	1	6.44	Q8BIF0	MOUSE	CD99 antigen-like protein 2
886	0	0	0	0	0	0	0	103000	0	0	0	0	0	0	55600	2	158000	4.1	2	6.43	P15066	MOUSE	Transcription factor jun-D
887	111000	0	0	0	0	60000	0	0	0	0	0	0	0	0	0	2	171000	5.1	1	6.41	Q9JKL5	MOUSE	Tescalcin
888	0	0	0	0	0	0	0	83400	0	0	0	0	0	0	0	1	83400	4.6	1	6.39	A2VDH3	MOUSE	Leucine-rich repeat-containing protein 38
889	0	37200	0	0	0	0	0	0	0	0	0	0	0	0	0	1	37200	1.3	1	6.39	Q8BSM5	MOUSE	GRB2-associated-binding protein 3
890	0	0	0	0	0	0	0	0	0	32500	0	0	0	0	0	1	32500	1.3	1	6.39	D3Z0G8	MOUSE	MAGUK p55 subfamily member 4
891	0	0	191000	0	0	0	0	0	0	0	46800	0	0	0	0	2	238000	2.2	2	6.38	E2QRQ2	MOUSE	Protein D630013G24Rik
892	0	0	0	0	0	0	0	0	331000	112000	0	0	0	0	0	2	443000	4.1	2	6.36	P04627	MOUSE	Serine/threonine-protein kinase A-Raf
893	0	0	0	0	0	0	0	0	0	0	0	0	0	0	267000	1	267000	2.5	1	6.35	E9Q392	MOUSE	E3 ubiquitin-protein ligase RAD18
894	0	0	0	0	0	0	0	0	0	0	0	0	95500	0	0	1	95500	6.7	1	6.35	Q8JZX6	MOUSE	C-type lectin domain family 4, member a3
895	650000	0	0	0	0	0	0	0	0	0	0	0	0	0	0	1	650000	7.2	1	6.34	D3YUJ1	MOUSE	E3 ubiquitin-protein ligase RNF181
896	0	0	0	0	0	0	0	0	0	66500	0	0	0	88300	0	2	155000	0.7	2	6.34	Q6KCD5	MOUSE	Nipped-B-like protein
897	0	0	0	0	0	0	0	0	20800	0	0	0	0	0	0	1	20800	6.5	1	6.34	Q9ESD6	MOUSE	CKLF-like MARVEL transmembrane domain-containing protein 7
898	0	0	0	0	0	0	0	0	0	0	0	70600	0	0	0	2	70600	0.7	1	6.32	G1K381	MOUSE	Ephrin type-A receptor 6
899	0	0	0	0	0	0	0	0	0	0	0	77400	0	0	0	1	77400	0.9	1	6.31	Q69ZN6	MOUSE	N-acetylglucosamine-1-phosphotransferase subunits alpha/beta
900	0	0	0	0	0	0	0	0	0	0	0	437000	0	69400	0	2	506000	0.6	2	6.29	E9Q2M9	MOUSE	Protein Wdfy4
901	0	0	0	0	0	0	0	0	0	0	107000	57000	0	0	0	2	164000	0.4	2	6.29	E9Q8I9	MOUSE	Protein Fry
902	0	0	0	0	0	0	0	0	0	0	0	0	0	95100	0	1	95100	0.7	1	6.27	G3X8W1	MOUSE	MCG2797
903	0	0	90100	0	0	0	0	0	0	0	11800	0	0	0	0	2	102000	1.8	1	6.26	Q8BGT8	MOUSE	Phytanoyl-CoA hydroxylase-interacting protein-like
904	0	0	0	0	0	0	0	0	0	0	0	0	0	8390	0	1	8390	3.4	1	6.26	Q9CR39	MOUSE	WD repeat domain phosphoinositide-interacting protein 3
905	0	1330000	0	0	0	0	0	0	0	0	0	0	0	0	0	1	1330000	2.9	1	6.24	Q8BXK4	MOUSE	UPF0532 protein C7orf60 homolog
906	0	0	0	159000	0	0	0	0	0	0	146000	0	0	0	0	2	305000	1.1	2	6.22	E9Q9R9	MOUSE	Protein Dlg5
907	0	0	0	0	0	0	0	0	0	0	0	0	116000	0	0	1	116000	7.2	1	6.22	P35293	MOUSE	Ras-related protein Rab-18
908	0	476000	0	0	0	0	0	0	0	25200	0	0	0	0	0	2	501000	1.1	1	6.21	A2AP88	MOUSE	Zinc finger CCCH domain-containing protein 6
909	0	0	0	0	0	0	0	0	0	0	0	0	0	77100	0	2	0	6.1	1	6.21	E9PVC3	MOUSE	Protein C530008M17Rik
910	0	0	0	0	0	0	0	0	0	0	0	0	23800	0	0	1	23800	4.5	1	6.21	Q60668	MOUSE	Heterogeneous nuclear ribonucleoprotein D0
911	0	367000	0	438000	128000	0	0	633000	0	0	0	0	784000	0	0	6	2350000	1.1	1	6.2	Q9QXD1	MOUSE	Peroxisomal acyl-coenzyme A oxidase 2
912	0	0	0	0	0	0	348000	0	0	0	0	0	0	0	0	2	0	1.6	1	6.19	Q8VHI5	MOUSE	Vitrin
913	0	0	0	0	0	0	0	0	0	0	588000	0	0	0	0	1	588000	1.4	1	6.18	B1AUY3	MOUSE	Protein Arhgap4
914	0	0	0	0	185000	0	0	0	0	0	0	0	0	0	0	1	185000	8.8	1	6.18	F6S1M4	MOUSE	Pigment epithelium-derived factor (Fragment)
915	0	0	0	0	278000	0	0	0	0	0	0	0	89100	0	0	4	367000	4.4	2	6.18	P31001	MOUSE	Desmin
916	0	0	86500	0	0	0	0	0	0	0	0	0	0	0	0	1	86500	3.9	1	6.17	O08530	MOUSE	Sphingosine 1-phosphate receptor 1
917	0	0	0	0	0	0	0	0	52200	0	0	0	0	0	0	1	52200	0.1	1	6.16	P55200	MOUSE	Histone-lysine N-methyltransferase MLL
918	0	0	0	334000	0	0	0	0	0	0	0	0	0	0	0	1	334000	0.9	1	6.16	F8WH90	MOUSE	Tudor domain-containing protein 12
919	0	0	0	0	0	0	0	0	0	0	0	0	17500	0	0	1	17500	2.4	1	6.16	Q9EQC0	MOUSE	Carbohydrate sulfotransferase 1
920	0	0	0	0	0	0	0	0	443000	0	0	0	0	0	0	1	443000	2.6	1	6.15	O88456	MOUSE	Calpain small subunit 1
921	0	0	0	0	0	0	0	0	0	264000	0	0	0	0	839000	2	1100000	2.6	1	6.15	Q9Z0J7	MOUSE	Growth/differentiation factor 15
922	0	0	0	0	0	0	0	0	33700	0	0	0	0	0	0	1	33700	2.1	1	6.14	Q8CFE6	MOUSE	Sodium-coupled neutral amino acid transporter 2
923	0	0	238000	0	0	0	0	0	0	0	0	0	0	0	0	1	238000	2.3	1	6.13	A2A5N3	MOUSE	Embryonic poly(A)-binding protein
924	0	0	0	0	0	0	0	0	0	0	0	218000	0	0	0	1	218000	1.2	1	6.13	Q6NXK9	MOUSE	Mannosidase, alpha, class 1C, member 1
925	0	0	0	0	0	0	0	0	0	0	93300	0	0	0	0	2	0	1.9	1	6.12	Q3UMT1	MOUSE	Protein phosphatase 1 regulatory subunit 12C
926	0	0	0	0	0	0	0	0	0	337000	0	0	0	0	0	1	337000	0.9	1	6.12	P27641	MOUSE	X-ray repair cross-complementing protein 5
927	0	310000	0	766000	0	0	0	0	0	0	0	0	0	0	0	2	1080000	4.5	1	6.12	Q9D1E6	MOUSE	Tubulin-folding cofactor B
928	0	0	0	30400	49900	0	0	0	0	0	0	0	0	0	0	2	111000	5.5	1	6.11	Q62266	MOUSE	Cornifin-A
929	0	0	0	0	0	0	0	0	98700	0	0	0	0	0	0	1	98700	2.6	1	6.1	Q3U3R4	MOUSE	Lipase maturation factor 1
930	0	0	0	0	0	109000	0	0	0	0	18500	133000	0	0	0	6	261000	1.5	1	6.07	P15306	MOUSE	Thrombomodulin
931	0	0	0	0	0	0	0	0	0	774000	0	0	0	0	0	1	774000	2.8	1	6.07	Q762D1	MOUSE	A/G-specific adenine DNA glycosylase
932	0	0	0	0	125000	0	0	0	0	0	0	0	0	0	0	1	125000	5.3	1	6.06	F6SMW7	MOUSE	Heat shock 70 kDa protein 4L (Fragment)
933	0	0	0	0	0	0	0	0	0	0	0	422000	0	0	0	1	422000	4.7	1	6.06	F8WH22	MOUSE	Protein D19Ertd737e
934	0	0	0	0	0	0	0	0	0	0	0	0	0	180000	0	2	180000	4.1	1	6.06	Q07646	MOUSE	Mesoderm-specific transcript protein
935	0	0	0	0	0	0	0	0	0	0	0	0	0	148000	0	1	148000	6.3	1	6.05	P32883	MOUSE	GTPase KRas
936	0	0	0	0	0	0	0	0	429000	0	0	0	0	0	0	1	429000	3	1	6.04	Q8CDC7	MOUSE	Zinc finger and BTB domain-containing protein 9
937	0	0	0	0	0	0	0	0	0	0	0	0	0	0	263000	1	263000	4.4	1	5.98	Q8BGI7	MOUSE	Leucine-rich repeat-containing protein 39
938	0	0	0	0	0	0	0	0	0	0	0	0	197000	0	0	1	197000	0.9	1	5.97	Q8CG19	MOUSE	Latent-transforming growth factor beta-binding protein 1
939	0	0	0	0	0	0	0	0	33100	0	0	0	0	0	0	1	33100	5.4	1	5.94	H3BJK3	MOUSE	Protein A730017C20Rik (Fragment)
940	0	0	0	0	0	0	0	0	0	0	0	0	0	94700	0	1	94700	12	1	5.94	P56379	MOUSE	6.8 kDa mitochondrial proteolipid
941	0	0	0	0	104000	0	0	0	0	0	0	0	0	0	0	1	104000	2.9	1	5.94	Q9ERI6	MOUSE	Retinol dehydrogenase 14
942	0	0	0	0	0	0	0	0	0	0	0	0	0	7500	0	1	7500	5.1	1	5.91	Q9WV32	MOUSE	Actin-related protein 2/3 complex subunit 1B
943	0	0	0	0	0	0	0	0	0	0	0	0	0	594000	0	1	594000	2.6	1	5.9	Q00609	MOUSE	T-lymphocyte activation antigen CD80
944	0	0	0	130000	0	0	0	0	0	0	0	0	0	0	0	1	130000	2.8	1	5.9	Q9Z1D1	MOUSE	Eukaryotic translation initiation factor 3 subunit G
945	0	0	0	0	0	0	0	0	0	0	0	0	0	0	83600	1	83600	1.3	1	5.89	B2RSI6	MOUSE	Leucine rich repeat containing 8 family, member B
946	0	0	0	0	0	0	18000	0	0	0	0	0	0	0	0	1	18000	3.2	1	5.89	G3UWI0	MOUSE	Tripartite motif-containing protein 39
947	0	0	0	0	0	0	0	0	0	0	1460000	0	0	0	0	1	1460000	1.6	1	5.89	Q80TN4	MOUSE	DnaJ homolog subfamily C member 16
948	0	0	0	0	0	0	0	0	0	0	590000	0	0	0	0	1	590000	1.9	1	5.89	Q8K0U4	MOUSE	Heat shock 70 kDa protein 12A
949	0	0	0	0	0	0	0	0	0	0	134000	0	0	0	0	1	134000	4.1	1	5.88	Q9D3G9	MOUSE	Rho-related GTP-binding protein RhoH
950	0	0	0	0	0	593000	0	0	0	0	0	0	0	0	0	1	593000	2.5	1	5.87	Q8R3P6	MOUSE	UPF0464 protein C15orf44 homolog
951	0	0	0	0	0	0	0	0	0	0	143000	0	0	0	0	1	143000	0.3	1	5.86	Q8K4E0	MOUSE	Alstrom syndrome protein 1 homolog
952	0	0	0	0	0	0	0	0	39400	0	0	0	0	0	0	1	39400	4.2	1	5.85	D3YTQ3	MOUSE	Uncharacterized protein
953	0	0	0	0	0	0	0	0	0	0	0	0	0	25100	0	1	25100	1.3	1	5.85	F8VPY0	MOUSE	Zinc finger protein basonuclin-1
954	0	0	0	0	0	0	0	0	0	0	0	0	35300	0	0	1	35300	3.4	1	5.84	E9QKR0	MOUSE	Guanine nucleotide-binding protein G(I)/G(S)/G(T) subunit beta-2
955	0	0	0	0	0	0	0	0	0	0	36200	0	0	0	0	1	36200	0.8	1	5.83	P08122	MOUSE	Collagen alpha-2(IV) chain
956	0	0	0	0	0	111000	0	0	0	0	0	0	0	0	0	1	111000	1	1	5.83	Q148R4	MOUSE	Protein Spink5
957	0	0	0	0	0	0	0	0	0	0	0	0	15700	0	0	1	15700	7.8	1	5.83	Q9CR76	MOUSE	Transmembrane protein 186
958	0	0	0	77500	0	0	0	0	0	0	0	0	0	0	0	1	77500	0.3	1	5.82	D3YTR0	MOUSE	Adenomatous polyposis coli protein 2
959	0	0	0	0	0	0	0	0	0	0	0	146000	48400	0	0	2	195000	0.7	1	5.82	Q91V98	MOUSE	Endosialin
960	0	0	0	370000	0	0	0	0	0	0	0	0	0	0	0	1	370000	0.5	1	5.78	E9QAN8	MOUSE	Protein Pik3c2b
961	0	0	0	0	0	0	750000	0	0	0	0	0	0	0	0	1	750000	4.8	1	5.78	E9Q4R1	MOUSE	Protein FAM102B
962	0	0	0	0	0	0	0	0	0	0	0	81100	0	0	0	1	81100	1.8	1	5.77	E9PYN1	MOUSE	Uncharacterized protein
963	0	0	0	0	0	0	0	0	0	0	0	0	0	27100	0	1	27100	1.1	1	5.77	Q62181	MOUSE	Semaphorin-3C
964	0	0	0	0	0	0	0	63000	0	0	0	0	0	0	0	1	63000	2.9	1	5.76	P18406	MOUSE	Protein CYR61
965	0	0	0	0	0	0	0	17500	0	0	0	39700	39300	0	0	3	96500	2.3	1	5.75	Q3U429	MOUSE	Leukocyte antigen CD37
966	0	0	0	0	0	0	0	0	0	0	0	0	574000	0	0	1	574000	4.2	1	5.74	Q8R023	MOUSE	Polycomb group RING finger protein 1
967	0	0	0	0	0	0	0	0	0	0	0	0	0	226000	0	1	226000	1.9	1	5.71	A2A9B9	MOUSE	Protein Sec14l1
968	0	0	0	0	0	0	0	0	0	0	0	0	15300	0	0	1	15300	1	1	5.71	Q8BFX2	MOUSE	Protein Zfp438
969	0	0	0	0	0	0	194000	0	0	0	0	0	0	0	0	2	0	0.8	1	5.71	Q8K2V6-2	MOUSE	Isoform 2 of Importin-11
970	0	0	0	0	0	0	0	0	0	62100	0	0	0	0	0	2	0	0.9	1	5.69	Q5SV02	MOUSE	DNA repair protein RAD50
971	0	0	0	0	0	0	0	0	0	0	0	38900	0	0	581000	3	620000	0.8	1	5.69	Q69ZK0	MOUSE	Phosphatidylinositol 3,4,5-trisphosphate-dependent Rac exchanger 1 protein
972	0	0	0	0	0	0	0	0	0	0	0	0	0	76300	0	1	76300	3.3	1	5.69	Q8BTZ7	MOUSE	Mannose-1-phosphate guanyltransferase beta
973	0	0	0	0	0	0	0	317000	0	0	0	0	0	0	0	1	317000	5.3	1	5.68	Q3UTW2	MOUSE	Protein A530084C06Rik
974	0	0	0	0	0	0	0	0	0	0	0	193000	0	0	0	1	193000	5.8	1	5.68	Q8C1Q4	MOUSE	Meteorin
975	0	0	0	0	0	0	0	0	0	0	0	0	0	0	1650	1	1650	1.9	1	5.67	A2AM29	MOUSE	Protein AF-9
976	0	0	0	0	0	0	0	0	0	0	0	0	0	0	159000	1	159000	3.7	1	5.67	D3Z3J8	MOUSE	Protein Olfr455
977	0	0	0	0	0	0	0	0	0	0	0	0	51300	0	0	1	51300	4.9	1	5.67	P30355	MOUSE	Arachidonate 5-lipoxygenase-activating protein
978	0	0	0	0	0	0	0	0	0	0	0	0	0	0	166000	1	166000	0.8	1	5.67	Q4ACU6	MOUSE	SH3 and multiple ankyrin repeat domains protein 3
979	0	0	0	0	0	0	0	0	44600	0	0	0	0	0	0	2	0	7.2	1	5.66	B1AQX1	MOUSE	Src family associated phosphoprotein 1
980	0	0	0	0	0	0	0	0	0	0	0	0	0	33300	0	1	33300	2.5	1	5.66	E9Q5D1	MOUSE	Protein Serpinb3d
981	0	0	0	153000	0	0	0	0	0	0	0	0	0	0	0	1	153000	1.5	1	5.64	Q8K126	MOUSE	Peptide chain release factor 1, mitochondrial
982	0	0	0	0	0	0	0	0	0	0	0	0	56800	0	0	1	56800	1	1	5.63	B2RQE8	MOUSE	Rho GTPase-activating protein 42
983	73500	0	0	0	0	0	0	0	0	0	0	0	0	0	0	1	73500	1.4	1	5.62	Q99J27	MOUSE	Acetyl-coenzyme A transporter 1
984	0	0	0	0	0	0	0	0	0	0	0	0	0	0	130000	1	130000	2.1	1	5.6	Q3UDW8	MOUSE	Heparan-alpha-glucosaminide N-acetyltransferase
985	0	0	0	0	0	0	0	0	108000	0	0	0	0	0	0	1	108000	0.9	1	5.59	Q5XPI3-2	MOUSE	Isoform 2 of E3 ubiquitin-protein ligase RNF123
986	0	0	0	0	0	0	0	0	0	0	0	0	68800	0	0	1	68800	1.3	1	5.57	P53657	MOUSE	Pyruvate kinase isozymes R/L
987	55300	0	0	0	0	0	0	0	0	0	0	0	0	0	0	1	55300	1	1	5.57	F8WJ27	MOUSE	Phosphatidylinositol-4,5-bisphosphate 3-kinase catalytic subunit gamma isoform
988	0	0	0	0	0	0	0	0	0	179000	0	0	0	0	0	1	179000	0.6	1	5.57	Q5SSZ5	MOUSE	Tensin-3
989	0	0	0	0	0	0	0	0	109000	0	0	0	0	0	0	1	109000	1	1	5.56	Q69ZT1	MOUSE	Fanconi-associated nuclease 1
990	0	0	0	0	0	0	0	0	0	453000	0	0	0	0	0	1	453000	3.1	1	5.55	Q570Y9	MOUSE	DEP domain-containing mTOR-interacting protein
991	0	0	0	0	0	0	0	0	0	0	0	0	27200	0	0	1	27200	3	1	5.55	Q8BU14	MOUSE	Translocation protein SEC62
992	0	0	0	0	0	0	49900	0	0	0	0	0	0	0	0	1	49900	0.9	1	5.54	E9Q120	MOUSE	Lon protease homolog
993	0	0	0	0	0	0	0	0	207000	0	0	0	0	0	0	1	207000	1	1	5.54	Q62101	MOUSE	Serine/threonine-protein kinase D1
994	0	0	0	0	0	0	0	0	0	0	0	0	66400	0	0	1	66400	2	1	5.52	Q8CHS4	MOUSE	PI-PLC X domain-containing protein 1
995	0	0	0	0	0	0	0	0	323000	0	0	0	0	0	0	1	323000	2.9	1	5.51	H3BKL5	MOUSE	3-ketoacyl-CoA thiolase A, peroxisomal
996	0	0	0	0	0	0	0	463000	0	0	0	107000	0	0	0	2	570000	0.3	1	5.5	E9Q8Q3	MOUSE	Dedicator of cytokinesis protein 10
997	0	92500	0	0	0	0	0	0	0	0	0	0	0	0	0	1	92500	7	1	5.49	E0CZH2	MOUSE	Sharpin
998	0	0	0	0	0	0	265000	12500	0	0	0	0	0	0	0	2	277000	1.5	1	5.49	Q8K3A9	MOUSE	7SK snRNA methylphosphate capping enzyme
999	0	0	0	0	0	0	0	768000	179000	0	0	0	335000	0	0	4	1280000	2.8	1	5.49	Q9QZI8	MOUSE	Serine incorporator 1
1000	0	0	0	0	0	0	0	0	0	0	0	85200	0	0	0	1	85200	0.9	1	5.48	P16056	MOUSE	Hepatocyte growth factor receptor
1001	0	0	0	0	0	0	0	0	0	0	0	8870	0	0	0	1	8870	3.7	1	5.47	D3YWC7	MOUSE	MCG15626, isoform CRA_b
1002	0	0	113000	0	0	0	0	0	0	0	51100	0	0	0	0	2	164000	0.2	1	5.47	E9PUV7	MOUSE	Protein 4930485B16Rik
1003	0	0	0	0	0	0	19600	0	0	0	0	0	0	0	0	1	19600	0.3	1	5.46	O88466	MOUSE	Zinc finger protein 106
1004	170000	0	0	0	0	0	0	0	0	0	0	0	0	0	0	1	170000	5.5	1	5.46	Q8VE95	MOUSE	UPF0598 protein C8orf82 homolog
1005	0	0	0	0	307000	0	0	0	0	0	0	0	0	0	0	1	307000	1	1	5.45	Q91YR5	MOUSE	Methyltransferase-like protein 13
1006	0	0	0	0	0	0	0	0	0	0	0	52400	0	0	0	1	52400	1.4	1	5.44	Q9DBF1	MOUSE	Alpha-aminoadipic semialdehyde dehydrogenase
1007	0	0	200000	0	0	0	0	0	0	0	0	0	0	0	0	1	200000	3.6	1	5.43	Q8BX43	MOUSE	Tumor necrosis factor receptor superfamily member 19L
1008	0	0	0	0	0	0	0	0	0	0	0	0	0	0	47300	1	47300	2.8	1	5.43	Q8VGX3	MOUSE	Olfactory receptor 686
1009	0	0	0	0	0	0	0	0	544000	0	0	0	0	0	0	1	544000	1.2	1	5.42	E9Q3F7	MOUSE	Retrotransposon-derived protein PEG10
1010	0	83100	0	0	0	0	0	0	0	0	0	0	0	0	0	1	83100	1.2	1	5.42	Q91W43	MOUSE	Glycine dehydrogenase [decarboxylating], mitochondrial
1011	0	0	0	0	0	0	0	0	0	0	0	0	0	52400	0	2	52400	3.3	1	5.41	Q60930	MOUSE	Voltage-dependent anion-selective channel protein 2
1012	0	0	0	0	0	0	0	0	0	0	0	302000	0	0	0	1	302000	4.9	1	5.41	P63072	MOUSE	Ubiquitin D
1013	0	0	52100	0	0	0	0	0	0	0	0	0	0	0	0	1	52100	0.7	1	5.41	Q9R001	MOUSE	A disintegrin and metalloproteinase with thrombospondin motifs 5
1014	0	0	0	0	0	0	0	0	0	0	151000	0	0	0	0	1	151000	2.1	1	5.4	Q9CPY7	MOUSE	Cytosol aminopeptidase
1015	0	0	0	0	0	0	0	0	0	0	0	0	0	29600	0	1	29600	1.3	1	5.39	P17141	MOUSE	Zinc finger protein 37
1016	0	0	0	0	0	0	0	306000	0	0	0	0	0	0	0	1	306000	1.5	1	5.39	Q8BNW9	MOUSE	Kelch repeat and BTB domain-containing protein 11
1017	0	0	0	0	0	138000	0	0	0	0	0	0	0	0	0	1	138000	1.4	1	5.35	B2RPU8	MOUSE	MCG130675
1018	0	0	129000	0	0	0	0	0	0	0	0	0	0	0	0	1	129000	0.2	1	5.35	Q3UHA3	MOUSE	Spatacsin
1019	0	0	0	0	0	0	0	0	0	0	0	0	16500	0	0	1	16500	1.7	1	5.34	P57780	MOUSE	Alpha-actinin-4
1020	0	0	0	0	0	0	0	0	719000	0	0	0	0	0	0	1	719000	9.1	1	5.34	E9QPX3	MOUSE	NADH dehydrogenase [ubiquinone] iron-sulfur protein 4, mitochondrial
1021	0	0	0	0	0	0	0	0	0	0	0	11100	10200	0	0	2	21200	3.3	1	5.34	P18181	MOUSE	CD48 antigen
1022	166000	0	0	0	0	0	0	0	0	0	0	0	0	0	0	1	166000	0.4	1	5.32	E9QKG5	MOUSE	Protein PRRC2C
1023	0	0	356000	0	0	0	0	0	0	0	0	0	0	0	0	1	356000	1	1	5.32	P27671	MOUSE	Ras-specific guanine nucleotide-releasing factor 1
1024	0	0	0	0	0	0	0	0	0	0	0	0	0	122000	0	1	122000	3.5	1	5.32	Q68EF0	MOUSE	Rab-3A-interacting protein
1025	0	0	0	0	0	0	0	0	0	356000	0	0	0	182000	0	2	538000	1.8	1	5.32	Q9D2H9	MOUSE	Dynein assembly factor 1, axonemal
1026	0	0	0	0	0	0	0	0	0	0	0	0	90800	0	0	1	90800	2.1	1	5.29	B1AXI6	MOUSE	Cdc42 guanine nucleotide exchange factor (GEF) 9
1027	0	0	0	111000	0	0	0	0	0	0	0	0	0	0	0	1	111000	2.2	1	5.28	Q9JI10	MOUSE	Serine/threonine-protein kinase 3
1028	0	0	0	0	0	0	0	0	71500	0	0	0	0	0	0	1	71500	2.6	1	5.28	O70165	MOUSE	Ficolin-1
1029	0	0	0	0	0	0	0	0	0	0	780000	0	0	0	0	1	780000	6.3	1	5.27	F6TY75	MOUSE	RNA-binding protein MEX3D (Fragment)
1030	0	0	0	16100	0	0	0	0	0	0	0	0	0	0	0	1	16100	3.3	1	5.27	Q61200	MOUSE	Neurexophilin-1
1031	0	0	0	0	0	0	0	0	0	0	0	0	0	18400	0	1	18400	7.4	1	5.27	Q9CQ22	MOUSE	Ragulator complex protein LAMTOR1
1032	0	0	264000	0	0	0	0	0	0	0	0	0	0	0	0	1	264000	0.6	1	5.27	Q9ET54	MOUSE	Palladin
1033	0	0	0	0	0	0	0	0	0	0	1980	0	0	0	0	2	0	2.4	1	5.26	Q924X7	MOUSE	Serine/threonine-protein kinase 33
1034	0	0	0	0	0	0	0	0	0	0	0	0	275000	0	0	1	275000	1.4	1	5.25	B2RY50	MOUSE	Armadillo repeat containing 4
1035	0	0	0	0	0	0	0	0	0	0	0	0	32100	0	0	2	0	1.9	1	5.25	E9PZ32	MOUSE	Protein 4932425I24Rik
1036	0	0	72800	0	0	0	0	0	0	0	0	0	0	0	0	1	72800	19.1	1	5.23	F6Y626	MOUSE	CREB-regulated transcription coactivator 3 (Fragment)
1037	0	0	0	0	0	0	0	0	0	0	0	0	265000	0	0	1	265000	0.8	1	5.22	P55937	MOUSE	Golgin subfamily A member 3
1038	0	0	45800	0	0	0	0	0	0	0	0	0	0	0	0	1	45800	1.7	1	5.22	Q8BTZ4	MOUSE	Anaphase-promoting complex subunit 5
1039	0	0	0	0	0	0	0	0	0	0	0	0	0	91100	0	1	91100	1.3	1	5.21	B8JK87	MOUSE	Angiomotin like 2
1040	0	0	0	0	0	0	0	0	0	59000	0	0	0	0	0	1	59000	1	1	5.21	Q5I1X5	MOUSE	RelA-associated inhibitor
1041	0	0	0	0	0	0	0	0	0	0	0	0	0	85000	0	1	85000	0.8	1	5.21	O54890	MOUSE	Integrin beta-3
1042	194000	0	0	0	0	0	0	0	0	0	0	0	0	0	0	1	194000	1.6	1	5.21	Q7M760	MOUSE	Ubiquitin thioesterase Zranb1
1043	0	0	0	0	0	0	0	0	0	0	0	0	649000	0	0	1	649000	18.3	1	5.21	Q91V82	MOUSE	Beta-defensin 8
1044	0	93200	0	0	0	0	0	0	0	0	0	0	0	0	0	1	93200	1.6	1	5.2	F6QF13	MOUSE	Glutamate receptor, ionotropic kainate 1
1045	0	0	0	0	0	0	0	0	0	160000	0	0	0	0	0	1	160000	2	1	5.2	P41241	MOUSE	Tyrosine-protein kinase CSK
1046	154000	0	0	0	0	0	0	0	0	0	0	0	0	0	0	1	154000	1	1	5.19	Q80WJ6	MOUSE	Multidrug resistance-associated protein 9
1047	0	0	0	0	0	0	0	0	0	0	0	0	0	242000	0	1	242000	2.7	1	5.18	Q9ES46	MOUSE	Beta-parvin
1048	0	0	0	186000	0	0	0	0	0	0	0	0	0	0	0	1	186000	2	1	5.17	H3BL08	MOUSE	Protein Lass6
1049	0	0	0	0	0	0	0	0	0	0	0	0	92400	0	0	2	0	1.6	1	5.17	Q9JI71	MOUSE	Delta-like protein 4
1050	0	0	0	0	0	0	0	0	0	0	1590000	0	0	0	0	1	1590000	0.3	1	5.15	B8XCJ6	MOUSE	Protein unc-80 homolog
1051	0	0	0	0	0	0	0	0	0	0	0	0	0	14400	0	1	14400	0.2	1	5.15	F2Z4A3	MOUSE	Protein Fat1
1052	0	0	0	0	0	0	0	0	0	87900	0	0	0	0	0	1	87900	0.9	1	5.13	G5E8V5	MOUSE	MRV integration site 1, isoform CRA_b
1053	0	0	0	0	0	0	0	0	1080000	0	0	0	0	0	0	1	1080000	1.7	1	5.12	P97819-2	MOUSE	Isoform 2 of 85 kDa calcium-independent phospholipase A2
1054	172000	0	0	0	0	0	0	0	0	0	0	0	0	0	0	1	172000	1.1	1	5.11	Q8BMA6	MOUSE	Signal recognition particle 68 kDa protein
1055	0	0	0	0	0	0	0	0	5340000	0	0	0	0	0	0	1	5340000	0.9	1	5.11	D3Z627	MOUSE	Integrin alpha-L
1056	0	0	0	0	0	0	0	302000	0	0	0	0	0	0	0	1	302000	4.6	1	5.1	Q9CX47	MOUSE	DNA repair protein XRCC2
1057	0	0	0	0	0	0	0	0	0	0	22700	0	0	0	0	1	22700	2.1	1	5.1	Q8C635	MOUSE	Glycerol kinase-like 1
1058	0	0	0	0	0	0	0	0	0	0	18100	0	0	0	0	1	18100	3	1	5.1	Q9D074-2	MOUSE	Isoform 2 of E3 ubiquitin-protein ligase MGRN1
1059	0	0	99000	0	0	0	0	0	0	0	0	0	0	343000	0	2	442000	0.5	1	5.08	B9EKR1	MOUSE	Protein Ptprz1
1060	0	0	0	0	0	0	950000	0	0	0	0	0	0	0	0	1	950000	0.6	1	5.08	Q61037	MOUSE	Tuberin
1061	0	0	0	0	0	0	0	0	0	0	0	0	117000	0	0	1	117000	3	1	5.08	P18911	MOUSE	Retinoic acid receptor gamma
1062	0	0	203000	0	0	0	0	0	0	0	0	0	0	0	0	1	203000	2.2	1	5.05	Q02152	MOUSE	5-hydroxytryptamine receptor 2B
1063	0	0	0	0	0	0	0	0	94600	0	0	0	0	0	0	1	94600	0.9	1	5.05	Q8BLV3	MOUSE	Sodium/hydrogen exchanger 7
1064	0	0	0	0	0	0	0	0	0	0	0	0	63200	0	0	1	63200	0.9	1	5.05	Q8VDU5	MOUSE	SNF-related serine/threonine-protein kinase
1065	0	114000	0	0	0	0	0	0	0	0	0	0	0	0	0	1	114000	1.3	1	5.04	Q8K1G2	MOUSE	Limbin
1066	310000	0	0	0	0	0	0	0	0	0	0	0	0	0	0	2	310000	0.5	1	5.01	Q6DFV5-3	MOUSE	Isoform 3 of Probable helicase with zinc finger domain
1067	0	0	0	0	0	0	0	0	0	0	0	0	0	11600	0	1	11600	0.9	1	5.01	D3YX17	MOUSE	Anoctamin-2
