# Supplementary material for: Molecular Signatures of Membrane Protein Complexes Underlying Muscular Dystrophy
Source: Mol Cell Proteomics. 2016 Apr 20;15(6):2169–85. doi: 10.1074/mcp.M116.059188 (PMC5083101; doi:10.1074/mcp.M116.059188)
Supplement: Supplemental Data [file 10.1074_M116.059188_mcp.M116.059188-11.xlsx]

## Sheet: Table 1
Supplemental Table 6. Distribution of Integrins across K‐means clusters
ProtID	Symbol	Protein Name	K14	Protein function in muscular dystrophy	PMID	Abundance Trend in MD models
E9QK91	Itga4	Integrin alpha‐4	5	Immune response	9882526	Loss of abundance in mdx
P43406	Itgav	Integrin alpha‐V	6	Vascular development, Immune regulation	17895374	Increased abundance in Sgcd‐null (8‐fold) and mdx (11‐fold)
P11688	Itga5	Integrin alpha‐5	11	Muscle development	7545126	Turned on in Sgcd‐null and mdx
Q61739	Itga6	Integrin alpha‐6	11	Muscle development	7545126	Turned on in Sgcd‐null and mdx
Q3U1U4	Itgam	Integrin alpha‐M	11	Immune response	2454931	Turned on in Sgcd‐null and mdx
P09055	Itgb1	Integrin beta‐1	11	Cellular adhesion	1555235	Increased abundance in Sgcd‐null (4‐fold) and mdx (3‐fold)
P11835	Itgb2	Integrin beta‐2	11	Immune response	1555235	Turned on in Sgcd‐null and mdx
O54890	Itgb3	Integrin beta‐3	11	Coagulation	2845986	Turned on in Sgcd‐null
Q61738‐2	Itga7	Isoform Alpha‐7X1A of Integrin alpha‐7	11	Myofiber cellular adhesion	9354797	Increased abundance in Sgcd‐null (10‐fold) and mdx (7‐fold)
D3Z627	Itgal	Integrin alpha‐L	12	Immune response	3528378	Turned on in mdx
A2A863	Itgb4	Integrin beta‐4	12	Cellular adhesion	10525545	Turned on in mdx
F8WH26	Itgax	Integrin alpha‐X	13	Immune response	3327687	Turned on in Sgcd‐null
Q9Z0T9	Itgb6	Integrin beta‐6	13	Immune response	8666675	Increased abundance in Sgcd‐null (21‐fold) and mdx (5‐fold)
Fold‐changes are based on combined intenstities for all fractions from Sgcd‐null/WT or mdx/WT
