# Supplementary material for: Molecular Signatures of Membrane Protein Complexes Underlying Muscular Dystrophy
Source: Mol Cell Proteomics. 2016 Apr 20;15(6):2169–85. doi: 10.1074/mcp.M116.059188 (PMC5083101; doi:10.1074/mcp.M116.059188)
Supplement: Supplemental Data [file 10.1074_M116.059188_mcp.M116.059188-12.xlsx]

## Sheet: Supplemental Table6_Rolf
Number	Sequence	Precursor charge (z)	Mass/Charge (m/z)	Modifications	Peptide ID Score	sequenceMap	Delta mass difference (ppm)	Species	Accession number	Entry Name
1	(K)VGEATETALTTLVEK(M)	2	781.42		29.46	(K)V G/E A|T/E|T|A/L/T/T/L/V E K(M)	0.9	MOUSE	Q8R429	Sarcoplasmic/endoplasmic reticulum calcium ATPase 1
2	(K)STMINYLLGLEDTR(Y)	3	542.613		28.96	(K)S T M I N Y\L/L/G/L/E/D/T/R(Y)	2.3	MOUSE	Q7TQ48	Sarcalumenin
3	(K)SYEAYVLNIIR(F)	2	670.866		28.61	(K)S Y\E|A/Y/V/L/N I/I/R(F)	2.4	MOUSE	P14094	Sodium/potassium-transporting ATPase subunit beta-1
4	(K)ISVSDLINGIASLK(M)	2	715.418		28.57	(K)I/S|V/S/D/L/I|N/G I A S L K(M)	1.4	MOUSE	Q61735	Leukocyte surface antigen CD47
5	(R)ALEESNYELEGK(I)	2	691.329		28.2	(R)A L|E|E/S N Y/E/L/E/G/K(I)	1.4	MOUSE	A2A513	Keratin 10
6	(K)EAFSLFDKDGDGTITTK(E)	3	615.637		28.14	(K)E A/F/S/L/F/D/K D G D G T I T/T K(E)	2.5	MOUSE	P62204	Calmodulin
7	(R)LSQQIASHVVSTATQLR(H)	3	613.674		27.75	(R)L/S/Q/Q\I/A S H V/V/S T/A/T Q\L/R(H)	0	MOUSE	O70622	Reticulon-2
8	(K)LGLTEEDSVYVFK(G)	2	750.385		27.68	(K)L G|L|T/E|E D S V/Y|V/F K(G)	0.5	MOUSE	O09165	Calsequestrin-1
9	(R)GSQPAGELLAAFELIQR(E)	3	600.661		27.68	(R)G S Q/P A G E L L/A/A/F/E/L/I Q/R(E)	2.6	MOUSE	E9PXU9	Uncharacterized protein
10	(K)MIPITLALDNTLFLVK(E)	2	901.529		27.36	(K)M I/P I/T/L/A/L/D N T L/F/L\V/K(E)	0.2	MOUSE	P97449	Aminopeptidase N
11	(K)TITLEVEPSDTIENVK(A)	2	894.465		27.26	(K)T I T|L E|V|E|P S D T I/E N V K(A)	-2.1	MOUSE	E9Q0Z8	Polyubiquitin-B
12	(R)NVQGVNYVSPVR(N)	2	666.359		27.08	(R)N V/Q/G\V/N/Y/V/S/P V R(N)	3.4	MOUSE	D3Z220	Dipeptidyl peptidase 1 light chain (Fragment)
13	(K)LGGDLLQALNEITESGR(I)	2	893.47		27	(K)L G G D\L\L/Q|A/L/N E/I/T/E/S/G R(I)	-0.6	MOUSE	D3YYP8	Integrin beta (Fragment)
14	(R)EYSPAATTAENGGGK(K)	2	726.834		26.94	(R)E Y|S/P A A|T/T/A E/N G/G G/K(K)	1	MOUSE	D3YVX6	Sodium/potassium-transporting ATPase subunit alpha-2 (Fragment)
15	(R)AMVEAAMEEGIFR(R)	2	727.345		26.93	(R)A M|V/E|A|A/M/E/E/G I F/R(R)	0.9	MOUSE	A3KPC9	Cacna1s protein
16	(R)DGECPAVITPSKPLAQR(C)	3	613.645	C:Carbamidomethylation	26.9	(R)D G|E|C|P/A/V/I/T/P S K/P L A Q\R(C)	-11.6	MOUSE	Q8BY89	Choline transporter-like protein 2
17	(K)NLEAVETLGSTSTICSDK(T)	2	962.962	C:Carbamidomethylation	26.89	(K)N L|E\A\V/E|T\L/G|S/T/S/T/I/C/S D K(T)	0.5	MOUSE	D3YVX6	Sodium/potassium-transporting ATPase subunit alpha-2 (Fragment)
18	(K)ENVSDPSLTITFGR(G)	2	768.389		26.8	(K)E N|V|S|D/P S\L/T/I T/F G R(G)	0.5	MOUSE	P11438	Lysosome-associated membrane glycoprotein 1
19	(K)YFWTGLSDVQNK(G)	2	729.357		26.79	(K)Y F|W/T|G L/S D/V/Q/N K(G)	1.2	MOUSE	Q61830	Macrophage mannose receptor 1
20	(R)ALDFTQWLmVLK(I)	2	740.893	m:Oxidized methionine	26.51	(R)A L|D|F/T|Q|W L/m V/L/K(I)	-6	MOUSE	F6RQN3	Sarcoplasmic/endoplasmic reticulum calcium ATPase 1 (Fragment)
21	(K)TGTLTTNQmSVCK(M)	2	728.843	C:Carbamidomethylation m:Oxidized methionine	26.42	(K)T G\T|L/T|T N|Q m S V/C/K(M)	1.6	MOUSE	Q8R429	Sarcoplasmic/endoplasmic reticulum calcium ATPase 1
22	(R)VLGFCQLNLPSGK(F)	2	716.885	C:Carbamidomethylation	26.41	(R)V/L|G|F/C/Q/L/N/L|P/S|G K(F)	1.4	MOUSE	D3YVX6	Sodium/potassium-transporting ATPase subunit alpha-2 (Fragment)
23	(K)VGEATETALTTLVEK(M)	2	781.422		26.4	(K)V G\E A/T/E/T A/L|T/T L/V/E/K(M)	2.8	MOUSE	Q8R429	Sarcoplasmic/endoplasmic reticulum calcium ATPase 1
24	(R)ALDFTQWLMVLK(I)	2	732.901		26.33	(R)A L|D|F/T/Q/W/L/M/V|L/K(I)	2.5	MOUSE	F6RQN3	Sarcoplasmic/endoplasmic reticulum calcium ATPase 1 (Fragment)
25	(K)TSQVTLYVFEK(V)	2	657.852		26.31	(K)T S|Q/V/T/L/Y/V|F/E K(V)	2.4	MOUSE	E9QK82	Myelin protein P0
26	(K)VGEATETALTTLVEK(M)	2	781.42		26.25	(K)V G|E|A|T/E|T/A/L|T/T/L/V/E/K(M)	0.9	MOUSE	Q8R429	Sarcoplasmic/endoplasmic reticulum calcium ATPase 1
27	(K)GVGIISEGNETVEDIAAR(L)	2	915.467		26.19	(K)G V/G\I|I|S|E|G/N E/T/V/E/D/I/A/A/R(L)	1.1	MOUSE	D3YYN7	Sodium/potassium-transporting ATPase subunit alpha-2
28	(R)DLVVELYSQWMK(N)	2	755.885		26.17	(R)D L\V|V|E/L/Y|S/Q W/M K(N)	1.1	MOUSE	P97449	Aminopeptidase N
29	(K)VLTQLVTGPK(A)	2	528.328		26.14	(K)V L|T/Q/L/V/T G/P K(A)	2.5	MOUSE	A2ACH6	Delta-sarcoglycan
30	(R)VDQSILTGESVSVIK(H)	2	787.936		26.08	(R)V/D/Q S I|L/T/G E S V/S V/I K(H)	1.2	MOUSE	F8WI94	Sarcoplasmic/endoplasmic reticulum calcium ATPase 2
31	(R)SLPSVETLGCTSVICSDK(T)	2	976.968	C:Carbamidomethylation	26.05	(R)S L/P S V/E/T/L/G/C T/S V/I/C S D K(T)	-1	MOUSE	B1ATS4	ATPase, Ca++ transporting, ubiquitous
32	(K)FDTDELNFPTEK(L)	2	728.337		26	(K)F/D|T|D/E|L/N/F|P/T/E/K(L)	1.9	MOUSE	D3YVX6	Sodium/potassium-transporting ATPase subunit alpha-2 (Fragment)
33	(K)LLFSADDSEVVVGAER(L)	2	853.933		25.96	(K)L L|F|S/A/D/D|S/E/V|V/V|G A/E/R(L)	-0.7	MOUSE	A2ACH6	Delta-sarcoglycan
34	(R)EVVLEEGTTAFK(N)	2	661.847		25.95	(R)E V|V|L|E/E/G T T/A/F K(N)	1.6	MOUSE	Q08857	Platelet glycoprotein 4
35	(K)FLPMFLSDNPNPK(C)	2	760.385		25.86	(K)F L/P/M/F/L/S D N/P\N/P K(C)	0.8	MOUSE	G3X8W9	Niemann Pick type C1
36	(K)VGEATETALTTLVEK(M)	2	781.419		25.8	(K)V G|E|A|T|E|T|A/L/T/T/L/V/E/K(M)	-0.1	MOUSE	Q8R429	Sarcoplasmic/endoplasmic reticulum calcium ATPase 1
37	(K)VGEATETALTTLVEK(M)	2	781.42		25.78	(K)V G E|A|T/E|T/A/L/T T L V E/K(M)	0.9	MOUSE	Q8R429	Sarcoplasmic/endoplasmic reticulum calcium ATPase 1
38	(K)VGEATETALTTLVEK(M)	2	781.422		25.75	(K)V G|E|A|T|E|T|A/L|T/T/L/V/E K(M)	3.2	MOUSE	Q8R429	Sarcoplasmic/endoplasmic reticulum calcium ATPase 1
39	(R)FLEQQNQVLQTK(W)	2	738.396		25.68	(R)F/L|E/Q Q/N Q/V/L/Q/T/K(W)	-0.4	MOUSE	P04104	Keratin, type II cytoskeletal 1
40	(K)STMINYLLGLEDTR(Y)	2	813.415		25.65	(K)S T M\I|N/Y/L/L/G/L/E/D T/R(Y)	1.5	MOUSE	Q7TQ48	Sarcalumenin
41	(R)DGECPAVITPSKPLAQR(C)	3	613.654	C:Carbamidomethylation	25.55	(R)D G\E|C/P/A/V/I/T/P S K P L A Q R(C)	2.5	MOUSE	Q8BY89	Choline transporter-like protein 2
42	(K)VDNSSLTGESEPQTR(S)	2	810.379		25.5	(K)V D|N S/S/L/T|G/E|S E|P Q T R(S)	0.2	MOUSE	D3YVX6	Sodium/potassium-transporting ATPase subunit alpha-2 (Fragment)
43	(K)GVGFGLVDSEKDAAVAK(K)	3	554.963		25.47	(K)G V|G|F/G L/V/D S E/K/D A A/V/A/K(K)	2.1	MOUSE	O09165	Calsequestrin-1
44	(R)ALEEANADLEVK(I)	2	651.333		25.42	(R)A L|E|E/A|N/A D L E/V/K(I)	0.6	MOUSE	Q6IFX2	Keratin, type I cytoskeletal 42
45	(R)IGIFSENEEVTDR(A)	2	754.866		25.41	(R)I G|I/F/S/E/N E/E/V\T/D/R(A)	0.8	MOUSE	Q8R429	Sarcoplasmic/endoplasmic reticulum calcium ATPase 1
46	(R)LNIPVSQVNPR(E)	2	618.856		25.35	(R)L N|I|P/V/S Q V/N/P R(E)	-0.3	MOUSE	D3YYN7	Sodium/potassium-transporting ATPase subunit alpha-2
47	(R)ALDFTQWLMVLK(I)	2	732.9		25.35	(R)A L|D|F/T/Q/W/L/M/V|L/K(I)	1.1	MOUSE	F6RQN3	Sarcoplasmic/endoplasmic reticulum calcium ATPase 1 (Fragment)
48	(R)FLEQQNQVLQTK(W)	2	738.397		25.31	(R)F L|E|Q|Q/N Q/V/L|Q/T/K(W)	1	MOUSE	P04104	Keratin, type II cytoskeletal 1
49	(K)FDTDELNFPTEK(L)	2	728.338		25.31	(K)F/D|T/D/E/L/N/F/P/T E/K(L)	3.4	MOUSE	D3YVX6	Sodium/potassium-transporting ATPase subunit alpha-2 (Fragment)
50	(R)ALEEANADLEVK(I)	2	651.334		25.28	(R)A/L|E/E|A/N/A D L E V/K(I)	1.2	MOUSE	Q6IFX2	Keratin, type I cytoskeletal 42
51	(R)IGIFSENEEVTDR(A)	2	754.867		25.28	(R)I/G|I|F|S|E/N E/E/V/T/D/R(A)	2.6	MOUSE	Q8R429	Sarcoplasmic/endoplasmic reticulum calcium ATPase 1
52	(K)LSFEAVR(N)	2	411.232		25.27	(K)L/S/F/E/A V/R(N)	6	MOUSE	P70302	Stromal interaction molecule 1
53	(K)VGEATETALTTLVEK(M)	2	781.42		25.17	(K)V/G\E A|T/E|T/A/L|T T/L V E K(M)	0.9	MOUSE	Q8R429	Sarcoplasmic/endoplasmic reticulum calcium ATPase 1
54	(K)MQINAEEVVVGDLVEVK(G)	2	936.491		25.17	(K)M Q|I|N/A|E|E|V/V|V|G/D/L V/E/V/K(G)	-2.2	MOUSE	D3YVX6	Sodium/potassium-transporting ATPase subunit alpha-2 (Fragment)
55	(K)ASGPGAAAQIQEVK(E)	2	663.857		25.16	(K)A S/G/P/G A/A/A/Q I/Q E V K(E)	4	MOUSE	P04919	Band 3 anion transport protein
56	(K)MSINAEDVVVGDLVEVK(G)	2	908.971		25.11	(K)M S\I/N A/E/D|V/V/V/G D L V/E/V K(G)	-0.8	MOUSE	Q8VDN2	Sodium/potassium-transporting ATPase subunit alpha-1
57	(K)VGEATETALTTLVEK(M)	2	781.42		25.09	(K)V G|E|A|T|E|T|A/L/T/T/L/V/E K(M)	0.2	MOUSE	Q8R429	Sarcoplasmic/endoplasmic reticulum calcium ATPase 1
58	(K)GVGIISEGNETVEDIAAR(L)	2	915.466		25.07	(K)G V G I|I|S/E/G N\E/T V E/D I/A A R(L)	0.5	MOUSE	D3YYN7	Sodium/potassium-transporting ATPase subunit alpha-2
59	(K)TGVAGGLWDVLSCEEK(A)	2	860.915	C:Carbamidomethylation	25.05	(K)T G|V|A|G|G/L|W|D/V/L|S/C E E K(A)	0.5	MOUSE	Q61830	Macrophage mannose receptor 1
60	(R)VDQSILTGESVSVIK(H)	2	787.936		25.01	(R)V D/Q S/I|L|T/G E S V S/V I K(H)	0.2	MOUSE	F8WI94	Sarcoplasmic/endoplasmic reticulum calcium ATPase 2
61	(K)NLEAVETLGSTSTICSDK(T)	2	962.967	C:Carbamidomethylation	25	(K)N L\E A\V/E|T\L/G/S/T/S/T I/C S D K(T)	5.1	MOUSE	D3YVX6	Sodium/potassium-transporting ATPase subunit alpha-2 (Fragment)
62	(R)VLGFCQLNLPSGK(F)	2	716.886	C:Carbamidomethylation	24.92	(R)V/L|G|F|C/Q/L|N/L|P/S|G K(F)	2.8	MOUSE	D3YVX6	Sodium/potassium-transporting ATPase subunit alpha-2 (Fragment)
63	(K)GSGVALLSNVEQLLR(G)	2	778.443		24.91	(K)G S G V/A|L|L|S N V/E Q L/L/R(G)	-0.6	MOUSE	Q3TMP8	Trimeric intracellular cation channel type A
64	(K)TGVAGGLWDVLSCEEK(A)	2	860.914	C:Carbamidomethylation	24.89	(K)T G\V/A|G/G/L|W/D/V/L/S/C E/E K(A)	-0.2	MOUSE	Q61830	Macrophage mannose receptor 1
65	(K)VGEATETALTTLVEK(M)	2	781.419		24.84	(K)V G/E|A|T/E/T/A/L|T T L V/E K(M)	-0.1	MOUSE	Q8R429	Sarcoplasmic/endoplasmic reticulum calcium ATPase 1
66	(K)TASGVTQLADIYEK(Y)	2	748.386		24.83	(K)T A|S\G V|T/Q|L A/D|I/Y E/K(Y)	0.2	MOUSE	O08532	Voltage-dependent calcium channel subunit alpha-2/delta-1
67	(R)QEGLALFGVELAPVR(Q)	2	799.95		24.81	(R)Q E|G L/A/L/F/G V/E L/A/P V R(Q)	1.3	MOUSE	Q3TVI8	Pre-B-cell leukemia transcription factor-interacting protein 1
68	(K)VGEATETALTTLVEK(M)	2	781.42		24.8	(K)V G/E/A|T/E|T A/L/T T L V/E K(M)	0.5	MOUSE	Q8R429	Sarcoplasmic/endoplasmic reticulum calcium ATPase 1
69	(R)MTAFDADDPATDNALLR(Y)	2	918.926		24.77	(R)M T|A|F|D|A/D|D|P/A/T/D/N A L/L/R(Y)	0.6	MOUSE	Q9WTR5	Cadherin-13
70	(K)VGEATETALTTLVEK(M)	2	781.418		24.75	(K)V G\E|A|T|E|T/A/L|T/T/L/V/E/K(M)	-1.4	MOUSE	Q8R429	Sarcoplasmic/endoplasmic reticulum calcium ATPase 1
71	(R)IGIFSENEEVTDR(A)	2	754.866		24.75	(R)I/G|I|F|S/E/N E/E/V/T/D/R(A)	1.5	MOUSE	Q8R429	Sarcoplasmic/endoplasmic reticulum calcium ATPase 1
72	(R)NICFFSTNCVEGTAR(G)	2	888.397	C:Carbamidomethylation	24.74	(R)N I|C|F|F|S/T/N/C V/E/G T|A/R(G)	1.9	MOUSE	D3YVX6	Sodium/potassium-transporting ATPase subunit alpha-2 (Fragment)
73	(R)SLDLDSIIAEVK(A)	2	651.862		24.72	(R)S L|D|L|D/S I/I\A E|V K(A)	1.8	MOUSE	D3Z4Y4	Keratin, type II cytoskeletal 5
74	(R)VELEGGQGPGK(R)	2	535.779		24.71	(R)V/E|L/E|G G Q/G P G/K(R)	2.9	MOUSE	E9QJW7	Integrin alpha-7 heavy chain
75	(R)SLPSVETLGCTSVICSDK(T)	2	976.968	C:Carbamidomethylation	24.66	(R)S L/P S V E/T/L/G\C/T/S V I/C/S D K(T)	-0.9	MOUSE	B1ATS4	ATPase, Ca++ transporting, ubiquitous
76	(K)EVLGDSGEMDALK(Q)	2	682.325		24.64	(K)E V|L/G/D/S/G E M D/A L K(Q)	1.1	MOUSE	G3X8T7	Sodium channel protein type 4 subunit alpha
77	(K)FFLCQVAGDAK(D)	2	628.312	C:Carbamidomethylation	24.62	(K)F/F|L/C/Q/V/A G D/A/K(D)	1.9	MOUSE	E9Q589	Uncharacterized protein
78	(R)AVAGDASESALLK(C)	2	616.331		24.62	(R)A/V|A|G|D|A/S/E/S/A/L/L/K(C)	1.2	MOUSE	E9QAV3	Sodium/potassium-transporting ATPase subunit alpha-1
79	(K)EASDIILTDDNFTSIVK(A)	2	940.978		24.62	(K)E A S D I|I|L|T/D D N F/T/S I V K(A)	-0.4	MOUSE	A2ALL9	ATPase, Ca++ transporting, plasma membrane 3
80	(K)TIEGIVmAADSAR(S)	2	675.343	m:Oxidized methionine	24.61	(K)T I/E|G\I/V/m/A A/D S A R(S)	4.3	MOUSE	Q7TQ48	Sarcalumenin
81	(K)ASGPGAAAQIQEVK(E)	2	663.856		24.6	(K)A/S/G/P/G|A|A|A/Q|I\Q/E/V/K(E)	3	MOUSE	P04919	Band 3 anion transport protein
82	(R)IGIFSENEEVTDR(A)	2	754.866		24.58	(R)I/G|I|F/S/E/N E/E/V/T/D/R(A)	1.1	MOUSE	Q8R429	Sarcoplasmic/endoplasmic reticulum calcium ATPase 1
83	(K)NmLFSGTNIAAGK(A)	2	670.342	m:Oxidized methionine	24.56	(K)N/m|L|F/S|G T/N I A A/G K(A)	7.5	MOUSE	F8WI94	Sarcoplasmic/endoplasmic reticulum calcium ATPase 2
84	(R)FLEQQNQVLQTK(W)	2	738.399		24.54	(R)F/L|E|Q|Q/N Q/V|L|Q/T K(W)	3.7	MOUSE	P04104	Keratin, type II cytoskeletal 1
85	(K)FDTDELNFPTEK(L)	2	728.338		24.54	(K)F/D|T|D/E|L/N|F/P/T E/K(L)	3.4	MOUSE	D3YVX6	Sodium/potassium-transporting ATPase subunit alpha-2 (Fragment)
86	(R)DLVVELYSQWMK(N)	2	755.886		24.52	(R)D L|V|V/E/L|Y/S/Q W M/K(N)	2.6	MOUSE	P97449	Aminopeptidase N
87	(R)VTFVDTPGIIENR(K)	2	730.89		24.52	(R)V T/F|V/D|T/P G I/I/E N R(K)	-1.3	MOUSE	Q7TQ48	Sarcalumenin
88	(R)DGECPAVITPSKPLAQR(C)	3	613.654	C:Carbamidomethylation	24.48	(R)D G\E|C|P/A/V|I/T/P S K/P L A Q R(C)	2.1	MOUSE	Q8BY89	Choline transporter-like protein 2
89	(R)CQFAFYGGESTYHR(A)	3	574.918	C:Carbamidomethylation	24.47	(R)C Q|F|A/F|Y/G/G E/S T/Y/H/R(A)	4.7	MOUSE	Q8BY89	Choline transporter-like protein 2
90	(K)MIPITLALDNTLFLVK(E)	2	901.526		24.45	(K)M I/P\I/T\L|A/L/D N T L/F L/V/K(E)	-3	MOUSE	P97449	Aminopeptidase N
91	(K)VGEATETALTTLVEK(M)	2	781.419		24.44	(K)V G\E|A|T|E|T/A/L|T/T/L/V/E/K(M)	-0.3	MOUSE	Q8R429	Sarcoplasmic/endoplasmic reticulum calcium ATPase 1
92	(K)ENVSDPSLTITFGR(G)	2	768.388		24.43	(K)E N|V|S/D/P/S L/T/I/T F/G R(G)	-0.6	MOUSE	P11438	Lysosome-associated membrane glycoprotein 1
93	(R)AGQSLVECLEQALR(D)	2	787.403	C:Carbamidomethylation	24.42	(R)A G Q/S/L/V|E/C L/E/Q/A L/R(D)	-1.6	MOUSE	O55026	Ectonucleoside triphosphate diphosphohydrolase 2
94	(K)NMLFSGTNIAAGK(A)	2	662.341		24.41	(K)N M|L|F/S G/T N I A A G/K(A)	1.8	MOUSE	F8WI94	Sarcoplasmic/endoplasmic reticulum calcium ATPase 2
95	(K)NLEAVETLGSTSTICSDK(T)	2	962.961	C:Carbamidomethylation	24.41	(K)N L\E\A|V|E|T|L|G/S/T/S/T/I/C/S D/K(T)	-0.7	MOUSE	D3YVX6	Sodium/potassium-transporting ATPase subunit alpha-2 (Fragment)
96	(K)CVVFSCPLYSFDR(A)	2	825.376	C:Carbamidomethylation	24.4	(K)C V|V|F|S/C/P L Y|S F D/R(A)	0.3	MOUSE	E9QJW7	Integrin alpha-7 heavy chain
97	(K)SGPGAYESGIMVSK(A)	2	691.835		24.36	(K)S G/P G A|Y/E/S G I/M V|S K(A)	1.1	MOUSE	E9Q1X8	Voltage-dependent calcium channel subunit alpha-2-1
98	(R)SLPSVETLGCTSVICSDK(T)	2	976.967	C:Carbamidomethylation	24.34	(R)S L/P S V E/T/L/G C T/S V/I/C S D K(T)	-2.1	MOUSE	B1ATS4	ATPase, Ca++ transporting, ubiquitous
99	(K)AVGIVATTGVSTEIGK(I)	2	751.926		24.33	(K)A V\G\I|V/A/T T/G V/S T E I G K(I)	1.2	MOUSE	Q8R429	Sarcoplasmic/endoplasmic reticulum calcium ATPase 1
100	(K)IIMLFTDGGEER(A)	2	690.843		24.33	(K)I/I|M|L|F T/D/G G E/E/R(A)	-3.4	MOUSE	E9Q1X8	Voltage-dependent calcium channel subunit alpha-2-1
101	(K)VGEATETALTTLVEK(M)	2	781.419		24.33	(K)V G\E|A|T/E|T/A/L|T/T/L/V/E/K(M)	-0.1	MOUSE	Q8R429	Sarcoplasmic/endoplasmic reticulum calcium ATPase 1
102	(R)GFSSGSAVVSGGSR(R)	2	627.809		24.3	(R)G F|S/S/G/S/A/V/V/S/G G S R(R)	2.2	MOUSE	Q3TTY5	Keratin, type II cytoskeletal 2 epidermal
103	(R)GFSSGSAVVSGGSR(R)	2	627.807		24.3	(R)G F|S/S/G S/A/V/V/S/G G S R(R)	-0.3	MOUSE	Q3TTY5	Keratin, type II cytoskeletal 2 epidermal
104	(K)MSINAEDVVVGDLVEVK(G)	2	908.971		24.3	(K)M S I/N|A|E|D/V/V/V|G D/L/V/E V/K(G)	-0.9	MOUSE	Q8VDN2	Sodium/potassium-transporting ATPase subunit alpha-1
105	(R)TGGLFGQVDNFLER(T)	2	776.893		24.3	(R)T G/G\L/F/G/Q/V/D/N/F L E R(T)	1.6	MOUSE	A3KPC9	Cacna1s protein
106	(R)IGIFSENEEVTDR(A)	2	754.865		24.28	(R)I/G|I|F|S/E/N E/E/V/T/D/R(A)	0.5	MOUSE	Q8R429	Sarcoplasmic/endoplasmic reticulum calcium ATPase 1
107	(K)DMTSEQLDEILR(D)	2	725.35		24.27	(K)D M|T|S/E|Q/L/D/E I L R(D)	2.4	MOUSE	D3YYN7	Sodium/potassium-transporting ATPase subunit alpha-2
108	(R)VLGFCQLNLPSGK(F)	2	716.878	C:Carbamidomethylation	24.25	(R)V/L|G|F|C/Q/L/N/L|P S|G K(F)	-8.8	MOUSE	D3YVX6	Sodium/potassium-transporting ATPase subunit alpha-2 (Fragment)
109	(R)SLPSVETLGCTSVICSDK(T)	2	976.969	C:Carbamidomethylation	24.24	(R)S L/P S V/E T/L/G C T/S V/I/C S D K(T)	0	MOUSE	B1ATS4	ATPase, Ca++ transporting, ubiquitous
110	(R)EVVLEEGTTAFK(N)	2	661.847		24.22	(R)E V|V|L|E/E/G T/T/A/F/K(N)	2.3	MOUSE	Q08857	Platelet glycoprotein 4
111	(R)TYLDVEPITGFTLQFAK(R)	3	648.341		24.17	(R)T Y\L D\V\E|P\I/T/G/F/T/L/Q/F/A K(R)	-3.6	MOUSE	Q08857	Platelet glycoprotein 4
112	(R)VTFVDTPGIIENR(K)	2	730.893		24.17	(R)V/T/F|V|D|T/P G I I E/N R(K)	2.7	MOUSE	Q7TQ48	Sarcalumenin
113	(K)IINFLYSTVGALDK(I)	2	777.432		24.16	(K)I I|N\F/L|Y/S T/V G A/L/D K(I)	-0.3	MOUSE	B7ZNH7	Collagen alpha-1(XIV) chain
114	(R)ALEESNYELEGK(I)	2	691.329		24.14	(R)A L|E|E/S N/Y E/L/E/G/K(I)	1.7	MOUSE	A2A513	Keratin 10
115	(R)SLDLDSIIAEVK(A)	2	651.861		24.13	(R)S L|D|L|D|S I/I|A E/V K(A)	0.2	MOUSE	D3Z4Y4	Keratin, type II cytoskeletal 5
116	(K)TIEGIVMAADSAR(S)	2	667.345		24.04	(K)T\I|E/G\I/V/M/A A/D/S A/R(S)	4.1	MOUSE	Q7TQ48	Sarcalumenin
117	(R)VLGFCQLNLPSGK(F)	2	716.885	C:Carbamidomethylation	24.04	(R)V/L|G|F/C/Q|L/N/L|P/S\G K(F)	0	MOUSE	D3YVX6	Sodium/potassium-transporting ATPase subunit alpha-2 (Fragment)
118	(K)VGEATETALTTLVEK(M)	2	781.421		24	(K)V G\E|A|T|E|T/A/L/T/T/L/V/E K(M)	1.7	MOUSE	Q8R429	Sarcoplasmic/endoplasmic reticulum calcium ATPase 1
119	(R)DGECPAVITPSKPLAQR(C)	3	613.654	C:Carbamidomethylation	24	(R)D G\E/C/P A V/I/T/P S K P L A Q\R(C)	2.8	MOUSE	Q8BY89	Choline transporter-like protein 2
120	(R)SPEFTHENPLETR(N)	2	778.872		23.99	(R)S P|E|F/T/H/E/N/P L E/T/R(N)	1.4	MOUSE	D3YVX6	Sodium/potassium-transporting ATPase subunit alpha-2 (Fragment)
121	(R)IGIFSENEEVTDR(A)	2	754.866		23.99	(R)I/G|I|F/S/E/N E/E/V/T/D/R(A)	1.7	MOUSE	Q8R429	Sarcoplasmic/endoplasmic reticulum calcium ATPase 1
122	(K)EAFSLFDKDGDGTITTK(E)	3	615.636		23.94	(K)E A/F/S/L/F/D K D G/D/G T I/T T/K(E)	0.9	MOUSE	P62204	Calmodulin
123	(K)VGEATETALTTLVEK(M)	2	781.419		23.94	(K)V G\E/A|T|E|T/A/L/T T L/V/E/K(M)	-0.1	MOUSE	Q8R429	Sarcoplasmic/endoplasmic reticulum calcium ATPase 1
124	(R)IGIFSENEEVTDR(A)	2	754.866		23.94	(R)I/G|I/F/S/E/N E/E V/T/D R(A)	1.2	MOUSE	Q8R429	Sarcoplasmic/endoplasmic reticulum calcium ATPase 1
125	(R)SSIAEVQSEIER(I)	2	674.341		23.93	(R)S S/I|A/E/V|Q S E\I E|R(I)	0.4	MOUSE	D3Z3Z3	Voltage-dependent L-type calcium channel subunit beta-3
126	(R)DTAGDASESALLK(C)	2	639.318		23.93	(R)D T|A|G|D|A|S/E|S/A/L/L/K(C)	5.6	MOUSE	D3YVX6	Sodium/potassium-transporting ATPase subunit alpha-2 (Fragment)
127	(R)INENTGSVSVTR(T)	2	638.831		23.92	(R)I/N|E|N/T|G/S/V/S|V/T/R(T)	4.2	MOUSE	Q9WTR5	Cadherin-13
128	(K)ISLPVIGLDELLK(F)	2	705.436		23.92	(K)I S|L/P/V|I/G/L/D/E L/L K(F)	2.4	MOUSE	F6RQN3	Sarcoplasmic/endoplasmic reticulum calcium ATPase 1 (Fragment)
129	(R)ILGADTSVDLEETGR(V)	2	788.395		23.9	(R)I/L/G\A/D/T/S/V/D/L/E E T G R(V)	-2.2	MOUSE	D3Z6F5	ATP synthase subunit alpha
130	(R)LSDFVDTLQEPLK(I)	2	752.899		23.9	(R)L S|D|F|V|D/T/L/Q/E/P L/K(I)	1	MOUSE	G3X8T7	Sodium channel protein type 4 subunit alpha
131	(R)SSIAEVQSEIER(I)	2	674.343		23.89	(R)S S/I|A/E/V|Q/S E I/E|R(I)	2.4	MOUSE	D3Z3Z3	Voltage-dependent L-type calcium channel subunit beta-3
132	(K)EICVLAGFCNEVK(R)	2	769.872	C:Carbamidomethylation	23.89	(K)E I/C\V|L/A/G F C/N E V/K(R)	1.1	MOUSE	E9PZ00	Sulfated glycoprotein 1
133	(R)IGIFSENEEVTDR(A)	2	754.865		23.89	(R)I G|I|F|S|E/N E/E V T D R(A)	0.7	MOUSE	Q8R429	Sarcoplasmic/endoplasmic reticulum calcium ATPase 1
134	(R)IGIFSENEEVTDR(A)	2	754.865		23.88	(R)I/G|I|F/S/E/N E/E|V|T/D/R(A)	-0.5	MOUSE	Q8R429	Sarcoplasmic/endoplasmic reticulum calcium ATPase 1
135	(R)ILDPYITSEAAFQMLR(F)	3	623.328		23.86	(R)I L\D\P/Y\I|T/S/E|A/A/F/Q/M/L/R(F)	3.2	MOUSE	Q8VIB3	Type 2 lactosamine alpha-2,3-sialyltransferase
136	(K)FDTDELNFPTEK(L)	2	728.338		23.85	(K)F/D|T/D|E/L/N|F|P T/E/K(L)	3.4	MOUSE	D3YVX6	Sodium/potassium-transporting ATPase subunit alpha-2 (Fragment)
137	(R)AITQELPSLLGSIGLGK(N)	2	848.996		23.85	(R)A I|T/Q/E|L|P/S L/L|G/S I/G L/G K(N)	0.8	MOUSE	Q7TQ48	Sarcalumenin
138	(R)SIYAVFGSEIDLK(G)	2	721.384		23.84	(R)S I|Y A|V|F/G S E I|D/L/K(G)	1.8	MOUSE	Q08857	Platelet glycoprotein 4
139	(R)NIAFFSTNCVEGTAR(G)	3	562.937	C:Carbamidomethylation	23.84	(R)N I|A\F\F/S/T/N/C/V/E/G T/A/R(G)	2.9	MOUSE	Q8VDN2	Sodium/potassium-transporting ATPase subunit alpha-1
140	(K)MSINAEDVVVGDLVEVK(G)	2	908.972		23.84	(K)M S I\N A E/D V/V/V/G D L V/E/V K(G)	0.5	MOUSE	Q8VDN2	Sodium/potassium-transporting ATPase subunit alpha-1
141	(R)ELQAFENIEDEIK(L)	2	789.393		23.83	(R)E L|Q|A|F|E/N/I/E/D E/I/K(L)	6.1	MOUSE	E9Q489	Calsequestrin (Fragment)
142	(K)MQINAEEVVVGDLVEVK(G)	2	936.491		23.8	(K)M Q|I|N/A E|E V/V/V|G D L V/E/V K(G)	-1.6	MOUSE	D3YVX6	Sodium/potassium-transporting ATPase subunit alpha-2 (Fragment)
143	(R)FLEQQNQVLQTK(W)	2	738.397		23.75	(R)F/L|E|Q|Q|N Q/V/L|Q/T/K(W)	0.6	MOUSE	P04104	Keratin, type II cytoskeletal 1
144	(K)FDTDELNFPTEK(L)	2	728.337		23.75	(K)F D|T|D|E|L/N|F|P T/E/K(L)	1.9	MOUSE	D3YVX6	Sodium/potassium-transporting ATPase subunit alpha-2 (Fragment)
145	(R)IGIFSENEEVTDR(A)	2	754.866		23.74	(R)I/G|I|F|S/E|N E/E/V/T/D/R(A)	0.8	MOUSE	Q8R429	Sarcoplasmic/endoplasmic reticulum calcium ATPase 1
146	(R)LLELQYFISR(D)	2	641.361		23.73	(R)L L|E|L/Q/Y/F I S R(D)	-3.5	MOUSE	F8WHM5	Golgi apparatus protein 1 (Fragment)
147	(R)IGIFSENEEVTDR(A)	2	754.866		23.73	(R)I/G|I|F|S/E/N E/E/V/T/D/R(A)	1.1	MOUSE	Q8R429	Sarcoplasmic/endoplasmic reticulum calcium ATPase 1
148	(R)IGIFSENEEVTDR(A)	2	754.865		23.7	(R)I G/I|F/S E|N E E/V T D/R(A)	0.7	MOUSE	Q8R429	Sarcoplasmic/endoplasmic reticulum calcium ATPase 1
149	(K)LLLATISEQELDPVSVR(A)	2	942.027		23.69	(K)L L|L A/T/I/S/E Q E/L/D/P V/S V/R(A)	-0.9	MOUSE	E9QJW7	Integrin alpha-7 heavy chain
150	(K)STMINYLLGLEDTR(Y)	2	813.417		23.69	(K)S T M|I|N|Y/L L/G/L/E D|T R(Y)	3.3	MOUSE	Q7TQ48	Sarcalumenin
151	(R)SLNNQFASFIDK(V)	2	692.35		23.68	(R)S L|N/N/Q/F/A/S/F/I/D K(V)	1.5	MOUSE	E9Q0F0	Protein Krt78
152	(R)TYLDVEPITGFTLQFAK(R)	3	648.345		23.67	(R)T Y\L D\V\E|P I/T/G/F/T/L/Q/F A K(R)	2	MOUSE	Q08857	Platelet glycoprotein 4
153	(R)ALFCLTLQNPLR(K)	2	723.399	C:Carbamidomethylation	23.67	(R)A L/F/C/L/T/L/Q N/P/L R(K)	-1.4	MOUSE	E9Q7B5	Voltage-dependent L-type calcium channel subunit alpha-1S
154	(K)YFWTGLSDVQNK(G)	2	729.355		23.65	(K)Y F|W|T/G\L|S D V Q N K(G)	-1.8	MOUSE	Q61830	Macrophage mannose receptor 1
155	(R)SLPSVETLGCTSVICSDK(T)	2	976.968	C:Carbamidomethylation	23.65	(R)S L/P S V/E\T L/G/C/T/S V/I C S D K(T)	-0.9	MOUSE	B1ATS4	ATPase, Ca++ transporting, ubiquitous
156	(K)NmLFSGTNIAAGK(A)	2	670.339	m:Oxidized methionine	23.64	(K)N m|L|F/S/G/T/N/I/A A/G K(A)	2.1	MOUSE	F8WI94	Sarcoplasmic/endoplasmic reticulum calcium ATPase 2
157	(K)DVSSIIVLFGYPFR(L)	2	806.944		23.64	(K)D V\S S I/I/V/L/F/G/Y/P F R(L)	4.7	MOUSE	A2AE45	Synaptophysin-like 2 (Fragment)
158	(K)VGEATETALTTLVEK(M)	2	781.42		23.63	(K)V/G E/A|T E|T/A/L/T T L|V/E K(M)	0.2	MOUSE	Q8R429	Sarcoplasmic/endoplasmic reticulum calcium ATPase 1
159	(K)SLGTDLMNEMR(R)	2	633.797		23.6	(K)S/L|G/T/D/L/M/N/E M R(R)	3.8	MOUSE	P09055	Integrin beta-1
160	(R)VTFVDTPGIIENR(K)	2	730.896		23.55	(R)V T/F|V|D|T|P G I I/E N R(K)	7.8	MOUSE	Q7TQ48	Sarcalumenin
161	(K)FDTDELNFPTEK(L)	2	728.338		23.55	(K)F/D|T|D/E|L/N/F|P/T E/K(L)	3.4	MOUSE	D3YVX6	Sodium/potassium-transporting ATPase subunit alpha-2 (Fragment)
162	(R)QEGLALFGVELAPVR(Q)	2	799.951		23.55	(R)Q E G L/A L|F|G V/E/L A/P V R(Q)	2.5	MOUSE	Q3TVI8	Pre-B-cell leukemia transcription factor-interacting protein 1
163	(K)STMINYLLGLEDTR(Y)	2	813.412		23.54	(K)S T M/I/N/Y|L L/G L E D/T R(Y)	-2.2	MOUSE	Q7TQ48	Sarcalumenin
164	(R)LFLAEFQSIPR(V)	2	660.866		23.5	(R)L/F|L|A|E|F/Q/S/I/P/R(V)	-4.3	MOUSE	F8WGC7	Receptor-type tyrosine-protein phosphatase C
165	(R)SLPSVETLGCTSVICSDK(T)	2	976.968	C:Carbamidomethylation	23.5	(R)S L/P S\V/E/T/L|G/C/T S V/I/C/S D/K(T)	-0.3	MOUSE	B1ATS4	ATPase, Ca++ transporting, ubiquitous
166	(R)EYSPAATTAENGGGK(K)	2	726.834		23.49	(R)E Y/S|P A/A/T/T A/E/N G G G K(K)	-0.1	MOUSE	D3YVX6	Sodium/potassium-transporting ATPase subunit alpha-2 (Fragment)
167	(R)ALEESNYELEGK(I)	2	691.33		23.48	(R)A/L|E|E|S/N/Y/E/L|E|G/K(I)	3.4	MOUSE	A2A513	Keratin 10
168	(R)AIsGDLTAEEELER(A)	2	806.859	s:Phosphorylated S	23.48	(R)A I|s|G/D|L|T/A E/E E L/E/R(A)	0.1	MOUSE	A3KPC9	Cacna1s protein
169	(K)VAEDETEAGVK(F)	2	574.279		23.47	(K)V/A|E/D E/T/E A/G V K(F)	1.9	MOUSE	G3UWA6	4F2 cell-surface antigen heavy chain
170	(R)ELQAFENIEDEIK(L)	2	789.39		23.46	(R)E L Q/A|F/E|N I E D E I/K(L)	2	MOUSE	E9Q489	Calsequestrin (Fragment)
171	(R)LFLAEFQSIPR(V)	2	660.869		23.46	(R)L F|L|A|E|F/Q/S/I|P/R(V)	0.2	MOUSE	F8WGC7	Receptor-type tyrosine-protein phosphatase C
172	(K)YNPNVLPVQCTGK(R)	2	745.374	C:Carbamidomethylation	23.45	(K)Y N/P N/V|L|P V Q/C/T G/K(R)	-4.1	MOUSE	P14094	Sodium/potassium-transporting ATPase subunit beta-1
173	(R)DTAGDASESALLK(C)	2	639.317		23.45	(R)D T|A/G|D|A|S/E|S/A/L/L/K(C)	4.2	MOUSE	D3YVX6	Sodium/potassium-transporting ATPase subunit alpha-2 (Fragment)
174	(K)LCFVGLMSMIDPPR(A)	2	818.407	C:Carbamidomethylation	23.44	(K)L C|F|V/G L|M S M|I\D/P P R(A)	0.3	MOUSE	D3YVX6	Sodium/potassium-transporting ATPase subunit alpha-2 (Fragment)
175	(R)VLGFCQLNLPSGK(F)	2	716.885	C:Carbamidomethylation	23.44	(R)V/L|G|F/C Q/L/N/L|P/S|G/K(F)	1.1	MOUSE	D3YVX6	Sodium/potassium-transporting ATPase subunit alpha-2 (Fragment)
176	(K)NLEAVETLGSTSTICSDK(T)	2	962.962	C:Carbamidomethylation	23.43	(K)N L\E A\V|E/T|L/G/S/T/S T I/C/S D K(T)	0.1	MOUSE	D3YVX6	Sodium/potassium-transporting ATPase subunit alpha-2 (Fragment)
177	(R)NICFFSTNCVEGTAR(G)	2	888.396	C:Carbamidomethylation	23.42	(R)N I|C|F/F/S/T N C V E/G T/A R(G)	0.2	MOUSE	D3YVX6	Sodium/potassium-transporting ATPase subunit alpha-2 (Fragment)
178	(K)ALDTVLFGPPLLTR(H)	3	504.967		23.42	(K)A L\D T V/L|F/G/P/P L/L T/R(H)	4.9	MOUSE	P70302	Stromal interaction molecule 1
179	(K)LSLDELGR(K)	2	451.752		23.41	(K)L/S|L/D/E/L\G R(K)	3.9	MOUSE	D3YVX6	Sodium/potassium-transporting ATPase subunit alpha-2 (Fragment)
180	(K)ASGPGAAAQIQEVK(E)	2	663.855		23.41	(K)A/S/G/P/G/A|A|A|Q|I/Q/E/V/K(E)	1.4	MOUSE	P04919	Band 3 anion transport protein
181	(K)QSLEASLAETEGR(Y)	2	695.846		23.4	(K)Q S/L|E/A/S/L/A/E/T/E G R(Y)	2.2	MOUSE	A2A513	Keratin 10
182	(K)LLETEEEAAFPLGGATPR(Y)	3	634.331		23.39	(K)L L\E\T E E E\A|A|F|P|L/G/G A/T/P R(Y)	6.4	MOUSE	A2A4I8	Amine oxidase, copper containing 3 (Fragment)
183	(R)IGIFSENEEVTDR(A)	2	754.866		23.38	(R)I G\I|F/S/E N E E V/T D R(A)	1.1	MOUSE	Q8R429	Sarcoplasmic/endoplasmic reticulum calcium ATPase 1
184	(R)MVTGDNINTAR(A)	2	596.293		23.38	(R)M/V|T/G/D N I/N T A R(A)	0.7	MOUSE	A2ALL9	ATPase, Ca++ transporting, plasma membrane 3
185	(R)FLEQQNQVLQTK(W)	2	738.397		23.38	(R)F/L|E|Q/Q|N Q/V|L|Q/T/K(W)	0.7	MOUSE	P04104	Keratin, type II cytoskeletal 1
186	(R)IFLTEQPLEGLEK(L)	2	758.915		23.35	(R)I/F|L|T|E/Q|P L/E/G L E K(L)	-1.3	MOUSE	P11531	Dystrophin
187	(R)ALEEANADLEVK(I)	2	651.338		23.35	(R)A L|E|E|A|N/A/D/L/E/V/K(I)	8.4	MOUSE	Q6IFX2	Keratin, type I cytoskeletal 42
188	(K)LALDIEIATYR(K)	2	639.359		23.35	(K)L/A|L|D|I/E\I|A/T Y/R(K)	0.6	MOUSE	E9Q1Z0	Protein 4732456N10Rik
189	(R)FIVLSNNYLQIR(G)	2	740.419		23.35	(R)F I|V|L/S/N/N/Y/L/Q/I/R(G)	-0.1	MOUSE	E9Q589	Uncharacterized protein
190	(K)ALDPALWTIQK(V)	2	628.356		23.35	(K)A L|D|P|A|L|W|T I/Q/K(V)	0.8	MOUSE	A2A4I8	Amine oxidase, copper containing 3 (Fragment)
191	(R)SSIAEVQSEIER(I)	2	674.342		23.34	(R)S S|I|A|E|V|Q/S/E/I/E|R(I)	2	MOUSE	D3Z3Z3	Voltage-dependent L-type calcium channel subunit beta-3
192	(K)MSINAEDVVVGDLVEVK(G)	2	908.971		23.33	(K)M S I/N A/E D/V/V/V/G/D L/V\E V K(G)	-0.8	MOUSE	Q8VDN2	Sodium/potassium-transporting ATPase subunit alpha-1
193	(K)LPDGVTINYK(S)	2	560.302		23.33	(K)L/P/D/G V/T I N/Y/K(S)	-7.1	MOUSE	P09055	Integrin beta-1
194	(K)LGLTEEDSVYVFK(G)	2	750.386		23.29	(K)L/G|L|T|E/E|D S V/Y/V/F/K(G)	1	MOUSE	O09165	Calsequestrin-1
195	(K)VGEATETALTTLVEK(M)	2	781.419		23.29	(K)V G E A|T/E/T/A/L/T/T/L\V/E K(M)	-0.3	MOUSE	Q8R429	Sarcoplasmic/endoplasmic reticulum calcium ATPase 1
196	(K)LALDVEIATYR(K)	2	632.355		23.28	(K)L/A|L|D|V|E I/A|T Y/R(K)	7	MOUSE	D3Z4Y4	Keratin, type II cytoskeletal 5
197	(K)NLEAVETLGSTSTICSDK(T)	2	962.962	C:Carbamidomethylation	23.28	(K)N L E\A V E/T\L|G/S/T/S T I/C/S D K(T)	0	MOUSE	D3YVX6	Sodium/potassium-transporting ATPase subunit alpha-2 (Fragment)
198	(K)LALDIEIATYR(K)	2	639.36		23.27	(K)L/A|L/D\I/E|I/A/T Y R(K)	2.3	MOUSE	E9Q1Z0	Protein 4732456N10Rik
199	(R)SIYAVFGSEIDLK(G)	2	721.382		23.27	(R)S I/Y\A|V|F|G S/E/I\D L K(G)	-0.6	MOUSE	Q08857	Platelet glycoprotein 4
200	(K)GVGIISEGNETVEDIAAR(L)	2	915.466		23.27	(K)G V/G\I|I|S|E/G N/E/T V/E/D/I/A A/R(L)	0.9	MOUSE	D3YYN7	Sodium/potassium-transporting ATPase subunit alpha-2
201	(R)SLPSVETLGCTSVICSDK(T)	2	976.965	C:Carbamidomethylation	23.26	(R)S L/P S V/E/T L/G/C T/S/V/I/C/S D K(T)	-3.6	MOUSE	B1ATS4	ATPase, Ca++ transporting, ubiquitous
202	(R)SSIAEVQSEIER(I)	2	674.343		23.26	(R)S S/I/A|E|V/Q/S E I E|R(I)	2.9	MOUSE	D3Z3Z3	Voltage-dependent L-type calcium channel subunit beta-3
203	(K)LALDIEIATYR(K)	2	639.361		23.24	(K)L/A|L|D|I|E\I/A/T/Y/R(K)	3.9	MOUSE	E9Q1Z0	Protein 4732456N10Rik
204	(K)VWVEVEPVGLLK(E)	2	684.401		23.23	(K)V/W|V/E/V/E|P V G L/L K(E)	1.5	MOUSE	Q8R2Y2	Cell surface glycoprotein MUC18
205	(R)EVVLEEGTTAFK(N)	2	661.847		23.22	(R)E V|V|L|E/E/G T/T/A/F/K(N)	2	MOUSE	Q08857	Platelet glycoprotein 4
206	(R)LSQQIASHVVSTATQLR(H)	3	613.674		23.22	(R)L/S/Q|Q/I/A S/H V|V/S T A T/Q\L R(H)	0	MOUSE	O70622	Reticulon-2
207	(R)IGIFSENEEVTDR(A)	2	754.866		23.21	(R)I/G/I/F/S/E/N E E/V/T/D/R(A)	0.8	MOUSE	Q8R429	Sarcoplasmic/endoplasmic reticulum calcium ATPase 1
208	(R)IGIFSENEEVTDR(A)	2	754.866		23.2	(R)I G/I|F/S/E/N E/E\V T D R(A)	0.8	MOUSE	Q8R429	Sarcoplasmic/endoplasmic reticulum calcium ATPase 1
209	(K)STMINYLLGLEDTR(Y)	3	542.613		23.18	(K)S T/M I N Y|L/L|G L/E D/T R(Y)	3.1	MOUSE	Q7TQ48	Sarcalumenin
210	(R)SSIAEVQSEIER(I)	2	674.342		23.17	(R)S S/I|A/E/V|Q|S E I E\R(I)	0.9	MOUSE	D3Z3Z3	Voltage-dependent L-type calcium channel subunit beta-3
211	(R)EVVLEEGTTAFK(N)	2	661.845		23.17	(R)E V|V|L/E/E G T T/A/F/K(N)	-1.3	MOUSE	Q08857	Platelet glycoprotein 4
212	(K)EAFSLFDKDGDGTITTK(E)	3	615.636		23.17	(K)E A|F/S/L/F/D K D/G D/G T I T T K(E)	1	MOUSE	P62204	Calmodulin
213	(R)DFVDALEDSLEEVALK(Q)	2	896.942		23.16	(R)D F\V|D|A|L|E|D S L/E/E/V/A/L/K(Q)	-5.2	MOUSE	Q3TVI8	Pre-B-cell leukemia transcription factor-interacting protein 1
214	(K)VGEATETALTTLVEK(M)	2	781.419		23.16	(K)V G E|A|T/E|T/A/L/T/T L/V/E/K(M)	-0.1	MOUSE	Q8R429	Sarcoplasmic/endoplasmic reticulum calcium ATPase 1
215	(K)LALDVEIATYR(K)	2	632.351		23.15	(K)L/A|L|D|V/E\I/A|T Y/R(K)	0.3	MOUSE	D3Z4Y4	Keratin, type II cytoskeletal 5
216	(R)VTFVDTPGIIENR(K)	2	730.892		23.15	(R)V T/F/V/D|T|P G/I I E N R(K)	1.6	MOUSE	Q7TQ48	Sarcalumenin
217	(K)GVGFGLVDSEK(D)	2	554.29		23.14	(K)G V|G|F|G/L/V/D|S E/K(D)	3.8	MOUSE	O09165	Calsequestrin-1
218	(K)IIMLFTDGGEER(A)	2	690.845		23.14	(K)I/I|M|L|F/T D/G\G/E E R(A)	-0.8	MOUSE	E9Q1X8	Voltage-dependent calcium channel subunit alpha-2-1
219	(K)VGEATETALTTLVEK(M)	2	781.419		23.13	(K)V G\E|A|T/E|T A/L/T/T/L/V/E K(M)	-0.1	MOUSE	Q8R429	Sarcoplasmic/endoplasmic reticulum calcium ATPase 1
220	(R)AAAAAAAAAAAAAAAGAAGK(E)	2	734.899		23.12	(R)A A A\A\A|A|A|A|A|A|A|A|A|A|A G A/A G K(E)	2.2	MOUSE	E9QM38	Solute carrier family 12 member 2
221	(K)TLGATIDSYDVIIR(M)	2	768.917		23.11	(K)T L|G\A/T|I/D/S Y D/V I I/R(M)	0.3	MOUSE	Q8VIB3	Type 2 lactosamine alpha-2,3-sialyltransferase
222	(R)SLDLDSIIAEVK(A)	2	651.865		23.11	(R)S L|D|L|D|S/I/I|A/E/V/K(A)	6.4	MOUSE	D3Z4Y4	Keratin, type II cytoskeletal 5
223	(K)ASGPGAAAQIQEVK(E)	2	663.855		23.11	(K)A S|G/P/G A/A/A Q/I/Q E/V K(E)	1.4	MOUSE	P04919	Band 3 anion transport protein
224	(K)EVTGSIQLCR(D)	2	581.799	C:Carbamidomethylation	23.1	(K)E\V|T/G/S/I Q/L/C R(D)	1.9	MOUSE	Q8R429	Sarcoplasmic/endoplasmic reticulum calcium ATPase 1
225	(R)EVVLEEGTTAFK(N)	2	661.846		23.09	(R)E V|V|L|E/E/G/T/T/A/F K(N)	1.1	MOUSE	Q08857	Platelet glycoprotein 4
226	(R)MTAFDADDPATDNALLR(Y)	2	918.926		23.09	(R)M T/A/F/D\A/D|D|P A/T/D N A/L/L R(Y)	0.9	MOUSE	Q9WTR5	Cadherin-13
227	(K)TVVTEAGNLLK(D)	2	572.834		23.08	(K)T V|V|T E/A/G N L/L/K(D)	3.2	MOUSE	E9PZ00	Sulfated glycoprotein 1
228	(R)ELQAFENIEDEIK(L)	2	789.389		23.08	(R)E L/Q/A|F E\N I/E/D E/I/K(L)	0.9	MOUSE	E9Q489	Calsequestrin (Fragment)
229	(R)INENTGSVSVTR(T)	2	638.83		23.08	(R)I/N|E/N/T/G/S V/S V/T R(T)	2	MOUSE	Q9WTR5	Cadherin-13
230	(K)EVTGSIQLCR(D)	2	581.8	C:Carbamidomethylation	23.07	(K)E V/T/G S/I\Q/L/C/R(D)	3.1	MOUSE	Q8R429	Sarcoplasmic/endoplasmic reticulum calcium ATPase 1
231	(R)DIVPGDIVEVAVGDK(V)	2	763.41		23.07	(R)D I|V|P/G\D I/V/E/V/A/V/G D K(V)	1.6	MOUSE	B1ATS4	ATPase, Ca++ transporting, ubiquitous
232	(K)IIMLFTDGGEER(A)	2	690.845		23.07	(K)I/I|M|L|F|T/D/G G/E/E R(A)	-0.8	MOUSE	E9Q1X8	Voltage-dependent calcium channel subunit alpha-2-1
233	(K)ASGPGAAAQIQEVK(E)	2	663.855		23.07	(K)A/S/G/P G/A|A/A Q I Q E\V K(E)	1.4	MOUSE	P04919	Band 3 anion transport protein
234	(K)VLTQLVTGPK(A)	2	528.328		23.06	(K)V L|T/Q/L/V T/G/P K(A)	2.5	MOUSE	A2ACH6	Delta-sarcoglycan
235	(K)VGEATETALTTLVEK(M)	2	781.419		23.06	(K)V/G\E|A/T/E|T/A L/T T/L/V/E K(M)	-0.1	MOUSE	Q8R429	Sarcoplasmic/endoplasmic reticulum calcium ATPase 1
236	(R)IGIFSENEEVTDR(A)	2	754.866		23.05	(R)I/G|I|F/S/E/N E/E/V/T D/R(A)	0.8	MOUSE	Q8R429	Sarcoplasmic/endoplasmic reticulum calcium ATPase 1
237	(K)ASGPGAAAQIQEVK(E)	2	663.855		23.05	(K)A S/G/P/G/A|A|A/Q/I/Q E/V/K(E)	0.4	MOUSE	P04919	Band 3 anion transport protein
238	(K)LALDIEIATYR(K)	2	639.359		23.05	(K)L/A|L|D|I|E\I/A/T/Y/R(K)	1.2	MOUSE	E9Q1Z0	Protein 4732456N10Rik
239	(K)VGEATETALTTLVEK(M)	2	781.42		23.03	(K)V G\E|A|T|E|T/A/L/T/T/L/V/E K(M)	0.9	MOUSE	Q8R429	Sarcoplasmic/endoplasmic reticulum calcium ATPase 1
240	(K)NLEAVETLGSTSTICSDK(T)	2	962.963	C:Carbamidomethylation	23.03	(K)N L\E|A|V|E|T|L/G/S/T/S/T/I/C S D/K(T)	0.9	MOUSE	D3YVX6	Sodium/potassium-transporting ATPase subunit alpha-2 (Fragment)
241	(K)TPQIQVYSR(H)	2	546.298		23.03	(K)T/P/Q/I|Q V/Y S/R(H)	3.8	MOUSE	P01887	Beta-2-microglobulin
242	(K)ISLPVIGLDELLK(F)	2	705.437		23.02	(K)I S|L/P V/I/G L D E L L K(F)	3.5	MOUSE	F6RQN3	Sarcoplasmic/endoplasmic reticulum calcium ATPase 1 (Fragment)
243	(R)SIYAVFGSEIDLK(G)	2	721.385		22.97	(R)S I|Y|A|V|F|G S E/I|D/L/K(G)	4.2	MOUSE	Q08857	Platelet glycoprotein 4
244	(R)EVVLEEGTTAFK(N)	2	661.847		22.97	(R)E V|V|L|E|E/G T T/A/F/K(N)	2.3	MOUSE	Q08857	Platelet glycoprotein 4
245	(K)TASGVTQLADIYEK(Y)	2	748.384		22.97	(K)T A/S/G V|T/Q/L|A D\I/Y/E K(Y)	-2.5	MOUSE	O08532	Voltage-dependent calcium channel subunit alpha-2/delta-1
246	(K)TITLEVEPSDTIENVK(A)	2	894.467		22.97	(K)T I/T/L/E|V/E/P S D T I E N/V K(A)	-0.3	MOUSE	E9Q0Z8	Polyubiquitin-B
247	(K)IIMLFTDGGEER(A)	2	690.844		22.97	(K)I I|M|L|F|T/D/G/G/E/E/R(A)	-0.9	MOUSE	E9Q1X8	Voltage-dependent calcium channel subunit alpha-2-1
248	(K)ASGPGAAAQIQEVK(E)	2	663.856		22.97	(K)A/S/G/P/G/A|A|A/Q/I/Q E/V/K(E)	2.4	MOUSE	P04919	Band 3 anion transport protein
249	(R)AVAGDASESALLK(C)	2	616.331		22.96	(R)A/V|A|G/D|A/S/E/S/A L/L/K(C)	0.9	MOUSE	E9QAV3	Sodium/potassium-transporting ATPase subunit alpha-1
250	(K)TASGVTQLADIYEK(Y)	2	748.387		22.96	(K)T A|S|G\V|T|Q/L/A/D/I/Y/E K(Y)	2.2	MOUSE	O08532	Voltage-dependent calcium channel subunit alpha-2/delta-1
251	(K)LCFVGLMSMIDPPR(A)	2	818.406	C:Carbamidomethylation	22.94	(K)L C|F|V|G/L/M S/M\I D/P P R(A)	-0.1	MOUSE	D3YVX6	Sodium/potassium-transporting ATPase subunit alpha-2 (Fragment)
252	(R)FLEQQNQVLQTK(W)	2	738.397		22.94	(R)F L|E|Q/Q/N\Q/V|L/Q/T/K(W)	1.1	MOUSE	P04104	Keratin, type II cytoskeletal 1
253	(R)SSLYEGLEKPESR(T)	3	498.922		22.94	(R)S/S|L/Y/E/G L/E/K P E/S|R(T)	4.5	MOUSE	F8WHB1	Plasma membrane calcium-transporting ATPase 2
254	(R)AITQELPSLLGSIGLGK(N)	2	848.995		22.93	(R)A I T|Q/E/L|P S L L/G S I/G L/G K(N)	-0.5	MOUSE	Q7TQ48	Sarcalumenin
255	(R)TYLDVEPITGFTLQFAK(R)	3	648.344		22.92	(R)T Y\L\D\V\E|P I/T/G/F/T/L/Q/F A/K(R)	0.4	MOUSE	Q08857	Platelet glycoprotein 4
256	(K)GVGIISEGNETVEDIAAR(L)	2	915.466		22.91	(K)G V/G\I|I|S/E/G N/E/T V/E D/I/A/A/R(L)	0.6	MOUSE	D3YYN7	Sodium/potassium-transporting ATPase subunit alpha-2
257	(R)DGECPAVITPSKPLAQR(C)	3	613.654	C:Carbamidomethylation	22.9	(R)D G\E|C|P/A/V/I/T/P S K/P L A Q\R(C)	2.5	MOUSE	Q8BY89	Choline transporter-like protein 2
258	(K)MVSQSHAVVPEGADK(G)	3	518.925		22.89	(K)M/V|S/Q S H/A/V/V|P E/G A D/K(G)	2.1	MOUSE	Q61830	Macrophage mannose receptor 1
259	(K)EEISLLEDLNQVIENR(L)	2	957.492		22.89	(K)E E\I S L/L/E/D L/N Q/V/I/E/N R(L)	-2	MOUSE	Q7TQ48	Sarcalumenin
260	(K)QSLEASLAETEGR(Y)	2	695.845		22.88	(K)Q S\L|E|A/S L/A/E T E/G/R(Y)	1.6	MOUSE	A2A513	Keratin 10
261	(R)IGIFSENEEVTDR(A)	2	754.866		22.88	(R)I G\I|F/S/E/N E/E V/T D/R(A)	1.7	MOUSE	Q8R429	Sarcoplasmic/endoplasmic reticulum calcium ATPase 1
262	(K)IPQSCIQR(E)	2	501.265	C:Carbamidomethylation	22.88	(K)I/P/Q/S/C I/Q/R(E)	3.4	MOUSE	E9PUM8	Neutral amino acid transporter B(0)
263	(R)SLNNQFASFIDK(V)	2	692.348		22.86	(R)S L|N/N|Q|F|A/S/F/I/D/K(V)	-0.4	MOUSE	E9Q0F0	Protein Krt78
264	(K)GVGIISEGNETVEDIAAR(L)	2	915.466		22.86	(K)G V G\I|I|S/E|G|N/E/T/V/E D/I/A A R(L)	0.5	MOUSE	D3YYN7	Sodium/potassium-transporting ATPase subunit alpha-2
265	(K)VSASPLLYTLMGK(I)	2	690.383		22.86	(K)V/S|A|S|P L/L/Y\T/L/M/G K(I)	-1.1	MOUSE	Q62351	Transferrin receptor protein 1
266	(R)EVVLEEGTTAFK(N)	2	661.846		22.86	(R)E V|V|L|E/E/G T/T/A/F/K(N)	0.5	MOUSE	Q08857	Platelet glycoprotein 4
267	(R)SLPSVETLGCTSVICSDK(T)	2	976.967	C:Carbamidomethylation	22.85	(R)S L/P S V/E/T/L/G C\T/S V/I/C S D K(T)	-2.1	MOUSE	B1ATS4	ATPase, Ca++ transporting, ubiquitous
268	(R)VAELSSDDFHLDR(H)	3	501.91		22.85	(R)V/A|E/L/S/S/D/D/F/H/L/D/R(H)	4.7	MOUSE	F8WHM5	Golgi apparatus protein 1 (Fragment)
269	(K)NMLFSGTNIAAGK(A)	2	662.34		22.84	(K)N M|L|F|S/G T N I/A A/G K(A)	-0.3	MOUSE	F8WI94	Sarcoplasmic/endoplasmic reticulum calcium ATPase 2
270	(R)SLPSVETLGCTSVICSDK(T)	2	976.968	C:Carbamidomethylation	22.84	(R)S L/P S\V/E/T|L/G/C/T/S/V|I/C/S D K(T)	-0.7	MOUSE	B1ATS4	ATPase, Ca++ transporting, ubiquitous
271	(K)QLPLSPAYFGEDGIFR(H)	3	603.979		22.84	(K)Q L\P/L S/P\A|Y|F/G/E/D/G/I F R(H)	2.2	MOUSE	Q3TVI8	Pre-B-cell leukemia transcription factor-interacting protein 1
272	(R)FIVLSNNYLQIR(G)	2	740.419		22.83	(R)F I|V|L|S/N/N/Y/L/Q/I/R(G)	-0.1	MOUSE	E9Q589	Uncharacterized protein
273	(K)QLPLSPAYFGEDGIFR(H)	2	905.463		22.83	(K)Q L/P\L/S/P A Y F G E D G/I F R(H)	1.3	MOUSE	Q3TVI8	Pre-B-cell leukemia transcription factor-interacting protein 1
274	(K)EAAFGPGTGPIWLNEIK(C)	2	900.468		22.82	(K)E A A/F/G/P G T|G/P I W/L/N E I/K(C)	-2.5	MOUSE	Q2VLH6	Scavenger receptor cysteine-rich type 1 protein M130
275	(R)SLDLDSIIAEVK(A)	2	651.862		22.82	(R)S L|D|L|D|S/I/I|A/E/V/K(A)	1.8	MOUSE	D3Z4Y4	Keratin, type II cytoskeletal 5
276	(K)GVGIISEGNETVEDIAAR(L)	2	915.466		22.82	(K)G V G\I|I|S E/G N E/T V/E/D I/A/A R(L)	0.2	MOUSE	D3YYN7	Sodium/potassium-transporting ATPase subunit alpha-2
277	(R)SLPSVETLGCTSVICSDK(T)	2	976.968	C:Carbamidomethylation	22.81	(R)S L/P S\V E T/L/G/C/T S V/I/C/S D K(T)	-0.4	MOUSE	B1ATS4	ATPase, Ca++ transporting, ubiquitous
278	(R)IGIFSENEEVTDR(A)	2	754.865		22.81	(R)I/G|I|F|S/E/N E/E/V/T/D/R(A)	-0.5	MOUSE	Q8R429	Sarcoplasmic/endoplasmic reticulum calcium ATPase 1
279	(R)AFSGLTQNPESIELR(T)	2	831.429		22.81	(R)A F/S G L|T/Q/N/P E/S/I/E/L R(T)	0.4	MOUSE	Q9Z1T2	Thrombospondin-4
280	(R)FLEQQNQVLQTK(W)	2	738.397		22.81	(R)F L|E|Q/Q/N Q/V|L|Q/T/K(W)	0.6	MOUSE	P04104	Keratin, type II cytoskeletal 1
281	(R)EYSPAATTAENGGGK(K)	2	726.834		22.81	(R)E Y|S/P A|A|T/T/A/E N/G G G K(K)	1	MOUSE	D3YVX6	Sodium/potassium-transporting ATPase subunit alpha-2 (Fragment)
282	(R)FYTHVTIVGQR(L)	3	440.909		22.8	(R)F/Y/T/H|V/T/I|V/G Q/R(L)	5	MOUSE	A2ATS4	Large neutral amino acids transporter small subunit 3
283	(R)DIVPGDIVEVAVGDK(V)	2	763.411		22.79	(R)D I|V|P/G/D I/V/E/V/A/V/G D/K(V)	3.1	MOUSE	B1ATS4	ATPase, Ca++ transporting, ubiquitous
284	(K)TGVAGGLWDVLSCEEK(A)	2	860.915	C:Carbamidomethylation	22.79	(K)T G V|A/G/G/L/W/D V/L/S/C E E K(A)	0.5	MOUSE	Q61830	Macrophage mannose receptor 1
285	(R)ALEEANADLEVK(I)	2	651.333		22.78	(R)A L/E/E/A/N/A D/L E/V/K(I)	-0.3	MOUSE	Q6IFX2	Keratin, type I cytoskeletal 42
286	(R)FVVTDGGITR(V)	2	532.792		22.78	(R)F/V|V/T|D/G G\I T R(V)	3.6	MOUSE	E9Q1X8	Voltage-dependent calcium channel subunit alpha-2-1
287	(R)YFPTQALNFAFK(D)	2	723.873		22.78	(R)Y/F|P/T/Q/A/L/N F/A/F/K(D)	-2.6	MOUSE	P48962	ADP/ATP translocase 1
288	(K)LCFVGLMSMIDPPR(A)	2	818.408	C:Carbamidomethylation	22.78	(K)L C|F|V|G\L/M\S M\I/D|P P/R(A)	1.6	MOUSE	D3YVX6	Sodium/potassium-transporting ATPase subunit alpha-2 (Fragment)
289	(R)EFDDLPLAEQR(E)	2	666.826		22.77	(R)E/F/D/D|L|P/L/A/E/Q/R(E)	0.5	MOUSE	Q8R429	Sarcoplasmic/endoplasmic reticulum calcium ATPase 1
290	(K)ASLENSLEETK(G)	2	610.805		22.75	(K)A/S/L/E/N S L/E/E/T K(G)	1.7	MOUSE	Q3ZAW8	Keratin 16
291	(R)SLYESDNLEQDLEK(L)	2	841.893		22.75	(R)S L|Y|E/S\D N/L/E/Q/D L E K(L)	1.8	MOUSE	F6QCP8	Angiotensin-converting enzyme (Fragment)
292	(R)FLEQQNQVLQTK(W)	2	738.395		22.75	(R)F/L|E/Q Q|N\Q|V/L/Q/T K(W)	-1.7	MOUSE	P04104	Keratin, type II cytoskeletal 1
293	(R)IGIFSENEEVTDR(A)	2	754.866		22.75	(R)I/G|I|F|S|E/N E/E/V/T/D/R(A)	1.5	MOUSE	Q8R429	Sarcoplasmic/endoplasmic reticulum calcium ATPase 1
294	(R)ELQAFENIEDEIK(L)	2	789.39		22.74	(R)E L/Q|A|F|E/N/I/E/D E/I/K(L)	2.3	MOUSE	E9Q489	Calsequestrin (Fragment)
295	(R)TYLDVEPITGFTLQFAK(R)	3	648.344		22.74	(R)T Y\L D\V\E|P\I/T/G/F/T/L/Q/F A/K(R)	0.6	MOUSE	Q08857	Platelet glycoprotein 4
296	(R)VDQSILTGESVSVIK(H)	2	787.935		22.74	(R)V/D/Q\S I|L/T/G E/S V/S V/I K(H)	-0.4	MOUSE	F8WI94	Sarcoplasmic/endoplasmic reticulum calcium ATPase 2
297	(K)GVGIISEGNETVEDIAAR(L)	2	915.467		22.74	(K)G V G\I|I|S|E/G/N/E/T V/E D/I/A/A/R(L)	1.2	MOUSE	D3YYN7	Sodium/potassium-transporting ATPase subunit alpha-2
298	(K)LFIYNPSSGEFLGR(T)	2	800.41		22.74	(K)L F|I|Y|N|P S/S/G E/F L/G R(T)	-2.7	MOUSE	P97370	Sodium/potassium-transporting ATPase subunit beta-3
299	(K)MSINAEDVVVGDLVEVK(G)	2	908.971		22.74	(K)M S|I|N|A|E|D/V/V/V/G D L V/E/V/K(G)	-0.9	MOUSE	Q8VDN2	Sodium/potassium-transporting ATPase subunit alpha-1
300	(K)GVGIISEGNETVEDIAAR(L)	3	610.648		22.72	(K)G V G\I|I|S E G N E/T|V/E/D/I/A/A/R(L)	2.3	MOUSE	D3YYN7	Sodium/potassium-transporting ATPase subunit alpha-2
301	(K)VAEIPFNSTNK(Y)	2	610.32		22.72	(K)V/A|E|I|P/F/N|S T N K(Y)	0.7	MOUSE	D3YVX6	Sodium/potassium-transporting ATPase subunit alpha-2 (Fragment)
302	(K)NMLFSGTNIAAGK(A)	2	662.34		22.72	(K)N/M|L|F|S G T N I A A/G K(A)	0.6	MOUSE	F8WI94	Sarcoplasmic/endoplasmic reticulum calcium ATPase 2
303	(R)TYLDVEPITGFTLQFAK(R)	3	648.343		22.71	(R)T Y\L D\V\E|P\I/T/G/F/T/L/Q/F A/K(R)	-1.4	MOUSE	Q08857	Platelet glycoprotein 4
304	(R)VAELSSDDFHLDR(H)	3	501.909		22.7	(R)V/A|E|L/S/S/D/D/F/H/L D/R(H)	3.5	MOUSE	F8WHM5	Golgi apparatus protein 1 (Fragment)
305	(R)SLNNQFASFIDK(V)	2	692.35		22.69	(R)S L|N/N|Q|F/A/S/F/I/D/K(V)	1.5	MOUSE	E9Q0F0	Protein Krt78
306	(K)EICVLAGFCNEVK(R)	2	769.87	C:Carbamidomethylation	22.69	(K)E I/C\V/L/A/G/F C N E/V/K(R)	-0.3	MOUSE	E9PZ00	Sulfated glycoprotein 1
307	(K)VGEATETALTTLVEK(M)	2	781.42		22.69	(K)V G\E A|T|E/T|A L/T/T L V/E/K(M)	0.9	MOUSE	Q8R429	Sarcoplasmic/endoplasmic reticulum calcium ATPase 1
308	(R)SLNNQFASFIDK(V)	2	692.35		22.68	(R)S L|N|N|Q|F/A/S/F/I/D/K(V)	1.3	MOUSE	E9Q0F0	Protein Krt78
309	(R)TGEPDEEEGTFR(S)	2	683.792		22.67	(R)T G|E|P/D/E E/E G T F/R(S)	0.9	MOUSE	Q9Z239	Phospholemman
310	(R)FLEQQNQVLQTK(W)	2	738.397		22.67	(R)F L|E/Q/Q N Q/V/L/Q|T/K(W)	0.6	MOUSE	P04104	Keratin, type II cytoskeletal 1
311	(R)TGGLFGQVDNFLER(T)	2	776.893		22.67	(R)T G/G|L/F|G Q/V/D|N F L/E R(T)	1.6	MOUSE	A3KPC9	Cacna1s protein
312	(R)VDQSILTGESVSVIK(H)	2	787.935		22.66	(R)V D|Q|S|I|L|T/G/E/S V/S/V/I/K(H)	0	MOUSE	F8WI94	Sarcoplasmic/endoplasmic reticulum calcium ATPase 2
313	(K)VAEIPFNSTNK(Y)	2	610.322		22.66	(K)V/A|E|I|P/F/N/S/T N K(Y)	4.1	MOUSE	D3YVX6	Sodium/potassium-transporting ATPase subunit alpha-2 (Fragment)
314	(K)TASGVTQLADIYEK(Y)	2	748.384		22.65	(K)T A|S G V|T Q/L A/D I/Y/E K(Y)	-2	MOUSE	O08532	Voltage-dependent calcium channel subunit alpha-2/delta-1
315	(K)VTmQNLNDR(L)	2	553.768	m:Oxidized methionine	22.64	(K)V/T/m/Q|N/L/N D R(L)	2	MOUSE	A2A513	Keratin 10
316	(R)AMVEAAMEEGIFR(R)	2	727.346		22.64	(R)A M\V/E|A|A|M E/E/G I F/R(R)	1.7	MOUSE	A3KPC9	Cacna1s protein
317	(K)TASGVTQLADIYEK(Y)	2	748.38		22.62	(K)T A|S|G V|T/Q/L A/D I/Y E/K(Y)	-7.7	MOUSE	O08532	Voltage-dependent calcium channel subunit alpha-2/delta-1
318	(R)VLGFCQLNLPSGK(F)	2	716.885	C:Carbamidomethylation	22.62	(R)V/L|G|F|C/Q/L/N/L|P S\G K(F)	1.4	MOUSE	D3YVX6	Sodium/potassium-transporting ATPase subunit alpha-2 (Fragment)
319	(R)TGEPDEEEGTFR(S)	2	683.794		22.62	(R)T G|E|P/D E E/E/G T F/R(S)	3.1	MOUSE	Q9Z239	Phospholemman
320	(R)VTFVDTPGIIENR(K)	2	730.896		22.61	(R)V/T|F|V|D/T|P G I/I/E/N R(K)	7.8	MOUSE	Q7TQ48	Sarcalumenin
321	(R)IGIFSENEEVTDR(A)	2	754.865		22.61	(R)I/G/I|F/S/E N E/E V/T D/R(A)	0.5	MOUSE	Q8R429	Sarcoplasmic/endoplasmic reticulum calcium ATPase 1
322	(R)IGIFSENEEVTDR(A)	2	754.866		22.61	(R)I/G|I|F|S/E/N E/E/V|T D/R(A)	1.2	MOUSE	Q8R429	Sarcoplasmic/endoplasmic reticulum calcium ATPase 1
323	(K)LALDIEIATYR(K)	2	639.361		22.6	(K)L A|L/D|I/E I/A/T Y R(K)	4.2	MOUSE	E9Q1Z0	Protein 4732456N10Rik
324	(R)GFSSGSAVVSGGSR(R)	2	627.809		22.6	(R)G F|S|S/G/S/A/V|V/S/G/G S/R(R)	2.2	MOUSE	Q3TTY5	Keratin, type II cytoskeletal 2 epidermal
325	(R)DIVPGDIVEVAVGDK(V)	2	763.41		22.6	(R)D I|V|P/G|D I/V/E V/A V/G D/K(V)	1.6	MOUSE	B1ATS4	ATPase, Ca++ transporting, ubiquitous
326	(K)LGLTEEDSVYVFK(G)	2	750.385		22.59	(K)L/G|L/T|E/E/D S/V Y/V/F/K(G)	0.6	MOUSE	O09165	Calsequestrin-1
327	(K)YEELQVTAGR(H)	2	583.297		22.59	(K)Y E|E|L/Q/V/T/A G R(H)	1.7	MOUSE	D3Z6R0	Keratin, type II cytoskeletal 6A
328	(R)FLEQQNQVLQTK(W)	2	738.396		22.59	(R)F L|E|Q|Q|N Q/V|L/Q/T/K(W)	0	MOUSE	P04104	Keratin, type II cytoskeletal 1
329	(R)VTFVDTPGIIENR(K)	2	730.892		22.59	(R)V T/F/V|D/T/P G I I/E N R(K)	1.6	MOUSE	Q7TQ48	Sarcalumenin
330	(K)VGEATETALTTLVEK(M)	2	781.42		22.59	(K)V G\E|A|T/E|T/A/L|T/T/L/V/E/K(M)	0.5	MOUSE	Q8R429	Sarcoplasmic/endoplasmic reticulum calcium ATPase 1
331	(K)IAMVDGTQINR(N)	2	609.32		22.59	(K)I/A|M|V|D|G/T|Q/I/N/R(N)	2.2	MOUSE	E9Q0L9	Voltage-dependent L-type calcium channel subunit alpha-1S
332	(R)SSIAEVQSEIER(I)	2	674.342		22.59	(R)S S/I|A|E/V/Q/S/E I/E\R(I)	1.4	MOUSE	D3Z3Z3	Voltage-dependent L-type calcium channel subunit beta-3
333	(R)GFSSGSAVVSGGSR(R)	2	627.809		22.58	(R)G F/S/S/G|S A/V/V/S\G G S R(R)	2.7	MOUSE	Q3TTY5	Keratin, type II cytoskeletal 2 epidermal
334	(K)ISVSDLINGIASLK(M)	2	715.419		22.58	(K)I/S/V/S\D L|I/N/G I/A S L K(M)	2.8	MOUSE	Q61735	Leukocyte surface antigen CD47
335	(R)SIYAVFGSEIDLK(G)	2	721.385		22.58	(R)S I|Y|A|V|F/G S E/I|D/L/K(G)	3.1	MOUSE	Q08857	Platelet glycoprotein 4
336	(R)SLDLDSIIAEVK(A)	2	651.861		22.57	(R)S L|D|L|D|S/I/I|A/E/V/K(A)	0.2	MOUSE	D3Z4Y4	Keratin, type II cytoskeletal 5
337	(K)AYGENIGYSEKDR(F)	3	501.238		22.57	(K)A/Y|G/E/N/I/G/Y/S E/K D/R(F)	5.1	MOUSE	P14094	Sodium/potassium-transporting ATPase subunit beta-1
338	(K)LLLATISEQELDPVSVR(A)	2	942.027		22.56	(K)L L\L A/T|I|S/E/Q/E/L/D/P V/S/V/R(A)	-0.8	MOUSE	E9QJW7	Integrin alpha-7 heavy chain
339	(K)ASGPGAAAQIQEVK(E)	2	663.855		22.54	(K)A/S/G/P/G/A/A|A/Q/I|Q/E/V/K(E)	0.4	MOUSE	P04919	Band 3 anion transport protein
340	(R)SGEYSCIFLPEPVGR(S)	3	570.944	C:Carbamidomethylation	22.53	(R)S G\E Y S C I F|L/P E/P V G R(S)	1.3	MOUSE	P18572	Basigin
341	(K)TSQVTLYVFEK(V)	2	657.852		22.53	(K)T S|Q|V|T/L/Y/V/F/E/K(V)	2.4	MOUSE	E9QK82	Myelin protein P0
342	(R)LSLLLSGR(V)	2	429.776		22.53	(R)L/S|L|L/L/S/G/R(V)	5.4	MOUSE	Q6P3F7	Popdc2 protein
343	(R)SSIAEVQSEIER(I)	2	674.341		22.52	(R)S S/I|A/E/V/Q/S E I\E\R(I)	0.4	MOUSE	D3Z3Z3	Voltage-dependent L-type calcium channel subunit beta-3
344	(R)NICFFSTNCVEGTAR(G)	2	888.394	C:Carbamidomethylation	22.52	(R)N/I/C/F/F|S/T N C V E/G T/A R(G)	-2.1	MOUSE	D3YVX6	Sodium/potassium-transporting ATPase subunit alpha-2 (Fragment)
345	(R)VTFVDTPGIIENR(K)	2	730.893		22.52	(R)V T|F/V/D/T/P G I/I/E/N R(K)	2.7	MOUSE	Q7TQ48	Sarcalumenin
346	(K)TDLSDLTDHVQQLR(K)	3	547.613		22.49	(K)T/D|L/S/D/L/T/D/H/V Q/Q L R(K)	0	MOUSE	B1AU03	Macrophage galactose N-acetyl-galactosamine specific lectin 1 (Fragment)
347	(R)SLNNQFASFIDK(V)	2	692.35		22.49	(R)S/L|N/N/Q|F/A/S/F/I/D/K(V)	1.6	MOUSE	E9Q0F0	Protein Krt78
348	(K)SYEAYVLNIIR(F)	2	670.865		22.49	(K)S Y|E/A|Y/V/L N I I R(F)	1.2	MOUSE	P14094	Sodium/potassium-transporting ATPase subunit beta-1
349	(R)LNIPVSQVNPR(E)	2	618.858		22.48	(R)L N|I|P/V/S Q V N P R(E)	1.8	MOUSE	D3YYN7	Sodium/potassium-transporting ATPase subunit alpha-2
350	(R)EVVLEEGTTAFK(N)	2	661.846		22.47	(R)E V|V|L|E/E/G T T/A/F/K(N)	1.1	MOUSE	Q08857	Platelet glycoprotein 4
351	(R)VDQSILTGESVSVIK(H)	2	787.935		22.46	(R)V D Q|S\I|L/T/G E S V/S V I/K(H)	-0.4	MOUSE	F8WI94	Sarcoplasmic/endoplasmic reticulum calcium ATPase 2
352	(R)ALEEANADLEVK(I)	2	651.333		22.45	(R)A/L|E|E/A/N/A/D/L/E/V/K(I)	1.1	MOUSE	Q6IFX2	Keratin, type I cytoskeletal 42
353	(K)SGDNSSSSLGDVVTGTR(R)	2	819.881		22.45	(K)S G D N S/S/S S/L|G/D V/V/T/G T R(R)	-1.2	MOUSE	A2A542	Calcium channel, voltage-dependent, beta 1 subunit
354	(K)CIELSCGSVR(K)	2	590.778	C:Carbamidomethylation	22.45	(K)C I|E|L/S/C G S\V/R(K)	3.4	MOUSE	D3YVX6	Sodium/potassium-transporting ATPase subunit alpha-2 (Fragment)
355	(K)LITLDLPMVPGDK(I)	2	706.397		22.45	(K)L I/T\L/D L/P M V/P G D K(I)	0.4	MOUSE	G3X8T7	Sodium channel protein type 4 subunit alpha
356	(K)EVTGSIQLCR(D)	2	581.799	C:Carbamidomethylation	22.43	(K)E V/T/G/S/I Q/L/C/R(D)	2.4	MOUSE	Q8R429	Sarcoplasmic/endoplasmic reticulum calcium ATPase 1
357	(R)VLGFCQLNLPSGK(F)	2	716.885	C:Carbamidomethylation	22.43	(R)V/L|G|F/C/Q/L/N|L|P S|G K(F)	1.1	MOUSE	D3YVX6	Sodium/potassium-transporting ATPase subunit alpha-2 (Fragment)
358	(R)AAAAAAAAAAAAAAAGAAGK(E)	2	734.895		22.43	(R)A A A A\A|A\A|A\A/A|A/A|A/A|A/G A A G/K(E)	-2.5	MOUSE	E9QM38	Solute carrier family 12 member 2
359	(R)ELQAFENIEDEIK(L)	2	789.393		22.43	(R)E L/Q|A|F|E/N/I/E/D E/I/K(L)	6.5	MOUSE	E9Q489	Calsequestrin (Fragment)
360	(K)LALDIEIATYR(K)	2	639.361		22.41	(K)L/A|L|D|I|E\I|A/T/Y/R(K)	4.2	MOUSE	E9Q1Z0	Protein 4732456N10Rik
361	(K)GVGFGLVDSEKDAAVAK(K)	3	554.961		22.41	(K)G V|G|F/G/L/V/D S E K D A A V/A/K(K)	-0.6	MOUSE	O09165	Calsequestrin-1
362	(R)SLPSVETLGCTSVICSDK(T)	2	976.968	C:Carbamidomethylation	22.41	(R)S L/P S\V/E/T L/G C T/S V/I/C S D K(T)	-0.9	MOUSE	B1ATS4	ATPase, Ca++ transporting, ubiquitous
363	(K)LLLATISEQELDPVSVR(A)	2	942.027		22.41	(K)L L\L\A T\I|S/E/Q/E/L/D/P V/S V R(A)	-1.4	MOUSE	E9QJW7	Integrin alpha-7 heavy chain
364	(K)VGEATETALTTLVEK(M)	2	781.42		22.41	(K)V G E|A|T|E|T|A/L T T L/V E K(M)	0.5	MOUSE	Q8R429	Sarcoplasmic/endoplasmic reticulum calcium ATPase 1
365	(K)LSLDELGR(K)	2	451.752		22.4	(K)L/S/L/D/E|L G R(K)	1.7	MOUSE	D3YVX6	Sodium/potassium-transporting ATPase subunit alpha-2 (Fragment)
366	(K)SGLLSVSSGAAAHR(H)	3	438.239		22.39	(K)S/G/L|L/S V/S/S\G A/A/A/H/R(H)	4.3	MOUSE	P97927	Laminin subunit alpha-4
367	(R)SLPSVETLGCTSVICSDK(T)	2	976.969	C:Carbamidomethylation	22.39	(R)S L/P S V/E T\L|G C T S V/I/C/S D K(T)	0	MOUSE	B1ATS4	ATPase, Ca++ transporting, ubiquitous
368	(R)INENTGSVSVTR(T)	2	638.83		22.39	(R)I/N|E|N|T|G/S/V/S|V/T R(T)	2	MOUSE	Q9WTR5	Cadherin-13
369	(K)DAEEWFFTK(T)	2	586.769		22.38	(K)D A|E|E|W/F/F/T/K(T)	4.3	MOUSE	Q6IFX2	Keratin, type I cytoskeletal 42
370	(R)ITDNELELYK(T)	2	619.316		22.38	(R)I/T|D N|E L\E/L/Y/K(T)	-5.9	MOUSE	E9QM38	Solute carrier family 12 member 2
371	(K)CIELSCGSVR(K)	2	590.778	C:Carbamidomethylation	22.38	(K)C\I|E|L|S/C/G/S\V/R(K)	2.9	MOUSE	D3YVX6	Sodium/potassium-transporting ATPase subunit alpha-2 (Fragment)
372	(K)VAEIPFNSTNK(Y)	2	610.321		22.38	(K)V/A|E|I|P/F/N/S T N K(Y)	1.6	MOUSE	D3YVX6	Sodium/potassium-transporting ATPase subunit alpha-2 (Fragment)
373	(K)ADNLATQMLMR(V)	2	632.314		22.37	(K)A D/N|L/A|T Q/M L/M R(V)	2	MOUSE	Q7TQ48	Sarcalumenin
374	(R)IVTSEEVIIR(E)	2	579.836		22.37	(R)I/V|T|S|E/E|V|I/I/R(E)	-6.7	MOUSE	H3BIX4	Neuroplastin (Fragment)
375	(R)AITQELPSLLGSIGLGK(N)	2	848.995		22.37	(R)A I/T/Q/E|L|P/S L/L G S I/G L G K(N)	-1	MOUSE	Q7TQ48	Sarcalumenin
376	(R)TGEPDEEEGTFR(S)	2	683.793		22.37	(R)T\G\E|P/D/E|E/E/G/T/F/R(S)	2.9	MOUSE	Q9Z239	Phospholemman
377	(R)TGEPDEEEGTFR(S)	2	683.796		22.37	(R)T\G|E|P/D/E/E/E/G T/F/R(S)	6.3	MOUSE	Q9Z239	Phospholemman
378	(R)ALEEANADLEVK(I)	2	651.333		22.36	(R)A/L|E|E/A|N/A/D/L/E V/K(I)	0.6	MOUSE	Q6IFX2	Keratin, type I cytoskeletal 42
379	(K)TGVAGGLWDVLSCEEK(A)	2	860.914	C:Carbamidomethylation	22.35	(K)T G\V|A|G|G/L|W/D V|L/S/C E E/K(A)	-0.2	MOUSE	Q61830	Macrophage mannose receptor 1
380	(K)SDANTDLIGGSPK(G)	2	637.817		22.35	(K)S D|A/N|T/D/L/I/G|G S/P K(G)	3.6	MOUSE	P53986	Monocarboxylate transporter 1
381	(R)SLNNQFASFIDK(V)	2	692.348		22.35	(R)S L|N N/Q/F A/S/F I/D K(V)	-0.7	MOUSE	E9Q0F0	Protein Krt78
382	(R)VTFVDTPGIIENR(K)	2	730.896		22.34	(R)V T|F|V|D|T|P G/I|I/E N R(K)	7.8	MOUSE	Q7TQ48	Sarcalumenin
383	(K)LILPDCVDDSVSPIILR(L)	2	963.024	C:Carbamidomethylation	22.34	(K)L I/L/P/D C V/D/D S V/S P I I L R(L)	-0.6	MOUSE	E9Q5K8	Integrin alpha-M
384	(R)DQMAATEQDKTPLQQK(L)	3	611.295		22.34	(R)D Q|M|A/A/T E Q D K T P L Q Q K(L)	-8.4	MOUSE	Q8R429	Sarcoplasmic/endoplasmic reticulum calcium ATPase 1
385	(K)LLETEEEAAFPLGGATPR(Y)	3	634.318		22.33	(K)L L E T E E\E\A|A|F|P|L/G/G A T/P R(Y)	-13.5	MOUSE	A2A4I8	Amine oxidase, copper containing 3 (Fragment)
386	(R)IVTSEEVIIR(E)	2	579.841		22.33	(R)I/V|T|S|E/E|V|I/I/R(E)	1.8	MOUSE	H3BIX4	Neuroplastin (Fragment)
387	(K)AVGIVATTGVSTEIGK(I)	2	751.925		22.33	(K)A V G\I|V/A/T/T/G V S T E I/G K(I)	0.6	MOUSE	Q8R429	Sarcoplasmic/endoplasmic reticulum calcium ATPase 1
388	(R)INENTGSVSVTR(T)	2	638.829		22.32	(R)I/N|E/N/T|G S/V|S/V T R(T)	1.1	MOUSE	Q9WTR5	Cadherin-13
389	(R)SIYAVFGSEIDLK(G)	2	721.384		22.32	(R)S I|Y|A|V|F/G S E/I|D/L/K(G)	1.8	MOUSE	Q08857	Platelet glycoprotein 4
390	(R)ASLEDFYGSPIPSVSLK(L)	2	905.464		22.32	(R)A S/L E D F/Y/G/S|P I/P S V S L/K(L)	-3.5	MOUSE	E9QJS7	Uncharacterized protein
391	(K)VGEATETALTTLVEK(M)	2	781.422		22.32	(K)V/G\E A|T/E|T|A/L\T T L/V E K(M)	2.8	MOUSE	Q8R429	Sarcoplasmic/endoplasmic reticulum calcium ATPase 1
392	(K)IINFLYSTVGALDK(I)	2	777.431		22.31	(K)I I|N\F|L|Y S T V/G/A/L D K(I)	-1.7	MOUSE	B7ZNH7	Collagen alpha-1(XIV) chain
393	(R)EVVLEEGTTAFK(N)	2	661.847		22.31	(R)E V|V|L|E|E/G T T/A/F/K(N)	1.6	MOUSE	Q08857	Platelet glycoprotein 4
394	(R)ELQAFENIEDEIK(L)	2	789.397		22.31	(R)E L|Q|A|F/E/N I/E/D/E/I/K(L)	10.6	MOUSE	E9Q489	Calsequestrin (Fragment)
395	(R)DTAGDASESALLK(C)	2	639.319		22.31	(R)D T|A|G|D|A|S/E|S A/L/L/K(C)	6.7	MOUSE	D3YVX6	Sodium/potassium-transporting ATPase subunit alpha-2 (Fragment)
396	(R)AALLLDQYR(K)	2	531.802		22.3	(R)A A|L|L|L|D/Q/Y/R(K)	3.1	MOUSE	Q8BRK9	Alpha-mannosidase 2x
397	(K)ALDPALWTIQK(V)	2	628.354		22.29	(K)A L|D|P|A|L|W/T/I/Q/K(V)	-2.5	MOUSE	A2A4I8	Amine oxidase, copper containing 3 (Fragment)
398	(R)EFDDLPLAEQR(E)	2	666.826		22.29	(R)E/F|D/D|L|P/L/A/E/Q/R(E)	1.9	MOUSE	Q8R429	Sarcoplasmic/endoplasmic reticulum calcium ATPase 1
399	(R)ALEEANADLEVK(I)	2	651.327		22.28	(R)A L|E|E|A|N/A/D/L/E/V/K(I)	-9.2	MOUSE	Q6IFX2	Keratin, type I cytoskeletal 42
400	(K)TGVAGGLWDVLSCEEK(A)	2	860.915	C:Carbamidomethylation	22.28	(K)T G\V|A|G\G\L|W|D/V|L/S/C E/E K(A)	1.3	MOUSE	Q61830	Macrophage mannose receptor 1
401	(R)SLDLDSIIAEVK(A)	2	651.863		22.27	(R)S L|D|L|D|S/I/I|A/E/V/K(A)	3.4	MOUSE	D3Z4Y4	Keratin, type II cytoskeletal 5
402	(R)SGEYSCIFLPEPVGR(S)	2	855.911	C:Carbamidomethylation	22.27	(R)S G E Y/S/C I|F|L|P E/P V/G/R(S)	-0.3	MOUSE	P18572	Basigin
403	(R)VTFVDTPGIIENR(K)	2	730.899		22.27	(R)V T/F V|D/T/P/G/I/I E N R(K)	11.5	MOUSE	Q7TQ48	Sarcalumenin
404	(K)TIEGIVMAADSAR(S)	2	667.344		22.27	(K)T I|E|G|I|V|M/A/A/D/S A/R(S)	1.4	MOUSE	Q7TQ48	Sarcalumenin
405	(R)TYLDVEPITGFTLQFAK(R)	3	648.344		22.26	(R)T Y\L D\V\E|P\I/T/G/F/T/L/Q/F/A K(R)	1	MOUSE	Q08857	Platelet glycoprotein 4
406	(R)SLDLDSIIAEVK(A)	2	651.863		22.26	(R)S L|D|L|D|S/I/I|A/E/V/K(A)	2.1	MOUSE	D3Z4Y4	Keratin, type II cytoskeletal 5
407	(K)GVGFGLVDSEKDAAVAK(K)	3	554.963		22.25	(K)G V|G/F/G/L/V/D/S E K D A A V/A K(K)	2.8	MOUSE	O09165	Calsequestrin-1
408	(R)TGGLFGQVDNFLER(T)	2	776.893		22.25	(R)T G\G\L|F|G/Q|V/D/N F/L/E/R(T)	1.6	MOUSE	A3KPC9	Cacna1s protein
409	(K)EEISLLEDLNQVIENR(L)	2	957.494		22.24	(K)E E\I|S\L/L/E/D/L/N/Q/V/I/E N/R(L)	-0.3	MOUSE	Q7TQ48	Sarcalumenin
410	(R)AVFQANQENLPILK(R)	2	792.941		22.24	(R)A V\F|Q|A|N/Q/E/N/L|P I/L/K(R)	0.6	MOUSE	E9QAV3	Sodium/potassium-transporting ATPase subunit alpha-1
411	(K)ASGPGAAAQIQEVK(E)	2	663.853		22.24	(K)A S/G/P/G/A|A/A Q I/Q/E\V K(E)	-1.7	MOUSE	P04919	Band 3 anion transport protein
412	(K)LGLTEEDSVYVFK(G)	2	750.385		22.22	(K)L G|L|T|E|E|D S V|Y/V/F/K(G)	0.2	MOUSE	O09165	Calsequestrin-1
413	(R)VLGFCQLNLPSGK(F)	2	716.885	C:Carbamidomethylation	22.21	(R)V/L|G\F/C/Q/L|N/L|P/S|G K(F)	1.1	MOUSE	D3YVX6	Sodium/potassium-transporting ATPase subunit alpha-2 (Fragment)
414	(K)MSINAEDVVVGDLVEVK(G)	3	606.32		22.21	(K)M S I N A E D V/V/V/G/D/L/V/E/V/K(G)	5.8	MOUSE	Q8VDN2	Sodium/potassium-transporting ATPase subunit alpha-1
415	(R)VDQSILTGESVSVIK(H)	2	787.936		22.17	(R)V D Q|S I|L/T/G E S V S V I/K(H)	0.2	MOUSE	F8WI94	Sarcoplasmic/endoplasmic reticulum calcium ATPase 2
416	(R)ELELQCLDGDDAK(V)	2	753.345	C:Carbamidomethylation	22.17	(R)E L|E|L/Q/C/L/D/G/D/D/A K(V)	3	MOUSE	P04919	Band 3 anion transport protein
417	(R)DFVDALEDSLEEVALK(Q)	2	896.933		22.16	(R)D F\V|D|A|L|E\D S L E E/V A L/K(Q)	-14.4	MOUSE	Q3TVI8	Pre-B-cell leukemia transcription factor-interacting protein 1
418	(K)VGEATETALTTLVEK(M)	2	781.42		22.16	(K)V G\E A/T/E|T/A/L/T/T L V E K(M)	0.2	MOUSE	Q8R429	Sarcoplasmic/endoplasmic reticulum calcium ATPase 1
419	(K)YGDLLPADGILIQGNDLK(I)	3	639.012		22.15	(K)Y G D\L\L|P A D G I|L|I/Q/G N D/L/K(I)	2.1	MOUSE	E9Q828	Protein Atp2b4
420	(K)DNSPDALSSWEELLR(R)	2	866.411		22.14	(K)D N/S|P\D A|L/S/S W E E/L L/R(R)	-1.8	MOUSE	Q3TVI8	Pre-B-cell leukemia transcription factor-interacting protein 1
421	(R)TGEPDEEEGTFR(S)	2	683.793		22.14	(R)T\G|E|P/D/E|E/E/G T/F R(S)	2.9	MOUSE	Q9Z239	Phospholemman
422	(K)TVVTEAGNLLK(D)	2	572.834		22.13	(K)T V|V/T/E\A/G N L L/K(D)	2.5	MOUSE	E9PZ00	Sulfated glycoprotein 1
423	(R)DGECPAVITPSKPLAQR(C)	3	613.653	C:Carbamidomethylation	22.13	(R)D G E|C|P/A/V I/T P S K/P L A Q R(C)	1	MOUSE	Q8BY89	Choline transporter-like protein 2
424	(R)SLDLDSIIAEVK(A)	2	651.863		22.12	(R)S L|D|L|D|S/I/I|A/E/V/K(A)	2.8	MOUSE	D3Z4Y4	Keratin, type II cytoskeletal 5
425	(K)ASGPGAAAQIQEVK(E)	2	663.854		22.12	(K)A S|G/P G\A/A/A/Q I|Q E/V K(E)	-0.4	MOUSE	P04919	Band 3 anion transport protein
426	(K)STMINYLLGLEDTR(Y)	2	813.416		22.12	(K)S T/M|I/N/Y/L/L/G/L/E D/T R(Y)	2.3	MOUSE	Q7TQ48	Sarcalumenin
427	(K)EIYTMDSTTDIK(A)	2	708.833		22.11	(K)E I|Y/T/M/D/S T|T/D/I/K(A)	2.1	MOUSE	P11438	Lysosome-associated membrane glycoprotein 1
428	(R)IGIFSENEEVTDR(A)	2	754.866		22.11	(R)I/G|I|F|S/E|N E/E/V/T D/R(A)	1.5	MOUSE	Q8R429	Sarcoplasmic/endoplasmic reticulum calcium ATPase 1
429	(R)SLPSVETLGCTSVICSDK(T)	2	976.97	C:Carbamidomethylation	22.1	(R)S L/P\S V/E|T/L/G/C/T/S V/I/C/S D K(T)	0.9	MOUSE	B1ATS4	ATPase, Ca++ transporting, ubiquitous
430	(K)VDNSSLTGESEPQTR(S)	2	810.38		22.1	(K)V D N S/S/L|T|G/E|S E|P Q T R(S)	1.1	MOUSE	D3YVX6	Sodium/potassium-transporting ATPase subunit alpha-2 (Fragment)
431	(R)NICFFSTNCVEGTAR(G)	2	888.396	C:Carbamidomethylation	22.1	(R)N I|C|F|F|S/T/N C/V/E/G T/A/R(G)	0.8	MOUSE	D3YVX6	Sodium/potassium-transporting ATPase subunit alpha-2 (Fragment)
432	(R)SIYAVFGSEIDLK(G)	2	721.385		22.09	(R)S I|Y|A|V|F/G S E/I|D/L/K(G)	3.6	MOUSE	Q08857	Platelet glycoprotein 4
433	(R)EVVLEEGTTAFK(N)	2	661.847		22.09	(R)E V|V|L/E/E/G T T/A/F/K(N)	1.7	MOUSE	Q08857	Platelet glycoprotein 4
434	(R)SLNNQFASFIDK(V)	2	692.35		22.09	(R)S L/N/N/Q/F/A/S/F/I D K(V)	1.5	MOUSE	E9Q0F0	Protein Krt78
435	(K)TSPNEGLSGNPADLER(R)	2	828.895		22.09	(K)T/S/P/N/E/G L|S G|N/P A D/L/E R(R)	0.6	MOUSE	G5E829	MCG13663, isoform CRA_a
436	(R)EVVLEEGTTAFK(N)	2	661.846		22.08	(R)E V|V|L|E|E/G T/T/A F/K(N)	1.1	MOUSE	Q08857	Platelet glycoprotein 4
437	(R)EVVLEEGTTAFK(N)	2	661.847		22.08	(R)E V|V|L|E/E/G T T/A/F/K(N)	1.7	MOUSE	Q08857	Platelet glycoprotein 4
438	(R)IGIFSENEEVTDR(A)	2	754.865		22.07	(R)I G/I|F/S E/N E E/V/T/D/R(A)	0.3	MOUSE	Q8R429	Sarcoplasmic/endoplasmic reticulum calcium ATPase 1
439	(R)AITQELPSLLGSIGLGK(N)	2	848.997		22.07	(R)A I/T Q|E|L/P S L L/G S/I/G/L G K(N)	1.4	MOUSE	Q7TQ48	Sarcalumenin
440	(R)VDQSILTGESVSVIK(H)	2	787.935		22.07	(R)V D Q\S/I/L|T/G E/S V/S V/I/K(H)	0	MOUSE	F8WI94	Sarcoplasmic/endoplasmic reticulum calcium ATPase 2
441	(K)GVGFGLVDSEKDAAVAK(K)	3	554.962		22.06	(K)G V|G/F/G/L V D S E K D A A V/A/K(K)	0.7	MOUSE	O09165	Calsequestrin-1
442	(R)GFSSGSAVVSGGSR(R)	2	627.809		22.05	(R)G F/S|S/G/S/A|V/V/S/G G S R(R)	2.7	MOUSE	Q3TTY5	Keratin, type II cytoskeletal 2 epidermal
443	(K)LLLVSFDGFR(W)	2	583.834		22.04	(K)L/L|L|V|S F D G F/R(W)	3.3	MOUSE	A2A5N7	Ectonucleotide pyrophosphatase/phosphodiesterase 7
444	(R)AITQELPSLLGSIGLGK(N)	2	848.996		22.04	(R)A I/T Q/E|L|P S L/L|G/S/I/G L/G K(N)	0.8	MOUSE	Q7TQ48	Sarcalumenin
445	(K)LIIVEGCQR(Q)	2	544.301	C:Carbamidomethylation	22.04	(K)L/I|I|V/E/G C Q/R(Q)	1	MOUSE	D3YYN7	Sodium/potassium-transporting ATPase subunit alpha-2
446	(K)MTFFSDGELVFK(D)	2	710.845		22.04	(K)M/T|F|F|S/D G E/L/V/F/K(D)	1	MOUSE	Q7TQ48	Sarcalumenin
447	(K)FFLCQVAGDAK(D)	2	628.313	C:Carbamidomethylation	22.03	(K)F/F|L|C/Q/V|A/G D/A K(D)	3.8	MOUSE	E9Q589	Uncharacterized protein
448	(R)ILGADTSVDLEETGR(V)	2	788.396		22.03	(R)I/L|G\A/D|T|S/V/D/L/E/E/T G R(V)	-1.1	MOUSE	D3Z6F5	ATP synthase subunit alpha
449	(R)EVVLEEGTTAFK(N)	2	661.847		22.02	(R)E V|V|L|E|E/G T/T/A/F K(N)	1.7	MOUSE	Q08857	Platelet glycoprotein 4
450	(K)FDTDELNFPTEK(L)	2	728.338		22.02	(K)F/D|T/D|E|L/N/F|P T E/K(L)	3.4	MOUSE	D3YVX6	Sodium/potassium-transporting ATPase subunit alpha-2 (Fragment)
451	(R)SPDFTNENPLETR(N)	2	760.356		22.02	(R)S P|D|F|T/N/E/N/P L/E|T R(N)	1.1	MOUSE	Q8VDN2	Sodium/potassium-transporting ATPase subunit alpha-1
452	(R)SIYAVFGSEIDLK(G)	2	721.384		22.01	(R)S I|Y|A|V|F/G S/E/I|D/L K(G)	2.1	MOUSE	Q08857	Platelet glycoprotein 4
453	(K)YNPNVLPVQCTGK(R)	2	745.377	C:Carbamidomethylation	22.01	(K)Y N|P N/V|L/P V Q C T/G K(R)	-0.3	MOUSE	P14094	Sodium/potassium-transporting ATPase subunit beta-1
454	(R)FLEQQNQVLQTK(W)	2	738.396		22.01	(R)F L|E/Q/Q/N Q V/L/Q/T\K(W)	-0.8	MOUSE	P04104	Keratin, type II cytoskeletal 1
455	(K)LILPDCVDDSVSPIILR(L)	3	642.352	C:Carbamidomethylation	22.01	(K)L I\L\P D C V|D/D S|V/S|P/I/I L/R(L)	-0.4	MOUSE	E9Q5K8	Integrin alpha-M
456	(R)DTAGDASESALLK(C)	2	639.316		22	(R)D T/A/G D/A|S/E|S A L L/K(C)	2.3	MOUSE	D3YVX6	Sodium/potassium-transporting ATPase subunit alpha-2 (Fragment)
457	(K)AVGIVATTGVSTEIGK(I)	2	751.926		22	(K)A V|G\I|V|A|T|T/G V/S/T E/I/G K(I)	1.9	MOUSE	Q8R429	Sarcoplasmic/endoplasmic reticulum calcium ATPase 1
458	(K)ESQAYYDGR(R)	2	544.739		22	(K)E/S/Q A/Y/Y/D/G/R(R)	6.6	MOUSE	P04925	Major prion protein
459	(K)TASGVTQLADIYEK(Y)	2	748.384		22	(K)T A|S G V|T/Q/L\A/D I/Y E/K(Y)	-2.5	MOUSE	O08532	Voltage-dependent calcium channel subunit alpha-2/delta-1
460	(K)AVGIVATTGVSTEIGK(I)	2	751.925		21.99	(K)A V G\I|V/A/T/T G V/S T E I G K(I)	0.2	MOUSE	Q8R429	Sarcoplasmic/endoplasmic reticulum calcium ATPase 1
461	(K)NLEAVETLGSTSTICSDK(T)	2	962.963	C:Carbamidomethylation	21.99	(K)N L\E|A\V|E|T|L|G/S/T S/T/I/C/S D K(T)	1.1	MOUSE	D3YVX6	Sodium/potassium-transporting ATPase subunit alpha-2 (Fragment)
462	(R)GFSSGSAVVSGGSR(R)	2	627.81		21.98	(R)G F|S/S/G/S/A|V/V/S/G/G S R(R)	4.3	MOUSE	Q3TTY5	Keratin, type II cytoskeletal 2 epidermal
463	(R)SLDLDSIIAEVK(A)	2	651.863		21.98	(R)S L|D\L/D/S I/I/A E V K(A)	3.4	MOUSE	D3Z4Y4	Keratin, type II cytoskeletal 5
464	(K)VLEAVTQTLTR(Y)	2	615.858		21.98	(K)V/L|E|A|V|T Q/T/L/T/R(Y)	2.5	MOUSE	O55026	Ectonucleoside triphosphate diphosphohydrolase 2
465	(K)AVGIVATTGVSTEIGK(I)	2	751.925		21.98	(K)A V|G\I|V|A|T|T/G V/S/T E/I/G K(I)	0.3	MOUSE	Q8R429	Sarcoplasmic/endoplasmic reticulum calcium ATPase 1
466	(R)SLNNQFASFIDK(V)	2	692.35		21.97	(R)S L|N|N|Q|F/A/S/F/I/D/K(V)	2	MOUSE	E9Q0F0	Protein Krt78
467	(R)SLDLDSIIAEVK(A)	2	651.862		21.97	(R)S L|D|L|D|S/I/I|A/E/V/K(A)	1.8	MOUSE	D3Z4Y4	Keratin, type II cytoskeletal 5
468	(R)ALDFTQWLMVLK(I)	2	732.901		21.97	(R)A L|D|F/T/Q W/L/M/V|L/K(I)	1.6	MOUSE	F6RQN3	Sarcoplasmic/endoplasmic reticulum calcium ATPase 1 (Fragment)
469	(R)IFLTEQPLEGLEK(L)	2	758.915		21.97	(R)I F|L/T/E/Q/P L E G L E K(L)	-1.3	MOUSE	P11531	Dystrophin
470	(R)NNNFQTFPQAVLLLFR(C)	3	641.349		21.97	(R)N N\N F Q T\F/P Q/A|V/L/L/L F/R(C)	2.2	MOUSE	B1AVA4	Calcium channel voltage-dependent alpha 1F subunit
471	(R)INENTGSVSVTR(T)	2	638.828		21.97	(R)I/N|E|N/T/G S V/S V/T R(T)	0.3	MOUSE	Q9WTR5	Cadherin-13
472	(K)LGLTEEDSVYVFK(G)	2	750.385		21.96	(K)L G|L|T|E/E|D\S V/Y/V/F/K(G)	0.2	MOUSE	O09165	Calsequestrin-1
473	(R)SLNNQFASFIDK(V)	2	692.35		21.95	(R)S L|N|N|Q|F/A/S/F/I/D/K(V)	2	MOUSE	E9Q0F0	Protein Krt78
474	(R)VLGFCQLNLPSGK(F)	2	716.885	C:Carbamidomethylation	21.95	(R)V/L|G\F|C/Q/L|N/L|P/S|G K(F)	0.3	MOUSE	D3YVX6	Sodium/potassium-transporting ATPase subunit alpha-2 (Fragment)
475	(R)SLPSVETLGCTSVICSDK(T)	2	976.968	C:Carbamidomethylation	21.95	(R)S L/P S V/E/T L/G/C T S V/I/C S D K(T)	-1.1	MOUSE	B1ATS4	ATPase, Ca++ transporting, ubiquitous
476	(R)ADLIFVVFDPTK(L)	2	682.876		21.94	(R)A D\L|I|F/V/V/F D/P T K(L)	-1.1	MOUSE	Q7TQ48	Sarcalumenin
477	(R)KPDQTLDEDDPGAAPLK(G)	3	603.968		21.92	(R)K\P\D\Q T\L\D\E|D/D|P/G A/A/P L/K(G)	2	MOUSE	P18572	Basigin
478	(K)ASGPGAAAQIQEVK(E)	2	663.855		21.92	(K)A S/G/P\G|A|A|A/Q/I/Q/E/V/K(E)	1	MOUSE	P04919	Band 3 anion transport protein
479	(K)AVGIVATTGVSTEIGK(I)	2	751.926		21.91	(K)A V|G\I|V|A|T|T/G/V/S T E I/G K(I)	1.5	MOUSE	Q8R429	Sarcoplasmic/endoplasmic reticulum calcium ATPase 1
480	(K)TITLEVEPSDTIENVK(A)	2	894.466		21.91	(K)T I\T/L/E/V/E|P/S D/T I E N V K(A)	-1.1	MOUSE	E9Q0Z8	Polyubiquitin-B
481	(R)DGECPAVITPSKPLAQR(C)	3	613.653	C:Carbamidomethylation	21.91	(R)D G\E|C|P/A/V/I/T/P S K P L A Q R(C)	0.3	MOUSE	Q8BY89	Choline transporter-like protein 2
482	(K)TGVAGGLWDVLSCEEK(A)	2	860.914	C:Carbamidomethylation	21.91	(K)T G V|A/G/G L/W/D V/L/S C E E K(A)	0.2	MOUSE	Q61830	Macrophage mannose receptor 1
483	(K)STMINYLLGLEDTR(Y)	2	813.415		21.91	(K)S T M|I|N|Y|L/L/G L E D/T R(Y)	1.8	MOUSE	Q7TQ48	Sarcalumenin
484	(K)IAmVDGTQINR(N)	2	617.318	m:Oxidized methionine	21.91	(K)I/A|m|V/D|G/T/Q/I/N\R(N)	3	MOUSE	E9Q0L9	Voltage-dependent L-type calcium channel subunit alpha-1S
485	(R)IGIFSENEEVTDR(A)	2	754.866		21.9	(R)I/G/I|F|S/E/N E/E/V/T/D/R(A)	2	MOUSE	Q8R429	Sarcoplasmic/endoplasmic reticulum calcium ATPase 1
486	(K)GQPYIDEVGTFK(E)	2	677.34		21.9	(K)G Q|P/Y/I/D E V/G T F K(E)	2.5	MOUSE	E9QK82	Myelin protein P0
487	(R)SLPSVETLGCTSVICSDK(T)	2	976.968	C:Carbamidomethylation	21.9	(R)S L/P S V E/T/L/G C T/S/V I/C/S D K(T)	-1.1	MOUSE	B1ATS4	ATPase, Ca++ transporting, ubiquitous
488	(K)ADNSATGFGTGTR(A)	2	627.791		21.9	(K)A D/N S/A/T/G F/G T/G/T/R(A)	2.6	MOUSE	P97449	Aminopeptidase N
489	(R)SLPSVETLGCTSVICSDK(T)	2	976.968	C:Carbamidomethylation	21.89	(R)S L/P S V/E|T L|G C T/S V I/C S D K(T)	-1.1	MOUSE	B1ATS4	ATPase, Ca++ transporting, ubiquitous
490	(R)TGGLFGQVDNFLER(T)	2	776.892		21.88	(R)T G G|L|F|G/Q|V/D/N F/L/E/R(T)	0.6	MOUSE	A3KPC9	Cacna1s protein
491	(R)LSQQIASHVVSTATQLR(H)	3	613.675		21.88	(R)L/S|Q/Q/I/A S H\V/V/S/T A T Q\L R(H)	0.7	MOUSE	O70622	Reticulon-2
492	(R)SIYAVFGSEIDLK(G)	2	721.385		21.88	(R)S I|Y|A|V|F/G S E/I\D/L K(G)	3.5	MOUSE	Q08857	Platelet glycoprotein 4
493	(K)VIMVTGDHPITAK(A)	3	461.257		21.87	(K)V/I|M/V/T/G D/H/P I T/A/K(A)	3.7	MOUSE	D3YYN7	Sodium/potassium-transporting ATPase subunit alpha-2
494	(R)YFPTQALNFAFK(D)	2	723.873		21.87	(R)Y/F|P/T/Q/A/L/N/F A/F/K(D)	-2.6	MOUSE	P48962	ADP/ATP translocase 1
495	(K)TIEGIVMAADSAR(S)	2	667.344		21.87	(K)T I|E|G/I/V|M/A/A D S A/R(S)	2.5	MOUSE	Q7TQ48	Sarcalumenin
496	(R)IGIFSENEEVTDR(A)	2	754.866		21.87	(R)I/G I|F/S E/N E/E/V/T D/R(A)	1.9	MOUSE	Q8R429	Sarcoplasmic/endoplasmic reticulum calcium ATPase 1
497	(K)ADIGIAMGISGSDVSK(Q)	2	760.887		21.87	(K)A D/I|G|I|A|M|G|I|S/G S D V/S K(Q)	2.3	MOUSE	D3YYN7	Sodium/potassium-transporting ATPase subunit alpha-2
498	(R)ILDPYITSEAAFQMLR(F)	3	623.328		21.85	(R)I L D/P/Y\I\T S E A/A/F/Q/M/L R(F)	3.2	MOUSE	Q8VIB3	Type 2 lactosamine alpha-2,3-sialyltransferase
499	(K)VGEATETALTTLVEK(M)	2	781.419		21.85	(K)V G|E|A|T|E|T/A/L|T T L/V/E K(M)	-0.1	MOUSE	Q8R429	Sarcoplasmic/endoplasmic reticulum calcium ATPase 1
500	(K)mLSLNVFSVQVQAFK(V)	2	863.962	m:Oxidized methionine	21.85	(K)m L|S/L N/V|F/S V Q V/Q\A/F K(V)	-1.2	MOUSE	P11438	Lysosome-associated membrane glycoprotein 1
501	(K)ELAGTLDGEEK(L)	2	581.287		21.85	(K)E L|A/G/T/L D/G E E/K(L)	2	MOUSE	D3YUE1	Pre-B-cell leukemia transcription factor-interacting protein 1 (Fragment)
502	(K)GVGFGLVDSEKDAAVAK(K)	3	554.963		21.85	(K)G V|G|F/G/L/V/D/S E K D A A V/A/K(K)	3.7	MOUSE	O09165	Calsequestrin-1
503	(R)VLGFCQLNLPSGK(F)	2	716.885	C:Carbamidomethylation	21.84	(R)V/L/G F|C/Q L N L|P/S G K(F)	1.1	MOUSE	D3YVX6	Sodium/potassium-transporting ATPase subunit alpha-2 (Fragment)
504	(K)ISLPVIGLDELLK(F)	2	705.435		21.84	(K)I S|L/P V|I/G L D E L L/K(F)	1.5	MOUSE	F6RQN3	Sarcoplasmic/endoplasmic reticulum calcium ATPase 1 (Fragment)
505	(K)AVGIVATTGVSTEIGK(I)	2	751.926		21.83	(K)A V|G\I|V|A|T/T/G V/S T/E/I/G K(I)	1.2	MOUSE	Q8R429	Sarcoplasmic/endoplasmic reticulum calcium ATPase 1
506	(K)SYDECVLEGR(A)	2	614.271	C:Carbamidomethylation	21.83	(K)S/Y|D/E/C V/L|E/G R(A)	2.4	MOUSE	Q07113	Cation-independent mannose-6-phosphate receptor
507	(K)TASGVTQLADIYEK(Y)	2	748.381		21.82	(K)T A|S/G V|T/Q/L|A/D/I/Y/E/K(Y)	-6.1	MOUSE	O08532	Voltage-dependent calcium channel subunit alpha-2/delta-1
508	(K)YNPNVLPVQCTGK(R)	2	745.377	C:Carbamidomethylation	21.82	(K)Y N|P N V/L/P V Q/C T G K(R)	0.4	MOUSE	P14094	Sodium/potassium-transporting ATPase subunit beta-1
509	(K)EVVDSYLPVILDMIK(G)	2	867.468		21.82	(K)E V\V D/S\Y|L|P V I/L D M I K(G)	-5.7	MOUSE	E9PZ00	Sulfated glycoprotein 1
510	(K)EEISLLEDLNQVIENR(L)	2	957.491		21.82	(K)E E\I\S L/L/E/D L/N Q/V/I/E/N R(L)	-3.3	MOUSE	Q7TQ48	Sarcalumenin
511	(R)AFQINTFNLK(V)	2	598.328		21.8	(R)A F|Q/I/N/T/F/N L/K(V)	1	MOUSE	P17047	Lysosome-associated membrane glycoprotein 2
512	(K)LIIVEGCQR(Q)	2	544.302	C:Carbamidomethylation	21.8	(K)L/I|I|V|E|G/C/Q/R(Q)	3.4	MOUSE	D3YYN7	Sodium/potassium-transporting ATPase subunit alpha-2
513	(R)TGGLFGQVDNFLER(T)	2	776.892		21.8	(R)T G|G\L|F|G/Q|V/D/N/F/L/E/R(T)	0.6	MOUSE	A3KPC9	Cacna1s protein
514	(K)LIIVEGCQR(Q)	2	544.301	C:Carbamidomethylation	21.8	(K)L/I|I|V|E|G/C/Q/R(Q)	1	MOUSE	D3YYN7	Sodium/potassium-transporting ATPase subunit alpha-2
515	(K)LALDIEIATYR(K)	2	639.36		21.8	(K)L/A|L|D|I|E\I/A/T/Y/R(K)	1.4	MOUSE	E9Q1Z0	Protein 4732456N10Rik
516	(R)IVTSEEVIIR(E)	2	579.841		21.8	(R)I/V|T|S|E E|V|I I/R(E)	1.6	MOUSE	H3BIX4	Neuroplastin (Fragment)
517	(K)LCFVGLMSMIDPPR(A)	2	818.408	C:Carbamidomethylation	21.8	(K)L C|F|V|G/L|M S M\I/D/P P R(A)	1.3	MOUSE	D3YVX6	Sodium/potassium-transporting ATPase subunit alpha-2 (Fragment)
518	(K)DMTSEELDDILR(Y)	2	718.834		21.8	(K)D M|T|S/E/E|L/D/D/I/L/R(Y)	2.6	MOUSE	E9QAV3	Sodium/potassium-transporting ATPase subunit alpha-1
519	(K)TIEGIVMAADSAR(S)	2	667.342		21.79	(K)T I/E\G\I/V/M/A A D\S/A R(S)	-0.4	MOUSE	Q7TQ48	Sarcalumenin
520	(K)IAMVDGTQINR(N)	2	609.319		21.79	(K)I/A|M|V|D|G/T|Q I/N/R(N)	0.4	MOUSE	E9Q0L9	Voltage-dependent L-type calcium channel subunit alpha-1S
521	(K)IVMFTIDIGEAPK(G)	2	717.381		21.78	(K)I V|M/F/T/I/D I/G E A/P K(G)	-11.3	MOUSE	E9PVS9	Transmembrane emp24 domain-containing protein 2
522	(K)YNPNVLPVQCTGK(R)	2	745.377	C:Carbamidomethylation	21.78	(K)Y N|P N V/L/P V Q C T G K(R)	0.5	MOUSE	P14094	Sodium/potassium-transporting ATPase subunit beta-1
523	(K)mTFFSDGELVFK(D)	2	718.843	m:Oxidized methionine	21.77	(K)m T|F|F|S/D|G E/L/V/F/K(D)	2	MOUSE	Q7TQ48	Sarcalumenin
524	(R)SIYAVFGSEIDLK(G)	3	481.263		21.77	(R)S I\Y\A\V|F/G/S/E/I|D/L/K(G)	11.3	MOUSE	Q08857	Platelet glycoprotein 4
525	(K)VAEIPFNSTNK(Y)	2	610.322		21.77	(K)V/A|E|I|P/F/N/S T/N/K(Y)	3.4	MOUSE	D3YVX6	Sodium/potassium-transporting ATPase subunit alpha-2 (Fragment)
526	(R)SIYAVFGSEIDLK(G)	2	721.386		21.76	(R)S I|Y|A|V|F/G S E/I|D/L/K(G)	4.7	MOUSE	Q08857	Platelet glycoprotein 4
527	(K)GAPEGVIDR(C)	2	457.243		21.76	(K)G A/P/E/G V I D R(C)	4.3	MOUSE	O55143	Sarcoplasmic/endoplasmic reticulum calcium ATPase 2
528	(R)VFDKDGNGYISAAELR(H)	3	585.63		21.76	(R)V/F|D K\D G N/G\Y|I/S/A/A/E/L R(H)	3	MOUSE	P62204	Calmodulin
529	(K)LALDVEIATYR(K)	2	632.352		21.74	(K)L/A|L|D|V/E\I/A|T/Y R(K)	2.1	MOUSE	D3Z4Y4	Keratin, type II cytoskeletal 5
530	(R)TYLDVEPITGFTLQFAK(R)	3	648.343		21.74	(R)T Y\L D\V E|P\I/T/G/F/T/L/Q/F A K(R)	-1.4	MOUSE	Q08857	Platelet glycoprotein 4
531	(R)TGGLFGQVDNFLER(T)	2	776.891		21.74	(R)T G G\L/F|G Q/V/D/N F/L E R(T)	-0.6	MOUSE	A3KPC9	Cacna1s protein
532	(K)VGEATETALTTLVEK(M)	2	781.419		21.74	(K)V G\E|A|T|E/T/A L/T T L/V/E/K(M)	-0.1	MOUSE	Q8R429	Sarcoplasmic/endoplasmic reticulum calcium ATPase 1
533	(K)TFETYFSSALSK(L)	2	690.844		21.73	(K)T F|E/T/Y/F S S A L S/K(L)	9.1	MOUSE	Q8VIB3	Type 2 lactosamine alpha-2,3-sialyltransferase
534	(R)ALEEANTELEVK(I)	2	673.345		21.73	(R)A L|E|E/A N/T E/L/E/V/K(I)	-1.2	MOUSE	Q61781	Keratin, type I cytoskeletal 14
535	(R)FLEQQNQVLQTK(W)	2	738.397		21.73	(R)F/L/E Q Q/N Q V/L/Q/T/K(W)	1.3	MOUSE	P04104	Keratin, type II cytoskeletal 1
536	(R)EVVLEEGTTAFK(N)	2	661.845		21.73	(R)E V|V|L|E/E/G T/T A F/K(N)	-1.3	MOUSE	Q08857	Platelet glycoprotein 4
537	(R)ALEESNYELEGK(I)	2	691.329		21.73	(R)A L|E|E|S/N/Y/E/L|E|G/K(I)	1.4	MOUSE	A2A513	Keratin 10
538	(K)VLEAVTQTLTR(Y)	2	615.859		21.73	(K)V/L|E/A/V/T Q/T L T R(Y)	3.7	MOUSE	O55026	Ectonucleoside triphosphate diphosphohydrolase 2
539	(R)ALEESNYELEGK(I)	2	691.329		21.72	(R)A L|E|E|S/N/Y/E/L|E|G K(I)	1.6	MOUSE	A2A513	Keratin 10
540	(K)LLFSADDSEVVVGAER(L)	2	853.933		21.72	(K)L L|F/S/A/D/D S/E/V/V/V/G A E R(L)	-0.7	MOUSE	A2ACH6	Delta-sarcoglycan
541	(K)AVGIVATTGVSTEIGK(I)	2	751.924		21.72	(K)A V\G\I|V|A|T|T|G V/S/T E/I/G K(I)	-0.9	MOUSE	Q8R429	Sarcoplasmic/endoplasmic reticulum calcium ATPase 1
542	(R)SLDLDSIIAEVK(A)	2	651.866		21.71	(R)S L|D|L|D/S/I/I|A/E/V/K(A)	6.9	MOUSE	D3Z4Y4	Keratin, type II cytoskeletal 5
543	(R)ANACNSVIR(Q)	2	502.753	C:Carbamidomethylation	21.7	(R)A/N|A|C/N/S V I/R(Q)	4.3	MOUSE	Q8R429	Sarcoplasmic/endoplasmic reticulum calcium ATPase 1
544	(R)AITQELPSLLGSIGLGK(N)	2	848.996		21.7	(R)A I|T/Q|E|L|P S L/L/G S I/G L/G K(N)	0.8	MOUSE	Q7TQ48	Sarcalumenin
545	(K)LILPDCVDDSVSPIILR(L)	2	963.022	C:Carbamidomethylation	21.7	(K)L I|L|P D/C V|D/D/S/V/S/P I I/L/R(L)	-2.5	MOUSE	E9Q5K8	Integrin alpha-M
546	(K)VGEATETALTTLVEK(M)	2	781.42		21.69	(K)V G|E/A|T/E\T/A/L T\T L/V E/K(M)	0.2	MOUSE	Q8R429	Sarcoplasmic/endoplasmic reticulum calcium ATPase 1
547	(K)ALQATVGNSYK(C)	2	576.309		21.68	(K)A L/Q|A/T/V G N S Y K(C)	4.7	MOUSE	P11438	Lysosome-associated membrane glycoprotein 1
548	(R)LNIPVNQVNPR(D)	2	632.356		21.68	(R)L N\I/P/V/N Q V/N/P R(D)	-9.6	MOUSE	E9QAV3	Sodium/potassium-transporting ATPase subunit alpha-1
549	(K)SGPGAYESGIMVSK(A)	2	691.836		21.67	(K)S/G/P G\A|Y\E/S/G I M V S/K(A)	1.5	MOUSE	E9Q1X8	Voltage-dependent calcium channel subunit alpha-2-1
550	(R)FLEQQNQVLQTK(W)	2	738.397		21.67	(R)F L|E|Q Q|N Q V/L/Q/T/K(W)	1	MOUSE	P04104	Keratin, type II cytoskeletal 1
551	(R)LEQEIATYR(N)	2	561.793		21.67	(R)L/E|Q|E|I/A/T/Y R(N)	-0.4	MOUSE	B1AQ77	Keratin 15
552	(R)FLEQQNQVLQTK(W)	2	738.397		21.67	(R)F/L|E|Q|Q|N Q/V/L|Q/T/K(W)	1.1	MOUSE	P04104	Keratin, type II cytoskeletal 1
553	(R)SLNNQFASFIDK(V)	2	692.35		21.67	(R)S L|N|N|Q|F/A/S/F/I/D/K(V)	2.2	MOUSE	E9Q0F0	Protein Krt78
554	(R)AMVEAAMEEGIFR(R)	2	727.345		21.66	(R)A M|V/E/A/A/M E/E/G I/F/R(R)	0.9	MOUSE	A3KPC9	Cacna1s protein
555	(K)ALDPALWTIQK(V)	2	628.355		21.66	(K)A L|D|P|A/L/W|T I/Q/K(V)	-1.1	MOUSE	A2A4I8	Amine oxidase, copper containing 3 (Fragment)
556	(R)ALEESNYELEGK(I)	2	691.33		21.66	(R)A/L|E|E/S/N/Y|E L/E/G K(I)	2.6	MOUSE	A2A513	Keratin 10
557	(K)VGEATETALTTLVEK(M)	2	781.419		21.65	(K)V G\E\A|T|E|T|A/L T T/L V/E K(M)	-0.1	MOUSE	Q8R429	Sarcoplasmic/endoplasmic reticulum calcium ATPase 1
558	(K)STMINYLLGLEDTR(Y)	2	813.415		21.65	(K)S T M|I|N/Y|L\L|G/L/E/D/T/R(Y)	1.8	MOUSE	Q7TQ48	Sarcalumenin
559	(R)GSLGVDGDGVALLHVTR(T)	3	555.972		21.65	(R)G S\L/G/V/D/G D G V/A/L L H/V/T R(T)	5.2	MOUSE	Q8C0Z1	Protein ITFG3
560	(K)TSQVTLYVFEK(V)	2	657.852		21.64	(K)T S|Q|V|T/L/Y/V/F/E/K(V)	1.8	MOUSE	E9QK82	Myelin protein P0
561	(K)QLPLSPAYFGEDGIFR(H)	2	905.466		21.64	(K)Q/L|P L/S/P\A Y F/G E D G I/F R(H)	4.7	MOUSE	Q3TVI8	Pre-B-cell leukemia transcription factor-interacting protein 1
562	(R)INENTGSVSVTR(T)	2	638.828		21.64	(R)I/N|E|N/T/G S/V/S/V/T/R(T)	0.3	MOUSE	Q9WTR5	Cadherin-13
563	(R)AITQELPSLLGSIGLGK(N)	2	848.996		21.64	(R)A I/T/Q/E|L|P S/L/L/G S I/G/L/G K(N)	0.2	MOUSE	Q7TQ48	Sarcalumenin
564	(R)GPQFGSEVELR(H)	2	609.81		21.64	(R)G/P/Q/F|G|S E/V/E|L R(H)	0.7	MOUSE	P09470	Angiotensin-converting enzyme
565	(K)MQINAEEVVVGDLVEVK(G)	3	624.666		21.64	(K)M Q I N A E E\V|V|V|G/D/L/V/E/V/K(G)	2.3	MOUSE	D3YVX6	Sodium/potassium-transporting ATPase subunit alpha-2 (Fragment)
566	(R)ILGADTSVDLEETGR(V)	2	788.398		21.63	(R)I/L|G|A D\T/S V/D/L E/E T G R(V)	2.1	MOUSE	D3Z6F5	ATP synthase subunit alpha
567	(R)DGECPAVITPSKPLAQR(C)	3	613.654	C:Carbamidomethylation	21.63	(R)D G\E|C|P/A V/I/T/P S K/P L A Q R(C)	3.1	MOUSE	Q8BY89	Choline transporter-like protein 2
568	(K)LASLPEPR(D)	2	441.757		21.63	(K)L/A|S\L/P/E/P R(D)	3.6	MOUSE	F6RQU9	Dystrophin
569	(K)DVSSIIVLFGYPFR(L)	2	806.942		21.62	(K)D V\S S I|I|V|L/F/G/Y/P F R(L)	1.5	MOUSE	A2AE45	Synaptophysin-like 2 (Fragment)
570	(K)ADIGIAMGISGSDVSK(Q)	2	760.885		21.62	(K)A D/I|G|I|A|M|G|I|S|G S D V/S K(Q)	0.8	MOUSE	D3YYN7	Sodium/potassium-transporting ATPase subunit alpha-2
571	(K)QSLEASLAETEGR(Y)	2	695.846		21.62	(K)Q S/L|E|A/S/L/A E T E\G R(Y)	2.2	MOUSE	A2A513	Keratin 10
572	(K)VLTQLVTGPK(A)	2	528.327		21.61	(K)V/L/T|Q/L/V T/G/P/K(A)	1.1	MOUSE	A2ACH6	Delta-sarcoglycan
573	(K)VLDSGAPIKIPVGPETLGR(I)	3	640.369		21.61	(K)V L/D/S/G A/P I/K I/P V/G/P E T L G R(I)	-2.2	MOUSE	P56480	ATP synthase subunit beta, mitochondrial
574	(R)SSIAEVQSEIER(I)	2	674.342		21.61	(R)S S|I|A|E|V/Q/S/E/I/E\R(I)	1.7	MOUSE	D3Z3Z3	Voltage-dependent L-type calcium channel subunit beta-3
575	(K)IIMLFTDGGEER(A)	2	690.846		21.6	(K)I I|M|L|F/T/D G G E E R(A)	2.1	MOUSE	E9Q1X8	Voltage-dependent calcium channel subunit alpha-2-1
576	(R)INENTGSVSVTR(T)	2	638.829		21.6	(R)I/N|E|N/T/G S/V/S V/T R(T)	1.1	MOUSE	Q9WTR5	Cadherin-13
577	(R)ILDPYITSEAAFQMLR(F)	2	934.488		21.6	(R)I L D|P/Y/I/T/S E/A A|F Q/M/L/R(F)	3.9	MOUSE	Q8VIB3	Type 2 lactosamine alpha-2,3-sialyltransferase
578	(K)DFLAGGIAAAVSK(T)	2	610.331		21.6	(K)D F|L|A|G/G/I/A/A/A/V/S K(T)	-11.1	MOUSE	P48962	ADP/ATP translocase 1
579	(R)GEAGSDVSLVDLGFQTDLR(V)	2	989.99		21.6	(R)G E A G S D V|S L/V|D/L|G F/Q T/D L R(V)	1.1	MOUSE	Q8BY89	Choline transporter-like protein 2
580	(R)VTFVDTPGIIENR(K)	2	730.897		21.57	(R)V T|F/V/D/T/P G I/I E N/R(K)	8.5	MOUSE	Q7TQ48	Sarcalumenin
581	(R)SLNNQFASFIDK(V)	2	692.351		21.57	(R)S L|N/N|Q|F/A/S/F/I/D/K(V)	3.2	MOUSE	E9Q0F0	Protein Krt78
582	(R)NNNFQTFPQAVLLLFR(C)	3	641.35		21.57	(R)N N N F\Q T\F|P/Q/A|V/L/L/L/F/R(C)	4.3	MOUSE	B1AVA4	Calcium channel voltage-dependent alpha 1F subunit
583	(K)ISLPVIGLDELLK(F)	2	705.436		21.56	(K)I S|L/P/V|I/G/L/D E L L/K(F)	2.2	MOUSE	F6RQN3	Sarcoplasmic/endoplasmic reticulum calcium ATPase 1 (Fragment)
584	(R)INAANIATDDERDK(F)	3	515.924		21.56	(R)I/N/A/A|N I/A/T D/D/E/R D K(F)	5.4	MOUSE	P14231	Sodium/potassium-transporting ATPase subunit beta-2
585	(R)SLPSVETLGCTSVICSDK(T)	2	976.967	C:Carbamidomethylation	21.56	(R)S L/P/S V E/T L/G/C T S V I/C S D K(T)	-1.4	MOUSE	B1ATS4	ATPase, Ca++ transporting, ubiquitous
586	(K)SVEVSDPVPAGDLVK(A)	2	756.399		21.56	(K)S V|E|V/S D/P V/P A/G D L/V/K(A)	-2.8	MOUSE	P21981	Protein-glutamine gamma-glutamyltransferase 2
587	(K)TSQVTLYVFEK(V)	2	657.852		21.56	(K)T S/Q/V/T/L/Y V/F E K(V)	1.6	MOUSE	E9QK82	Myelin protein P0
588	(K)TIEGIVMAADSAR(S)	2	667.346		21.56	(K)T I|E|G\I|V|M/A/A/D/S A/R(S)	5.2	MOUSE	Q7TQ48	Sarcalumenin
589	(K)GVGFGLVDSEK(D)	2	554.289		21.55	(K)G V/G/F|G L V/D S E K(D)	2.8	MOUSE	O09165	Calsequestrin-1
590	(R)GQVYATEDKTSVDDR(L)	3	561.936		21.54	(R)G Q|V|Y/A/T E D/K T S/V D D R(L)	6.2	MOUSE	Q9ES83	Blood vessel epicardial substance
591	(R)SPTWTALSR(I)	2	509.773		21.53	(R)S/P|T/W/T A/L/S R(I)	6.2	MOUSE	D3YVX6	Sodium/potassium-transporting ATPase subunit alpha-2 (Fragment)
592	(K)VGEATETALTTLVEK(M)	2	781.422		21.51	(K)V G\E|A|T|E|T/A/L/T/T/L/V E/K(M)	2.8	MOUSE	Q8R429	Sarcoplasmic/endoplasmic reticulum calcium ATPase 1
593	(R)LSSDCEDQIR(I)	2	611.774	C:Carbamidomethylation	21.5	(R)L/S|S|D/C/E/D Q|I/R(I)	4	MOUSE	F6RSH1	Golgi apparatus protein 1 (Fragment)
594	(K)ADIGIAMGISGSDVSK(Q)	2	760.885		21.5	(K)A D I G\I|A M|G I/S/G/S D V\S/K(Q)	0.3	MOUSE	D3YYN7	Sodium/potassium-transporting ATPase subunit alpha-2
595	(K)VYGTTDDLCSR(G)	2	643.789	C:Carbamidomethylation	21.5	(K)V/Y|G/T/T/D/D/L/C S/R(G)	1.5	MOUSE	Q61830	Macrophage mannose receptor 1
596	(R)LQELQEAADELDLK(L)	2	807.915		21.49	(R)L/Q|E|L Q/E|A A D E/L/D/L/K(L)	-0.1	MOUSE	P11531	Dystrophin
597	(R)SIYAVFGSEIDLK(G)	2	721.382		21.49	(R)S I|Y|A|V|F/G S E/I|D/L/K(G)	-0.6	MOUSE	Q08857	Platelet glycoprotein 4
598	(R)SLDLDSIIAEVK(A)	2	651.869		21.49	(R)S L|D|L|D|S/I|I|A/E/V/K(A)	12.6	MOUSE	D3Z4Y4	Keratin, type II cytoskeletal 5
599	(K)EIYTMDSTTDIK(A)	2	708.833		21.48	(K)E I|Y/T/M/D/S T|T/D/I/K(A)	2	MOUSE	P11438	Lysosome-associated membrane glycoprotein 1
600	(R)INENTGSVSVTR(T)	2	638.829		21.47	(R)I/N|E/N T/G/S V/S V T R(T)	1.8	MOUSE	Q9WTR5	Cadherin-13
601	(K)QSLEASLAETEGR(Y)	2	695.845		21.47	(K)Q/S\L/E A/S/L/A E/T E/G R(Y)	1.2	MOUSE	A2A513	Keratin 10
602	(K)YGPNELPAEEGK(S)	2	652.312		21.47	(K)Y/G/P/N/E/L P/A E/E/G K(S)	0.5	MOUSE	Q8R429	Sarcoplasmic/endoplasmic reticulum calcium ATPase 1
603	(R)EFDDLPLAEQR(E)	2	666.827		21.47	(R)E/F/D/D\L|P/L/A/E/Q/R(E)	2.6	MOUSE	Q8R429	Sarcoplasmic/endoplasmic reticulum calcium ATPase 1
604	(R)LGPGVSDICK(N)	2	523.277	C:Carbamidomethylation	21.46	(R)L/G|P/G/V|S/D/I/C/K(N)	10.6	MOUSE	E9PZ00	Sulfated glycoprotein 1
605	(K)FFLCQVAGDAK(D)	2	628.312	C:Carbamidomethylation	21.46	(K)F F|L|C/Q/V|A/G/D/A/K(D)	2.2	MOUSE	E9Q589	Uncharacterized protein
606	(K)LILPDCVDDSVSPIILR(L)	2	963.022	C:Carbamidomethylation	21.46	(K)L I|L|P D C V D D S V/S P I/I/L R(L)	-2.5	MOUSE	E9Q5K8	Integrin alpha-M
607	(R)LSDFVDTLQEPLK(I)	2	752.898		21.46	(R)L S\D|F/V/D T\L|Q E/P L/K(I)	0	MOUSE	G3X8T7	Sodium channel protein type 4 subunit alpha
608	(K)GVGFGLVDSEKDAAVAK(K)	3	554.963		21.45	(K)G/V|G/F/G/L/V D S E K D/A A V/A K(K)	3.2	MOUSE	O09165	Calsequestrin-1
609	(K)LALDIEIATYR(K)	2	639.361		21.45	(K)L/A|L|D|I|E\I/A/T/Y R(K)	3.9	MOUSE	E9Q1Z0	Protein 4732456N10Rik
610	(R)TYLDVEPITGFTLQFAK(R)	3	648.341		21.45	(R)T Y\L D\V\E|P\I/T/G/F/T/L/Q/F A K(R)	-4.4	MOUSE	Q08857	Platelet glycoprotein 4
611	(R)FLEQQNQVLQTK(W)	2	738.397		21.45	(R)F L|E Q/Q/N Q/V|L Q/T/K(W)	1	MOUSE	P04104	Keratin, type II cytoskeletal 1
612	(K)GVGIISEGNETVEDIAAR(L)	2	915.466		21.45	(K)G V\G\I|I|S/E/G/N\E/T V/E/D/I/A/A R(L)	0.6	MOUSE	D3YYN7	Sodium/potassium-transporting ATPase subunit alpha-2
613	(R)MTAFDADDPATDNALLR(Y)	2	918.926		21.44	(R)M T A F/D|A/D/D|P A T/D/N A L L R(Y)	0.9	MOUSE	Q9WTR5	Cadherin-13
614	(K)SAVGELSDDSSNVVQLIK(N)	2	930.983		21.44	(K)S A|V G E\L|S/D/D S S/N/V/V/Q/L I/K(N)	1.8	MOUSE	P11835	Integrin beta-2
615	(K)VLEAVTQTLTR(Y)	2	615.859		21.44	(K)V/L|E/A/V/T/Q T L T R(Y)	3.7	MOUSE	O55026	Ectonucleoside triphosphate diphosphohydrolase 2
616	(R)IGIFSENEEVTDR(A)	2	754.867		21.43	(R)I/G|I|F|S/E/N E/E/V/T D/R(A)	2.5	MOUSE	Q8R429	Sarcoplasmic/endoplasmic reticulum calcium ATPase 1
617	(R)EYSPAATTAENGGGK(K)	2	726.834		21.43	(R)E Y\S|P/A/A T/T/A/E N/G G G K(K)	0.4	MOUSE	D3YVX6	Sodium/potassium-transporting ATPase subunit alpha-2 (Fragment)
618	(R)FLEQQNQVLQTK(W)	2	738.395		21.43	(R)F L|E/Q Q N Q/V|L/Q|T/K(W)	-1.7	MOUSE	P04104	Keratin, type II cytoskeletal 1
619	(K)SYEAYVLNIIR(F)	2	670.864		21.42	(K)S Y|E|A/Y/V|L/N I\I R(F)	0.2	MOUSE	P14094	Sodium/potassium-transporting ATPase subunit beta-1
620	(R)SGEYSCIFLPEPVGR(S)	2	855.912	C:Carbamidomethylation	21.42	(R)S G\E\Y/S|C|I|F|L|P/E/P V/G R(S)	0.9	MOUSE	P18572	Basigin
621	(K)LCFVGLMSMIDPPR(A)	2	818.409	C:Carbamidomethylation	21.4	(K)L C|F|V|G|L|M S/M|I/D|P/P R(A)	2.5	MOUSE	D3YVX6	Sodium/potassium-transporting ATPase subunit alpha-2 (Fragment)
622	(R)EVVLEEGTTAFK(N)	2	661.847		21.4	(R)E V|V|L|E/E/G T/T/A/F/K(N)	2.3	MOUSE	Q08857	Platelet glycoprotein 4
623	(R)ALDFTQWLMVLK(I)	2	732.904		21.4	(R)A L|D\F/T/Q/W L/M V/L/K(I)	5.6	MOUSE	F6RQN3	Sarcoplasmic/endoplasmic reticulum calcium ATPase 1 (Fragment)
624	(R)DTAGDASESALLK(C)	2	639.315		21.39	(R)D T|A|G|D|A|S/E|S A/L/L/K(C)	0.9	MOUSE	D3YVX6	Sodium/potassium-transporting ATPase subunit alpha-2 (Fragment)
625	(K)LGLTEEDSVYVFK(G)	2	750.383		21.39	(K)L/G|L|T|E/E/D S/V/Y/V/F/K(G)	-2.7	MOUSE	O09165	Calsequestrin-1
626	(R)ELQAFENIEDEIK(L)	2	789.39		21.38	(R)E L/Q|A|F|E/N/I/E/D E/I/K(L)	2	MOUSE	E9Q489	Calsequestrin (Fragment)
627	(K)GVGIISEGNETVEDIAAR(L)	2	915.465		21.38	(K)G V/G\I|I/S/E/G\N/E T V\E D I A/A R(L)	-0.2	MOUSE	D3YYN7	Sodium/potassium-transporting ATPase subunit alpha-2
628	(R)AITQELPSLLGSIGLGK(N)	2	848.996		21.38	(R)A I|T/Q/E|L|P S L/L/G S I/G L/G K(N)	0.2	MOUSE	Q7TQ48	Sarcalumenin
629	(K)TIVGALIQSVK(K)	2	564.855		21.38	(K)T I|V/G/A/L/I Q S V K(K)	2.7	MOUSE	A2APX6	Protein Scn1a
630	(K)GVGFGLVDSEKDAAVAK(K)	3	554.962		21.37	(K)G V|G|F/G L/V/D S/E K D/A A V/A/K(K)	1.6	MOUSE	O09165	Calsequestrin-1
631	(R)LPYQAEFLVR(S)	2	618.343		21.37	(R)L/P|Y/Q/A/E/F L V R(S)	0.8	MOUSE	P82350	Alpha-sarcoglycan
632	(K)LDEFGEQLSK(V)	2	583.296		21.37	(K)L/D|E/F|G E|Q L/S/K(V)	9.4	MOUSE	F8WI94	Sarcoplasmic/endoplasmic reticulum calcium ATPase 2
633	(R)DGECPAVITPSKPLAQR(C)	3	613.654	C:Carbamidomethylation	21.37	(R)D G\E|C|P/A/V/I/T/P S K/P L A Q\R(C)	1.7	MOUSE	Q8BY89	Choline transporter-like protein 2
634	(R)VTFVDTPGIIENR(K)	2	730.896		21.36	(R)V T|F|V|D|T|P G I/I/E/N R(K)	7.8	MOUSE	Q7TQ48	Sarcalumenin
635	(K)LLEGEECR(L)	2	503.241	C:Carbamidomethylation	21.36	(K)L/L|E|G E/E/C/R(L)	8.7	MOUSE	D3Z4Y4	Keratin, type II cytoskeletal 5
636	(R)LSSDCEDQIR(I)	2	611.775	C:Carbamidomethylation	21.36	(R)L/S|S|D/C/E D|Q|I/R(I)	4.6	MOUSE	F6RSH1	Golgi apparatus protein 1 (Fragment)
637	(R)INENTGSVSVTR(T)	2	638.83		21.35	(R)I/N|E|N/T/G/S/V/S|V/T R(T)	2.3	MOUSE	Q9WTR5	Cadherin-13
638	(K)AVGIVATTGVSTEIGK(I)	2	751.927		21.35	(K)A V|G\I|V|A|T|T|G V/S T E/I/G K(I)	2.2	MOUSE	Q8R429	Sarcoplasmic/endoplasmic reticulum calcium ATPase 1
639	(K)TIEGIVMAADSAR(S)	2	667.342		21.35	(K)T I|E|G|I|V|M/A/A/D/S A/R(S)	-1.1	MOUSE	Q7TQ48	Sarcalumenin
640	(K)QSLEASLAETEGR(Y)	2	695.845		21.34	(K)Q S\L/E|A/S/L/A E/T/E/G R(Y)	1.2	MOUSE	A2A513	Keratin 10
641	(R)AITQELPSLLGSIGLGK(N)	3	566.335		21.34	(R)A I\T Q E\L|P S\L|L/G/S/I/G L/G K(N)	3.1	MOUSE	Q7TQ48	Sarcalumenin
642	(R)LFSALLGYDISEK(L)	2	728.39		21.34	(R)L F|S|A|L|L|G/Y D/I/S E/K(L)	-0.3	MOUSE	Q6P3F7	Popdc2 protein
643	(R)DGECPAVITPSKPLAQR(C)	3	613.653	C:Carbamidomethylation	21.34	(R)D G\E|C|P/A V/I/T/P S K/P L A Q R(C)	1	MOUSE	Q8BY89	Choline transporter-like protein 2
644	(K)ISLPVIGLDELLK(F)	2	705.435		21.34	(K)I S|L|P/V|I/G/L/D E L/L/K(F)	0.4	MOUSE	F6RQN3	Sarcoplasmic/endoplasmic reticulum calcium ATPase 1 (Fragment)
645	(R)VTFVDTPGIIENR(K)	2	730.892		21.33	(R)V T|F|V|D|T|P G I/I/E/N R(K)	1.7	MOUSE	Q7TQ48	Sarcalumenin
646	(R)AITQELPSLLGSIGLGK(N)	3	566.335		21.33	(R)A I T Q E\L|P S\L|L/G/S/I/G L/G K(N)	2.7	MOUSE	Q7TQ48	Sarcalumenin
647	(K)DMTSEQLDEILR(D)	2	725.349		21.32	(K)D/M|T/S/E/Q/L/D E I/L/R(D)	1.3	MOUSE	D3YYN7	Sodium/potassium-transporting ATPase subunit alpha-2
648	(K)TIEGIVMAADSAR(S)	2	667.344		21.32	(K)T I|E|G|I/V/M/A|A/D|S A/R(S)	2.6	MOUSE	Q7TQ48	Sarcalumenin
649	(K)APEEPTIQANVVGIHVDR(Q)	3	649.009		21.32	(K)A/P\E E|P T\I Q A N V|V|G I H V D/R(Q)	-0.2	MOUSE	Q8R2Y2	Cell surface glycoprotein MUC18
650	(R)SLDLDSIIAEVK(A)	2	651.863		21.32	(R)S L|D|L|D|S/I/I|A/E/V/K(A)	2.1	MOUSE	D3Z4Y4	Keratin, type II cytoskeletal 5
651	(K)FDPDATQFIDYSR(L)	2	787.862		21.31	(K)F D/P D A T/Q/F/I/D/Y\S R(L)	2.5	MOUSE	G3X8T7	Sodium channel protein type 4 subunit alpha
652	(R)AITQELPSLLGSIGLGK(N)	2	848.996		21.31	(R)A I/T/Q/E|L|P S L/L/G S I/G L/G K(N)	0.8	MOUSE	Q7TQ48	Sarcalumenin
653	(K)GLGEISAATEFK(T)	2	611.821		21.3	(K)G L|G|E|I|S/A A/T/E/F/K(T)	1.9	MOUSE	E9Q589	Uncharacterized protein
654	(R)YFPTQALNFAFK(D)	2	723.874		21.3	(R)Y/F|P/T/Q/A/L N F A/F K(D)	-0.2	MOUSE	P48962	ADP/ATP translocase 1
655	(R)DQMAATEQDKTPLQQK(L)	3	611.296		21.3	(R)D Q|M|A/A/T E Q D K/T P L Q/Q K(L)	-6.2	MOUSE	Q8R429	Sarcoplasmic/endoplasmic reticulum calcium ATPase 1
656	(K)LCFVGLMSMIDPPR(A)	2	818.407	C:Carbamidomethylation	21.3	(K)L C|F|V|G|L|M\S/M|I/D|P P/R(A)	0.8	MOUSE	D3YVX6	Sodium/potassium-transporting ATPase subunit alpha-2 (Fragment)
657	(R)FLEQQNQVLQTK(W)	2	738.397		21.29	(R)F/L/E/Q/Q|N\Q/V/L Q/T K(W)	1.3	MOUSE	P04104	Keratin, type II cytoskeletal 1
658	(K)DACVISSEFHER(D)	3	483.885	C:Carbamidomethylation	21.29	(K)D A\C/V/I/S/S E/F H E R(D)	-0.7	MOUSE	E9Q0K1	Uncharacterized protein
659	(R)LIPEVVLSGER(L)	2	606.355		21.29	(R)L I/P E/V/V/L/S G E R(L)	2.9	MOUSE	E9QJW7	Integrin alpha-7 heavy chain
660	(K)EIYTMDSTTDIK(A)	2	708.832		21.29	(K)E I|Y|T/M/D/S/T|T D/I/K(A)	0.4	MOUSE	P11438	Lysosome-associated membrane glycoprotein 1
661	(K)LALDIEIATYR(K)	2	639.36		21.29	(K)L A|L/D|I/E\I/A T Y R(K)	1.7	MOUSE	E9Q1Z0	Protein 4732456N10Rik
662	(K)ITLSQVGDVLR(A)	2	600.852		21.28	(K)I/T|L|S/Q|V/G D/V L/R(A)	1.4	MOUSE	E0CZ30	Myosin light chain 1/3, skeletal muscle isoform (Fragment)
663	(K)QSLEASLAETEGR(Y)	2	695.846		21.28	(K)Q S\L\E/A/S/L|A/E T E/G R(Y)	2.2	MOUSE	A2A513	Keratin 10
664	(K)LVINGGNGTVEDR(K)	2	672.352		21.28	(K)L V|I/N/G G N/G/T/V/E/D/R(K)	3.8	MOUSE	A2APM1	CD44 antigen
665	(K)AYGENIGYSEKDR(F)	3	501.238		21.28	(K)A/Y|G/E/N/I/G/Y/S E/K D/R(F)	5.1	MOUSE	P14094	Sodium/potassium-transporting ATPase subunit beta-1
666	(R)ELQAFENIEDEIK(L)	2	789.39		21.27	(R)E L|Q|A|F|E/N/I/E/D E I/K(L)	2	MOUSE	E9Q489	Calsequestrin (Fragment)
667	(R)SLDLDSIIAEVK(A)	2	651.862		21.27	(R)S L|D|L|D|S I/I|A/E/V/K(A)	2	MOUSE	D3Z4Y4	Keratin, type II cytoskeletal 5
668	(K)SDANTDLIGGSPK(G)	2	637.817		21.27	(K)S D|A N/T|D/L/I/G\G/S P K(G)	3.6	MOUSE	P53986	Monocarboxylate transporter 1
669	(K)MQINAEEVVVGDLVEVK(G)	2	936.491		21.27	(K)M Q|I|N A|E E V/V/V/G/D L V E V K(G)	-2.2	MOUSE	D3YVX6	Sodium/potassium-transporting ATPase subunit alpha-2 (Fragment)
670	(R)INENTGSVSVTR(T)	2	638.831		21.26	(R)I/N|E|N/T/G/S/V/S\V/T/R(T)	3.6	MOUSE	Q9WTR5	Cadherin-13
671	(R)FSSEFELQQLEQFK(A)	2	880.432		21.26	(R)F S\S E|F/E|L/Q|Q\L/E/Q/F K(A)	1.2	MOUSE	P97449	Aminopeptidase N
672	(K)LLLATISEQELDPVSVR(A)	2	942.027		21.26	(K)L L\L\A\T\I/S/E Q/E|L/D|P V/S|V R(A)	-1.4	MOUSE	E9QJW7	Integrin alpha-7 heavy chain
673	(R)EFDDLPLAEQR(E)	2	666.826		21.26	(R)E/F|D/D|L|P L/A/E/Q/R(E)	1.4	MOUSE	Q8R429	Sarcoplasmic/endoplasmic reticulum calcium ATPase 1
674	(R)GFSSGSAVVSGGSR(R)	2	627.809		21.25	(R)G F|S|S/G/S/A|V|V|S/G G S R(R)	3	MOUSE	Q3TTY5	Keratin, type II cytoskeletal 2 epidermal
675	(R)SLPSVETLGCTSVICSDK(T)	2	976.968	C:Carbamidomethylation	21.25	(R)S L/P S V/E/T|L|G/C/T/S V/I/C/S D K(T)	-0.6	MOUSE	B1ATS4	ATPase, Ca++ transporting, ubiquitous
676	(K)VDNSSLTGESEPQTR(S)	2	810.38		21.25	(K)V/D|N|S/S/L|T|G|E|S/E|P Q T R(S)	1.6	MOUSE	D3YVX6	Sodium/potassium-transporting ATPase subunit alpha-2 (Fragment)
677	(K)MQINAEEVVVGDLVEVK(G)	3	624.665		21.25	(K)M Q\I N A E E\V|V|V|G/D/L/V/E/V/K(G)	1.3	MOUSE	D3YVX6	Sodium/potassium-transporting ATPase subunit alpha-2 (Fragment)
678	(K)VVDDTACPLLR(K)	2	629.829	C:Carbamidomethylation	21.25	(K)V/V|D|D|T|A|C|P L/L/R(K)	3.1	MOUSE	Q8BY89	Choline transporter-like protein 2
679	(R)ELELQCLDGDDAK(V)	2	753.345	C:Carbamidomethylation	21.25	(R)E L|E|L|Q|C/L/D/G/D/D/A/K(V)	3	MOUSE	P04919	Band 3 anion transport protein
680	(K)YLDFIFAVK(N)	2	558.312		21.24	(K)Y/L|D|F/I/F/A/V/K(N)	3.6	MOUSE	P17047	Lysosome-associated membrane glycoprotein 2
681	(K)NLEAVETLGSTSTICSDK(T)	2	962.962	C:Carbamidomethylation	21.24	(K)N L\E\A\V|E/T/L/G/S T/S T I/C/S D K(T)	-0.5	MOUSE	D3YVX6	Sodium/potassium-transporting ATPase subunit alpha-2 (Fragment)
682	(K)EAFSLFDKDGDGTITTK(E)	3	615.636		21.24	(K)E/A/F/S L/F D/K D G D G/T/I T T K(E)	1.8	MOUSE	P62204	Calmodulin
683	(R)SIYAVFGSEIDLK(G)	2	721.384		21.23	(R)S I|Y|A|V|F/G S E/I|D/L/K(G)	2.1	MOUSE	Q08857	Platelet glycoprotein 4
684	(K)LGIQSFNK(Q)	2	453.757		21.23	(K)L/G\I/Q/S F/N/K(Q)	2.6	MOUSE	Q64314	Hematopoietic progenitor cell antigen CD34
685	(R)IIIQESALDYR(L)	2	660.863		21.23	(R)I I|I/Q|E|S/A/L/D/Y/R(L)	2.4	MOUSE	F6RSH1	Golgi apparatus protein 1 (Fragment)
686	(K)ISVSDLINGIASLK(M)	2	715.42		21.23	(K)I S|V/S/D/L|I/N G I A/S L/K(M)	4.2	MOUSE	Q61735	Leukocyte surface antigen CD47
687	(K)SDANTDLIGGSPK(G)	2	637.817		21.22	(K)S D|A/N/T|D/L I/G\G/S/P K(G)	2.9	MOUSE	P53986	Monocarboxylate transporter 1
688	(K)GVEINAEAGNMEAICR(S)	2	867.401	C:Carbamidomethylation	21.22	(K)G V E\I|N A/E/A/G N M/E A I/C R(S)	-0.2	MOUSE	P82347	Delta-sarcoglycan
689	(R)AITEANVADR(A)	2	530.274		21.22	(R)A I/T|E/A/N V/A D/R(A)	-1.1	MOUSE	Q8BRK9	Alpha-mannosidase 2x
690	(R)SLPSVETLGCTSVICSDK(T)	2	976.968	C:Carbamidomethylation	21.22	(R)S L/P S V E T/L/G C T S V/I/C/S D/K(T)	-0.9	MOUSE	B1ATS4	ATPase, Ca++ transporting, ubiquitous
691	(K)GVGFGLVDSEKDAAVAK(K)	3	554.963		21.21	(K)G V|G/F/G L/V/D S E K D A A V/A/K(K)	3	MOUSE	O09165	Calsequestrin-1
692	(K)VDNSSLTGESEPQTR(S)	2	810.38		21.2	(K)V D N S/S/L/T|G E|S/E/P Q T R(S)	1.6	MOUSE	D3YVX6	Sodium/potassium-transporting ATPase subunit alpha-2 (Fragment)
693	(K)SGPGAYESGIMVSK(A)	2	691.835		21.2	(K)S/G/P G A/Y/E/S G I/M/V/S/K(A)	-0.1	MOUSE	E9Q1X8	Voltage-dependent calcium channel subunit alpha-2-1
694	(K)TSITSDIGMQFFDPR(T)	2	857.91		21.2	(K)T S I/T|S/D/I/G M Q/F/F|D|P R(T)	1.2	MOUSE	F8WIL1	Beta-sarcoglycan
695	(K)QSLEASLAETEGR(Y)	2	695.845		21.2	(K)Q S\L|E|A/S/L/A/E/T E|G R(Y)	1.3	MOUSE	A2A513	Keratin 10
696	(K)AGQENISVSK(R)	2	516.772		21.2	(K)A/G/Q|E/N/I/S/V/S|K(R)	4.8	MOUSE	D3YVX6	Sodium/potassium-transporting ATPase subunit alpha-2 (Fragment)
697	(K)GVGFGLVDSEKDAAVAK(K)	3	554.963		21.2	(K)G V|G\F/G/L/V/D/S E K D A A V/A/K(K)	2.3	MOUSE	O09165	Calsequestrin-1
698	(K)TIEGIVmAADSAR(S)	2	675.347	m:Oxidized methionine	21.19	(K)T I|E|G|I|V/m/A/A/D/S A/R(S)	9.6	MOUSE	Q7TQ48	Sarcalumenin
699	(R)EGAQYLMQAAGLGR(M)	2	732.868		21.19	(R)E G\A Q/Y|L/M/Q\A/A/G L/G R(M)	2	MOUSE	E9QM38	Solute carrier family 12 member 2
700	(R)AILPFFPK(Y)	2	466.786		21.19	(R)A I/L/P/F/F P K(Y)	3.8	MOUSE	F6QCP8	Angiotensin-converting enzyme (Fragment)
701	(K)EFTLEFSR(D)	2	514.758		21.18	(K)E F|T/L/E/F/S R(D)	4.5	MOUSE	B1ATS4	ATPase, Ca++ transporting, ubiquitous
702	(K)VVDDTACPLLR(K)	2	629.828	C:Carbamidomethylation	21.18	(K)V/V|D/D T/A/C/P L L/R(K)	1.5	MOUSE	Q8BY89	Choline transporter-like protein 2
703	(K)LALDVEIATYR(K)	2	632.352		21.18	(K)L/A|L|D|V|E\I|A|T Y/R(K)	1.7	MOUSE	D3Z4Y4	Keratin, type II cytoskeletal 5
704	(R)ALEEANADLEVK(I)	2	651.334		21.18	(R)A L/E/E|A|N/A/D L E\V/K(I)	2.4	MOUSE	Q6IFX2	Keratin, type I cytoskeletal 42
705	(R)EVVLEEGTTAFK(N)	2	661.845		21.18	(R)E V|V|L|E|E/G/T/T/A/F K(N)	-1.3	MOUSE	Q08857	Platelet glycoprotein 4
706	(K)ICQSNLQLER(Y)	2	630.822	C:Carbamidomethylation	21.18	(K)I/C|Q/S N|L/Q L E/R(Y)	0.3	MOUSE	E9QJW7	Integrin alpha-7 heavy chain
707	(R)SLNNQFASFIDK(V)	2	692.349		21.18	(R)S L|N\N Q/F/A/S/F I/D/K(V)	0.7	MOUSE	E9Q0F0	Protein Krt78
708	(K)LDEFGEQLSK(V)	2	583.295		21.18	(K)L/D|E|F/G E Q L/S K(V)	8.7	MOUSE	F8WI94	Sarcoplasmic/endoplasmic reticulum calcium ATPase 2
709	(R)IGIFSENEEVTDR(A)	2	754.866		21.18	(R)I G|I|F|S/E/N E/E/V/T D/R(A)	1.7	MOUSE	Q8R429	Sarcoplasmic/endoplasmic reticulum calcium ATPase 1
710	(K)LITLDLPMVPGDK(I)	2	706.397		21.17	(K)L I|T|L/D|L|P/M/V|P G/D K(I)	0.1	MOUSE	G3X8T7	Sodium channel protein type 4 subunit alpha
711	(R)SAFSNLFGGEPLSYTR(F)	2	873.427		21.17	(R)S A F S\N/L|F|G G E/P L/S Y T R(F)	-1.3	MOUSE	Q62351	Transferrin receptor protein 1
712	(K)DFFGINPISNFK(L)	2	699.855		21.17	(K)D F|F/G|I/N/P/I S/N/F K(L)	-1.5	MOUSE	Q7TQ48	Sarcalumenin
713	(K)FCNPGFPIGCYITDK(G)	2	894.909	C:Carbamidomethylation	21.16	(K)F C/N|P/G F|P I/G C Y I T D K(G)	0.9	MOUSE	E9Q0K1	Uncharacterized protein
714	(K)QSLEASLAETEGR(Y)	2	695.845		21.15	(K)Q S|L|E/A/S/L/A E T E G R(Y)	1.6	MOUSE	A2A513	Keratin 10
715	(R)IGIFSENEEVTDR(A)	2	754.868		21.15	(R)I G|I|F|S|E/N E/E/V|T D/R(A)	3.8	MOUSE	Q8R429	Sarcoplasmic/endoplasmic reticulum calcium ATPase 1
716	(K)LLETEEEAAFPLGGATPR(Y)	3	634.325		21.15	(K)L L\E T E E E A|A|F|P/L/G G A T P R(Y)	-3.1	MOUSE	A2A4I8	Amine oxidase, copper containing 3 (Fragment)
717	(K)GVGFGLVDSEKDAAVAK(K)	3	554.962		21.15	(K)G V|G|F/G/L/V/D S E K D/A A V/A/K(K)	1.8	MOUSE	O09165	Calsequestrin-1
718	(R)IPDQLVILDMK(H)	2	642.861		21.15	(R)I/P/D Q|L/V/I|L/D|M/K(H)	-7.1	MOUSE	Q9D1D4	Transmembrane emp24 domain-containing protein 10
719	(K)FFLCQVAGDAK(D)	2	628.312	C:Carbamidomethylation	21.15	(K)F/F|L|C/Q/V/A/G D/A/K(D)	2.4	MOUSE	E9Q589	Uncharacterized protein
720	(R)YFETAVSRPGLEEPR(Y)	3	584.298		21.15	(R)Y/F/E/T/A V/S R P G L E E/P/R(Y)	2.6	MOUSE	E9QQ06	H-2 class I histocompatibility antigen, D-B alpha chain
721	(K)DVSSIIVLFGYPFR(L)	2	806.941		21.15	(K)D V\S S I/I/V/L F/G/Y/P F R(L)	1	MOUSE	A2AE45	Synaptophysin-like 2 (Fragment)
722	(K)GVGFGLVDSEK(D)	2	554.289		21.14	(K)G V|G|F/G/L/V D/S E/K(D)	2.8	MOUSE	O09165	Calsequestrin-1
723	(R)YYPASPWVDNSR(T)	2	727.839		21.14	(R)Y/Y|P/A|S/P W V/D/N S/R(T)	0.2	MOUSE	E9Q1X8	Voltage-dependent calcium channel subunit alpha-2-1
724	(K)FLNVTPNVEVNVECR(I)	3	597.308	C:Carbamidomethylation	21.14	(K)F L N\V/T|P N\V|E|V/N/V/E C R(I)	10.8	MOUSE	P14231	Sodium/potassium-transporting ATPase subunit beta-2
725	(K)GVGIISEGNETVEDIAAR(L)	2	915.466		21.14	(K)G V/G\I|I|S|E/G N E/T/V/E/D/I/A A R(L)	0.2	MOUSE	D3YYN7	Sodium/potassium-transporting ATPase subunit alpha-2
726	(R)IINEPTAAAIAYGLDKR(E)	3	606.005		21.13	(R)I I/N/E/P/T A A A I/A Y G/L D/K R(E)	2.9	MOUSE	P20029	78 kDa glucose-regulated protein
727	(R)VTFVDTPGIIENR(K)	2	730.892		21.13	(R)V T/F|V/D/T|P G I/I E N R(K)	1.7	MOUSE	Q7TQ48	Sarcalumenin
728	(K)DMTSEELDDILR(Y)	2	718.834		21.13	(K)D M|T/S/E/E\L/D/D I L R(Y)	2.1	MOUSE	E9QAV3	Sodium/potassium-transporting ATPase subunit alpha-1
729	(K)LGLTEEDSVYVFK(G)	2	750.385		21.13	(K)L/G L|T|E|E/D S/V/Y/V/F/K(G)	-0.1	MOUSE	O09165	Calsequestrin-1
730	(R)AITQELPSLLGSIGLGK(N)	2	848.996		21.13	(R)A I|T Q/E|L|P S L/L/G S I/G L/G K(N)	0.3	MOUSE	Q7TQ48	Sarcalumenin
731	(R)AFQINTFNLK(V)	2	598.329		21.13	(R)A/F|Q|I|N/T/F/N/L/K(V)	3	MOUSE	P17047	Lysosome-associated membrane glycoprotein 2
732	(K)EAFSLFDKDGDGTITTK(E)	3	615.637		21.12	(K)E A\F/S/L/F/D K D G D G T I/T T/K(E)	2.7	MOUSE	P62204	Calmodulin
733	(R)ALEESNYELEGK(I)	2	691.329		21.12	(R)A L|E|E|S/N/Y/E/L/E/G K(I)	1.7	MOUSE	A2A513	Keratin 10
734	(R)ALDFTQWLMVLK(I)	2	732.901		21.12	(R)A L|D|F/T Q/W/L|M/V|L/K(I)	1.8	MOUSE	F6RQN3	Sarcoplasmic/endoplasmic reticulum calcium ATPase 1 (Fragment)
735	(R)LVLNVAGLR(F)	2	477.81		21.12	(R)L/V|L/N\V/A/G L R(F)	3.2	MOUSE	Q17ST2	Potassium voltage-gated channel subfamily A member 7
736	(R)ALEESNYELEGK(I)	2	691.329		21.11	(R)A/L|E|E|S/N/Y/E/L/E/G K(I)	1.9	MOUSE	A2A513	Keratin 10
737	(R)VDQSILTGESVSVIK(H)	2	787.936		21.11	(R)V D\Q|S|I|L|T|G/E/S V/S V/I K(H)	1.2	MOUSE	F8WI94	Sarcoplasmic/endoplasmic reticulum calcium ATPase 2
738	(K)LVSDVQTAVK(T)	2	530.306		21.11	(K)L/V|S|D/V/Q/T/A/V/K(T)	-0.7	MOUSE	E9PZ00	Sulfated glycoprotein 1
739	(K)IVEIPFNSTNK(Y)	2	631.346		21.11	(K)I/V|E|I|P/F/N/S T N K(Y)	4	MOUSE	E9QAV3	Sodium/potassium-transporting ATPase subunit alpha-1
740	(K)VDPEIQNVK(S)	2	521.285		21.1	(K)V/D|P/E/I/Q/N V/K(S)	4.8	MOUSE	Q3TTY5	Keratin, type II cytoskeletal 2 epidermal
741	(R)AGQSLVECLEQALR(D)	3	525.271	C:Carbamidomethylation	21.1	(R)A G Q S L\V E|C|L/E/Q/A L/R(D)	-1.9	MOUSE	O55026	Ectonucleoside triphosphate diphosphohydrolase 2
742	(K)VPVDGPPIDIGR(V)	2	617.846		21.1	(K)V/P/V/D|G P/P I D/I/G R(V)	3.8	MOUSE	Q07113	Cation-independent mannose-6-phosphate receptor
743	(R)SLDLDSIIAEVK(A)	2	651.854		21.09	(R)S L|D|L/D|S/I/I/A/E/V/K(A)	-11.7	MOUSE	D3Z4Y4	Keratin, type II cytoskeletal 5
744	(R)FLEQQNQVLQTK(W)	2	738.397		21.09	(R)F L|E|Q|Q|N Q/V|L/Q/T K(W)	1.3	MOUSE	P04104	Keratin, type II cytoskeletal 1
745	(K)LDEFGEQLSK(V)	2	583.294		21.09	(K)L/D|E|F|G/E/Q/L/S/K(V)	6.2	MOUSE	F8WI94	Sarcoplasmic/endoplasmic reticulum calcium ATPase 2
746	(R)IGIFSENEEVTDR(A)	2	754.866		21.09	(R)I G I/F|S E/N E E/V/T D/R(A)	2	MOUSE	Q8R429	Sarcoplasmic/endoplasmic reticulum calcium ATPase 1
747	(K)MTFFSDGELVFK(D)	2	710.845		21.09	(K)M/T|F|F/S/D G E/L/V/F/K(D)	1	MOUSE	Q7TQ48	Sarcalumenin
748	(R)SLPSVETLGCTSVICSDK(T)	2	976.969	C:Carbamidomethylation	21.09	(R)S L/P S V/E/T|L/G/C/T/S V/I/C/S D/K(T)	0	MOUSE	B1ATS4	ATPase, Ca++ transporting, ubiquitous
749	(R)SSIAEVQSEIER(I)	2	674.342		21.08	(R)S S|I|A|E|V/Q/S E I E|R(I)	0.9	MOUSE	D3Z3Z3	Voltage-dependent L-type calcium channel subunit beta-3
750	(K)LLEGEECR(L)	2	503.239	C:Carbamidomethylation	21.08	(K)L/L|E/G E/E C R(L)	4.3	MOUSE	D3Z4Y4	Keratin, type II cytoskeletal 5
751	(R)IGIFSENEEVTDR(A)	2	754.868		21.08	(R)I G|I|F|S/E/N E E/V/T/D/R(A)	3.8	MOUSE	Q8R429	Sarcoplasmic/endoplasmic reticulum calcium ATPase 1
752	(R)AITQELPSLLGSIGLGK(N)	3	566.334		21.08	(R)A I\T Q E\L|P S\L|L/G/S/I/G L/G K(N)	2.2	MOUSE	Q7TQ48	Sarcalumenin
753	(R)IIDLIPDGYPQISCLPK(E)	3	648.016	C:Carbamidomethylation	21.08	(R)I I\D\L\I/P D G\Y|P Q/I/S/C L/P K(E)	-0.4	MOUSE	P97370	Sodium/potassium-transporting ATPase subunit beta-3
754	(K)ISLPVIGLDELLK(F)	2	705.437		21.07	(K)I S|L|P/V|I|G/L D/E L L/K(F)	3.1	MOUSE	F6RQN3	Sarcoplasmic/endoplasmic reticulum calcium ATPase 1 (Fragment)
755	(R)GFSSGSAVVSGGSR(R)	2	627.809		21.07	(R)G F/S|S|G S/A|V|V/S/G G S/R(R)	2.7	MOUSE	Q3TTY5	Keratin, type II cytoskeletal 2 epidermal
756	(R)GFSSGSAVVSGGSR(R)	2	627.809		21.07	(R)G F|S|S/G/S/A/V/V/S G G S R(R)	3.5	MOUSE	Q3TTY5	Keratin, type II cytoskeletal 2 epidermal
757	(R)DQmAATEQDKTPLQQK(L)	3	616.632	m:Oxidized methionine	21.07	(R)D/Q|m/A|A/T E Q D K T P L Q Q K(L)	1.1	MOUSE	Q8R429	Sarcoplasmic/endoplasmic reticulum calcium ATPase 1
758	(R)IVTSEEVIIR(E)	2	579.841		21.07	(R)I/V|T|S|E/E|V|I/I/R(E)	0.9	MOUSE	H3BIX4	Neuroplastin (Fragment)
759	(R)IVTSEEVIIR(E)	2	579.838		21.07	(R)I/V|T|S|E/E|V|I/I/R(E)	-3.9	MOUSE	H3BIX4	Neuroplastin (Fragment)
760	(R)ALEESNYELEGK(I)	2	691.33		21.06	(R)A/L|E|E/S/N/Y/E/L|E|G K(I)	3	MOUSE	A2A513	Keratin 10
761	(K)ASGPGAAAQIQEVK(E)	2	663.855		21.06	(K)A S G/P/G A|A/A/Q I/Q E/V\K(E)	1	MOUSE	P04919	Band 3 anion transport protein
762	(R)EQWSNCPTIGQIR(D)	2	794.881	C:Carbamidomethylation	21.06	(R)E Q|W/S/N/C|P T/I/G Q I/R(D)	0.8	MOUSE	P10605	Cathepsin B
763	(R)ALDFTQWLmVLK(I)	2	740.897	m:Oxidized methionine	21.06	(R)A L|D\F/T/Q/W L|m V/L/K(I)	-0.2	MOUSE	F6RQN3	Sarcoplasmic/endoplasmic reticulum calcium ATPase 1 (Fragment)
764	(R)ELELQCLDGDDAK(V)	2	753.345	C:Carbamidomethylation	21.06	(R)E L|E|L/Q|C/L/D/G D/D/A K(V)	3	MOUSE	P04919	Band 3 anion transport protein
765	(K)TECGLLGFVTDLK(Q)	2	726.872	C:Carbamidomethylation	21.05	(K)T E/C/G L/L|G F V T/D/L K(Q)	-1.9	MOUSE	E9Q828	Protein Atp2b4
766	(R)SIYAVFGSEIDLK(G)	3	481.257		21.05	(R)S I\Y\A\V|F/G/S/E/I|D/L/K(G)	-1.4	MOUSE	Q08857	Platelet glycoprotein 4
767	(K)ADNSATGFGTGTR(A)	2	627.791		21.05	(K)A D N/S/A/T/G F/G T G/T R(A)	2.6	MOUSE	P97449	Aminopeptidase N
768	(R)AMVEAAMEEGIFR(R)	2	727.346		21.05	(R)A M|V|E|A/A|M/E/E/G I F/R(R)	1.7	MOUSE	A3KPC9	Cacna1s protein
769	(K)SSMFQTR(S)	2	428.706		21.04	(K)S/S|M/F/Q/T|R(S)	7	MOUSE	Q08857	Platelet glycoprotein 4
770	(R)SIYAVFGSEIDLK(G)	2	721.386		21.04	(R)S I|Y|A|V/F/G S E/I/D/L K(G)	4.7	MOUSE	Q08857	Platelet glycoprotein 4
771	(R)GFSSGSAVVSGGSR(R)	2	627.809		21.04	(R)G F|S|S/G/S/A|V|V/S/G/G S R(R)	2.1	MOUSE	Q3TTY5	Keratin, type II cytoskeletal 2 epidermal
772	(R)EVVLEEGTTAFK(N)	2	661.846		21.04	(R)E V|V|L/E E/G T/T/A F K(N)	1.4	MOUSE	Q08857	Platelet glycoprotein 4
773	(R)MDPESEGASQALR(D)	2	695.819		21.04	(R)M/D|P/E|S/E/G A S/Q A/L/R(D)	2.6	MOUSE	D3YUE1	Pre-B-cell leukemia transcription factor-interacting protein 1 (Fragment)
774	(K)mQINAEEVVVGDLVEVK(G)	2	944.488	m:Oxidized methionine	21.04	(K)m Q\I|N\A/E|E/V/V|V/G D/L V/E V K(G)	-2.4	MOUSE	D3YVX6	Sodium/potassium-transporting ATPase subunit alpha-2 (Fragment)
775	(R)LECEINTYR(G)	2	599.284	C:Carbamidomethylation	21.03	(R)L E|C|E/I/N/T/Y R(G)	3.6	MOUSE	D3Z6B1	Keratin, type I cuticular Ha5
776	(R)DGECPAVITPSKPLAQR(C)	3	613.653	C:Carbamidomethylation	21.03	(R)D G\E|C|P/A/V/I/T/P S K P L A Q R(C)	0.3	MOUSE	Q8BY89	Choline transporter-like protein 2
777	(R)SIVVSPILIPENQR(Q)	2	782.958		21.03	(R)S I\V|V/S|P I L|I/P E N Q R(Q)	1.5	MOUSE	Q9WTR5	Cadherin-13
778	(R)LNIPVNQVNPR(D)	2	632.363		21.03	(R)L N|I|P/V/N Q/V/N/P/R(D)	1.4	MOUSE	E9QAV3	Sodium/potassium-transporting ATPase subunit alpha-1
779	(K)NSEPLVGIILDNGGK(T)	2	763.411		21.02	(K)N S|E|P L|V|G I/I|L/D/N G/G K(T)	-4.3	MOUSE	B7ZNH7	Collagen alpha-1(XIV) chain
780	(K)LTPITIFMEYR(L)	2	692.37		21.02	(K)L T/P\I/T/I/F M/E/Y R(L)	-1.1	MOUSE	A2AKI5	Integrin alpha V
781	(K)TIEGIVmAADSAR(S)	2	675.343	m:Oxidized methionine	21.02	(K)T I|E|G\I/V/m A\A D/S A R(S)	4.7	MOUSE	Q7TQ48	Sarcalumenin
782	(R)VDQSILTGESVSVIK(H)	2	787.936		21.01	(R)V/D\Q|S|I|L|T/G E S V/S V/I/K(H)	0.2	MOUSE	F8WI94	Sarcoplasmic/endoplasmic reticulum calcium ATPase 2
783	(K)EIYTMDSTTDIK(A)	2	708.832		21.01	(K)E I/Y/T|M/D/S T T D I/K(A)	0.2	MOUSE	P11438	Lysosome-associated membrane glycoprotein 1
784	(K)ALSIAVTGSGSCR(H)	2	639.834	C:Carbamidomethylation	21.01	(K)A L/S\I/A|V/T G/S/G/S C R(H)	10.2	MOUSE	Q62165	Dystroglycan
785	(K)EIYTmDSTTDIK(A)	2	716.831	m:Oxidized methionine	21.01	(K)E I|Y/T/m D/S T/T/D/I/K(A)	1.8	MOUSE	P11438	Lysosome-associated membrane glycoprotein 1
786	(K)QLGCPTAISAIGR(V)	2	672.359	C:Carbamidomethylation	21.01	(K)Q L|G|C/P T/A/I/S/A I/G R(V)	0.5	MOUSE	Q2VLH6	Scavenger receptor cysteine-rich type 1 protein M130
787	(R)TGEPDEEEGTFR(S)	2	683.795		21.01	(R)T\G|E|P/D|E/E/E/G/T/F R(S)	4.7	MOUSE	Q9Z239	Phospholemman
788	(R)WTLGEVQVLR(K)	2	600.842		21.01	(R)W T|L/G E/V/Q/V|L/R(K)	2.7	MOUSE	F6SQM4	Protein ITFG3 (Fragment)
789	(K)DMTSEELDDILR(Y)	2	718.835		21	(K)D M|T/S/E/E/L/D D I L R(Y)	3.5	MOUSE	E9QAV3	Sodium/potassium-transporting ATPase subunit alpha-1
790	(R)NICFFSTNCVEGTAR(G)	2	888.394	C:Carbamidomethylation	21	(R)N I/C/F/F|S/T N C/V/E G T/A R(G)	-2.1	MOUSE	D3YVX6	Sodium/potassium-transporting ATPase subunit alpha-2 (Fragment)
791	(R)TFDQISAAFR(R)	2	578.296		21	(R)T F|D|Q|I|S|A/A/F/R(R)	4.2	MOUSE	P14142	Solute carrier family 2, facilitated glucose transporter member 4
792	(K)LPDGVTINYK(S)	2	560.302		21	(K)L/P|D|G/V|T I/N/Y/K(S)	-6.5	MOUSE	P09055	Integrin beta-1
793	(R)ALDFTQWLMVLK(I)	2	732.9		20.99	(R)A L|D|F/T/Q/W L/M/V/L K(I)	1.1	MOUSE	F6RQN3	Sarcoplasmic/endoplasmic reticulum calcium ATPase 1 (Fragment)
794	(R)ETIATYQLYVETTDASGK(T)	2	995.485		20.99	(R)E T I A/T|Y/Q/L|Y/V/E\T T D/A S G K(T)	-1.4	MOUSE	Q9WTR5	Cadherin-13
795	(K)VLEAVTQTLTR(Y)	2	615.858		20.99	(K)V L|E/A/V/T/Q/T L T R(Y)	2.5	MOUSE	O55026	Ectonucleoside triphosphate diphosphohydrolase 2
796	(K)LALDIEIATYR(K)	2	639.36		20.99	(K)L A|L|D|I|E\I/A/T/Y/R(K)	2.3	MOUSE	E9Q1Z0	Protein 4732456N10Rik
797	(R)VTFVDTPGIIENR(K)	2	730.892		20.99	(R)V T|F|V|D|T|P G I/I/E/N R(K)	1.3	MOUSE	Q7TQ48	Sarcalumenin
798	(R)LLELQYFISR(D)	2	641.366		20.99	(R)L/L|E\L/Q/Y/F I/S R(D)	2.9	MOUSE	F8WHM5	Golgi apparatus protein 1 (Fragment)
799	(K)VGEATETALTTLVEK(M)	2	781.42		20.98	(K)V G E|A|T/E|T/A L T/T L|V/E K(M)	0.5	MOUSE	Q8R429	Sarcoplasmic/endoplasmic reticulum calcium ATPase 1
800	(R)NIAFFSTNCVEGTAR(G)	2	843.899	C:Carbamidomethylation	20.98	(R)N I|A|F|F|S|T/N C/V/E/G T\A R(G)	0.8	MOUSE	Q8VDN2	Sodium/potassium-transporting ATPase subunit alpha-1
801	(K)STMINYLLGLEDTR(Y)	2	813.419		20.97	(K)S T\M/I|N/Y|L|L|G/L/E/D/T/R(Y)	6.3	MOUSE	Q7TQ48	Sarcalumenin
802	(K)LGLTEEDSVYVFK(G)	2	750.385		20.97	(K)L G|L|T|E|E/D S/V/Y/V/F/K(G)	0.6	MOUSE	O09165	Calsequestrin-1
803	(R)VDQSILTGESVSVIK(H)	2	787.936		20.97	(R)V D|Q|S|I|L|T/G E/S V/S V/I/K(H)	0.2	MOUSE	F8WI94	Sarcoplasmic/endoplasmic reticulum calcium ATPase 2
804	(K)mTFFSDGELVFK(D)	2	718.843	m:Oxidized methionine	20.97	(K)m T|F/F/S/D G/E L V/F K(D)	2	MOUSE	Q7TQ48	Sarcalumenin
805	(K)VGEATETALTTLVEK(M)	2	781.419		20.96	(K)V G E\A|T/E/T/A/L|T T L V/E K(M)	-0.3	MOUSE	Q8R429	Sarcoplasmic/endoplasmic reticulum calcium ATPase 1
806	(R)DAISIFHYAK(G)	2	582.807		20.95	(R)D A|I|S|I/F/H/Y/A/K(G)	2	MOUSE	E9QK82	Myelin protein P0
807	(R)ALEESNYELEGK(I)	2	691.329		20.95	(R)A/L|E|E/S/N/Y/E/L/E|G K(I)	1.6	MOUSE	A2A513	Keratin 10
808	(K)MTFFSDGELVFK(D)	2	710.847		20.95	(K)M/T|F|F/S/D\G E/L/V/F K(D)	3.4	MOUSE	Q7TQ48	Sarcalumenin
809	(K)GVGFGLVDSEKDAAVAK(K)	3	554.963		20.95	(K)G V|G|F|G/L/V D S E K/D/A A/V/A/K(K)	2.1	MOUSE	O09165	Calsequestrin-1
810	(R)MTVVQAYINEK(H)	2	648.337		20.95	(R)M T/V|V|Q/A Y I N/E/K(H)	-0.4	MOUSE	G5E829	MCG13663, isoform CRA_a
811	(R)ALEESNYELEGK(I)	2	691.328		20.94	(R)A/L|E|E|S/N/Y/E/L|E|G K(I)	1.1	MOUSE	A2A513	Keratin 10
812	(K)VGEATETALTTLVEK(M)	2	781.419		20.93	(K)V G\E A|T/E|T/A/L T/T L/V E K(M)	-0.1	MOUSE	Q8R429	Sarcoplasmic/endoplasmic reticulum calcium ATPase 1
813	(R)FIVLSNNYLQIR(G)	2	740.419		20.93	(R)F I|V|L|S/N/N/Y/L/Q/I/R(G)	-0.1	MOUSE	E9Q589	Uncharacterized protein
814	(K)DMTSEQLDEILR(D)	2	725.351		20.93	(K)D M|T|S/E/Q/L|D/E/I/L/R(D)	4.6	MOUSE	D3YYN7	Sodium/potassium-transporting ATPase subunit alpha-2
815	(R)SLDLDSIIAEVK(A)	2	651.862		20.92	(R)S L|D|L|D/S/I/I|A/E/V/K(A)	1.1	MOUSE	D3Z4Y4	Keratin, type II cytoskeletal 5
816	(R)LTEPQLGLGSQR(D)	2	649.857		20.92	(R)L T/E/P/Q/L/G\L/G/S Q R(D)	0	MOUSE	P70302	Stromal interaction molecule 1
817	(R)GEAGSDVSLVDLGFQTDLR(V)	3	660.33		20.92	(R)G E\A G S\D V S L/V/D|L/G/F/Q/T D/L/R(V)	2.5	MOUSE	Q8BY89	Choline transporter-like protein 2
818	(R)ELELQCLDGDDAK(V)	2	753.344	C:Carbamidomethylation	20.91	(R)E L|E|L/Q|C/L/D/G D/D/A K(V)	0.9	MOUSE	P04919	Band 3 anion transport protein
819	(R)MVTGDNINTAR(A)	2	596.295		20.91	(R)M/V|T|G/D|N I/N/T A/R(A)	3.4	MOUSE	A2ALL9	ATPase, Ca++ transporting, plasma membrane 3
820	(R)VTFVDTPGIIENR(K)	2	730.897		20.91	(R)V T|F/V|D|T|P/G/I/I/E N R(K)	8.5	MOUSE	Q7TQ48	Sarcalumenin
821	(R)VDQSILTGESVSVIK(H)	2	787.935		20.91	(R)V D/Q|S|I|L|T|G E/S V/S V/I/K(H)	-0.7	MOUSE	F8WI94	Sarcoplasmic/endoplasmic reticulum calcium ATPase 2
822	(R)AFQINTFNLK(V)	2	598.328		20.9	(R)A/F|Q|I/N T F/N L K(V)	2.3	MOUSE	P17047	Lysosome-associated membrane glycoprotein 2
823	(R)ALEESNYELEGK(I)	2	691.328		20.89	(R)A L|E|E/S N/Y E\L E/G K(I)	1	MOUSE	A2A513	Keratin 10
824	(K)MQINAEEVVVGDLVEVK(G)	3	624.665		20.88	(K)M Q I N A E\E\V|V|V|G/D/L V/E/V K(G)	1	MOUSE	D3YVX6	Sodium/potassium-transporting ATPase subunit alpha-2 (Fragment)
825	(K)TIEGIVmAADSAR(S)	2	675.343	m:Oxidized methionine	20.88	(K)T I|E|G\I|V/m/A/A/D/S A/R(S)	4.3	MOUSE	Q7TQ48	Sarcalumenin
826	(K)LLDQVIPPIGDDEVTVGK(F)	3	636.682		20.88	(K)L L\D Q V\I|P|P/I/G D D E V/T V/G K(F)	-0.2	MOUSE	A3KPC9	Cacna1s protein
827	(K)MNVFNTEVR(S)	2	555.276		20.87	(K)M/N|V/F/N/T E/V/R(S)	2.8	MOUSE	Q8R429	Sarcoplasmic/endoplasmic reticulum calcium ATPase 1
828	(K)VPLDVIFK(C)	2	465.789		20.87	(K)V/P|L/D|V/I/F/K(C)	5	MOUSE	P17047	Lysosome-associated membrane glycoprotein 2
829	(R)VELEGGQGPGKR(G)	3	409.557		20.87	(R)V/E|L/E/G G Q/G/P\G K/R(G)	5.8	MOUSE	E9QJW7	Integrin alpha-7 heavy chain
830	(K)GVGIISEGNETVEDIAAR(L)	3	610.648		20.87	(K)G V\G\I|I\S E\G N E/T|V/E/D/I/A/A/R(L)	2.3	MOUSE	D3YYN7	Sodium/potassium-transporting ATPase subunit alpha-2
831	(K)TIEGIVMAADSAR(S)	2	667.342		20.86	(K)T I|E/G I/V/M A/A/D S A/R(S)	-0.4	MOUSE	Q7TQ48	Sarcalumenin
832	(K)VLEAVTQTLTR(Y)	2	615.858		20.86	(K)V/L|E|A|V|T Q/T/L/T/R(Y)	2.5	MOUSE	O55026	Ectonucleoside triphosphate diphosphohydrolase 2
833	(K)EICVLAGFCNEVK(R)	2	769.873	C:Carbamidomethylation	20.86	(K)E I/C|V|L|A|G/F/C N E/V/K(R)	2.7	MOUSE	E9PZ00	Sulfated glycoprotein 1
834	(K)VAEIPFNSTNK(Y)	2	610.322		20.86	(K)V/A|E|I|P/F/N S T N K(Y)	3.8	MOUSE	D3YVX6	Sodium/potassium-transporting ATPase subunit alpha-2 (Fragment)
835	(K)LLETEEEAAFPLGGATPR(Y)	3	634.325		20.85	(K)L L E T E E E\A|A|F|P/L/G/G A T/P R(Y)	-2.6	MOUSE	A2A4I8	Amine oxidase, copper containing 3 (Fragment)
836	(K)ENVSDPSLTITFGR(G)	2	768.389		20.85	(K)E N|V|S|D|P/S/L/T/I/T F G R(G)	0.9	MOUSE	P11438	Lysosome-associated membrane glycoprotein 1
837	(R)AITQELPSLLGSIGLGK(N)	3	566.334		20.85	(R)A I\T Q E\L|P S\L|L/G/S/I/G L/G K(N)	2.3	MOUSE	Q7TQ48	Sarcalumenin
838	(R)ALDFTQWLmVLK(I)	2	740.897	m:Oxidized methionine	20.85	(R)A L|D\F/T/Q/W L/m V L/K(I)	-0.4	MOUSE	F6RQN3	Sarcoplasmic/endoplasmic reticulum calcium ATPase 1 (Fragment)
839	(R)NICFFSTNCVEGTAR(G)	2	888.397	C:Carbamidomethylation	20.85	(R)N I|C|F/F/S T N C V/E/G T A R(G)	1.9	MOUSE	D3YVX6	Sodium/potassium-transporting ATPase subunit alpha-2 (Fragment)
840	(R)NFLENLVTAFNVGSEK(T)	3	594.641		20.84	(R)N F L E N L\V/T|A/F/N V G S E K(T)	1.4	MOUSE	B7ZNH7	Collagen alpha-1(XIV) chain
841	(K)TSPNEGLSGNPADLER(R)	2	828.896		20.83	(K)T/S|P N E/G/L/S/G N/P/A D/L E R(R)	1.3	MOUSE	G5E829	MCG13663, isoform CRA_a
842	(R)LLELQYFISR(D)	2	641.364		20.83	(R)L/L|E|L|Q|Y/F/I/S/R(D)	0.4	MOUSE	F8WHM5	Golgi apparatus protein 1 (Fragment)
843	(K)YGPNELPAEEGK(S)	2	652.312		20.83	(K)Y/G/P N E/L P A E/E G/K(S)	0	MOUSE	Q8R429	Sarcoplasmic/endoplasmic reticulum calcium ATPase 1
844	(R)AITQELPSLLGSIGLGK(N)	2	848.996		20.83	(R)A I/T/Q E|L|P S L/L G S I/G L G K(N)	0.3	MOUSE	Q7TQ48	Sarcalumenin
845	(K)TECGLLGFVTDLK(Q)	2	726.878	C:Carbamidomethylation	20.83	(K)T E|C/G/L/L|G F/V/T D/L K(Q)	5.1	MOUSE	E9Q828	Protein Atp2b4
846	(K)IIMLFTDGGEER(A)	2	690.846		20.82	(K)I I|M|L|F T/D/G G E E R(A)	1.7	MOUSE	E9Q1X8	Voltage-dependent calcium channel subunit alpha-2-1
847	(K)ASGPGAAAQIQEVK(E)	2	663.855		20.82	(K)A/S/G/P/G/A/A|A Q I/Q E V/K(E)	1	MOUSE	P04919	Band 3 anion transport protein
848	(R)AIsGDLTAEEELER(A)	2	806.859	s:Phosphorylated S	20.82	(R)A I|s/G/D|L/T/A E/E/E L/E/R(A)	0.2	MOUSE	A3KPC9	Cacna1s protein
849	(K)EVTGSIQLCR(D)	2	581.799	C:Carbamidomethylation	20.82	(K)E V|T/G/S/I Q/L/C R(D)	2.6	MOUSE	Q8R429	Sarcoplasmic/endoplasmic reticulum calcium ATPase 1
850	(K)TDLSDLTDHVQQLR(K)	3	547.614		20.82	(K)T/D|L/S/D/L/T/D/H/V Q Q L/R(K)	2	MOUSE	B1AU03	Macrophage galactose N-acetyl-galactosamine specific lectin 1 (Fragment)
851	(K)VImVTGDHPITAK(A)	3	466.589	m:Oxidized methionine	20.82	(K)V/I|m/V/T/G D/H/P I/T/A K(A)	4.2	MOUSE	D3YYN7	Sodium/potassium-transporting ATPase subunit alpha-2
852	(R)LNIPVSQVNPR(E)	2	618.857		20.82	(R)L N|I|P/V|S Q/V/N|P R(E)	1.2	MOUSE	D3YYN7	Sodium/potassium-transporting ATPase subunit alpha-2
853	(K)LMNTNLVFIMVESK(G)	2	819.933		20.82	(K)L M/N T N|L|V/F/I/M/V E/S K(G)	-0.5	MOUSE	E9Q1X8	Voltage-dependent calcium channel subunit alpha-2-1
854	(K)EAFSLFDKDGDGTITTK(E)	3	615.637		20.82	(K)E A/F|S/L/F/D/K D/G D G T/I\T T K(E)	2.2	MOUSE	P62204	Calmodulin
855	(R)ALEESNYELEGK(I)	2	691.33		20.81	(R)A L|E/E/S N/Y E/L/E/G K(I)	3.4	MOUSE	A2A513	Keratin 10
856	(K)GVGIISEGNETVEDIAAR(L)	2	915.466		20.81	(K)G V/G I|I/S\E|G N E/T V/E D I A A R(L)	0.5	MOUSE	D3YYN7	Sodium/potassium-transporting ATPase subunit alpha-2
857	(K)SSVGTGLLLK(L)	2	487.799		20.81	(K)S S/V/G/T G L/L L K(L)	1.9	MOUSE	Q62351	Transferrin receptor protein 1
858	(K)STMINYLLGLEDTR(Y)	2	813.419		20.8	(K)S T M|I/N/Y|L L/G/L E/D T R(Y)	6.3	MOUSE	Q7TQ48	Sarcalumenin
859	(R)QEGLALFGVELAPVR(Q)	2	799.951		20.8	(R)Q E\G L|A/L|F/G V E/L A/P V R(Q)	2.5	MOUSE	Q3TVI8	Pre-B-cell leukemia transcription factor-interacting protein 1
860	(R)MLSSFLTEDLFK(K)	2	715.867		20.8	(R)M/L|S|S/F|L/T/E/D/L/F/K(K)	2.9	MOUSE	P97449	Aminopeptidase N
861	(R)DYQELMNTK(L)	2	571.265		20.8	(R)D Y|Q/E/L/M/N/T/K(L)	2.6	MOUSE	E9PX86	Keratin, type II cytoskeletal 2 epidermal
862	(K)AIWAEYDPEAK(G)	2	646.812		20.8	(K)A I/W|A|E/Y|D P E A/K(G)	1.4	MOUSE	A3KPC9	Cacna1s protein
863	(R)FLEQQNQVLQTK(W)	2	738.397		20.79	(R)F L E|Q|Q/N Q/V/L Q/T/K(W)	1.5	MOUSE	P04104	Keratin, type II cytoskeletal 1
864	(R)INAANIATDDER(D)	2	651.819		20.79	(R)I N/A|A/N|I|A T/D/D/E R(D)	1.9	MOUSE	P14231	Sodium/potassium-transporting ATPase subunit beta-2
865	(R)ELQAFENIEDEIK(L)	2	789.391		20.79	(R)E L|Q|A|F|E/N/I/E/D E/I/K(L)	3.7	MOUSE	E9Q489	Calsequestrin (Fragment)
866	(R)SGEYSCIFLPEPVGR(S)	2	855.912	C:Carbamidomethylation	20.79	(R)S G\E|Y/S|C/I|F|L|P E/P V/G R(S)	0.5	MOUSE	P18572	Basigin
867	(K)YNPNVLPVQCTGK(R)	3	497.256	C:Carbamidomethylation	20.79	(K)Y N|P N\V\L|P/V/Q/C|T G K(R)	5.1	MOUSE	P14094	Sodium/potassium-transporting ATPase subunit beta-1
868	(K)AVGIVATTGVSTEIGK(I)	2	751.924		20.79	(K)A V G\I|V|A|T T/G V\S T E/I|G K(I)	-0.9	MOUSE	Q8R429	Sarcoplasmic/endoplasmic reticulum calcium ATPase 1
869	(R)WTLGEVQVLR(K)	2	600.842		20.79	(R)W/T|L/G/E/V/Q V|L R(K)	2.7	MOUSE	F6SQM4	Protein ITFG3 (Fragment)
870	(K)LDEFGEQLSK(V)	2	583.295		20.78	(K)L/D|E|F|G E Q L S K(V)	7.7	MOUSE	F8WI94	Sarcoplasmic/endoplasmic reticulum calcium ATPase 2
871	(K)VEPLNFEGSEK(Q)	2	624.812		20.78	(K)V E/P/L/N|F E\G S/E/K(Q)	4.9	MOUSE	P20060	Beta-hexosaminidase subunit beta
872	(R)ELQAFENIEDEIK(L)	2	789.389		20.78	(R)E L/Q|A|F|E/N/I/E/D/E I/K(L)	0.9	MOUSE	E9Q489	Calsequestrin (Fragment)
873	(R)LSSDCEDQIR(I)	2	611.774	C:Carbamidomethylation	20.78	(R)L/S|S|D|C/E/D/Q|I/R(I)	3	MOUSE	F6RSH1	Golgi apparatus protein 1 (Fragment)
874	(K)LGLTEEDSVYVFK(G)	2	750.385		20.77	(K)L G/L|T/E|E D S V Y V F K(G)	0.2	MOUSE	O09165	Calsequestrin-1
875	(R)LVGGEIPCSGR(V)	2	572.794	C:Carbamidomethylation	20.77	(R)L/V|G|G/E|I/P C S G R(V)	2.5	MOUSE	Q2VLH6	Scavenger receptor cysteine-rich type 1 protein M130
876	(K)LCFVGLMSMIDPPR(A)	2	818.408	C:Carbamidomethylation	20.77	(K)L C|F|V|G L/M S/M I/D|P/P R(A)	1.8	MOUSE	D3YVX6	Sodium/potassium-transporting ATPase subunit alpha-2 (Fragment)
877	(K)VGEATETALTTLVEK(M)	2	781.42		20.77	(K)V G\E|A\T/E|T|A L T T L/V E K(M)	0.2	MOUSE	Q8R429	Sarcoplasmic/endoplasmic reticulum calcium ATPase 1
878	(R)GSLGVDGDGVALLHVTR(T)	3	555.973		20.77	(R)G S/L/G V/D/G D G V/A L/L/H V/T R(T)	7.9	MOUSE	Q8C0Z1	Protein ITFG3
879	(K)TSATWFALSR(I)	2	570.298		20.77	(K)T S|A|T|W/F/A/L/S/R(I)	4.7	MOUSE	E9QAV3	Sodium/potassium-transporting ATPase subunit alpha-1
880	(R)LECEINTYR(G)	2	599.284	C:Carbamidomethylation	20.76	(R)L/E/C/E/I/N T Y/R(G)	3.6	MOUSE	D3Z6B1	Keratin, type I cuticular Ha5
881	(R)SLPSVETLGCTSVICSDK(T)	2	976.968	C:Carbamidomethylation	20.76	(R)S L/P S V/E/T/L|G/C/T S V/I|C/S D K(T)	-0.7	MOUSE	B1ATS4	ATPase, Ca++ transporting, ubiquitous
882	(R)TGEPDEEEGTFR(S)	2	683.791		20.76	(R)T G E|P/D/E/E E/G T\F/R(S)	-0.3	MOUSE	Q9Z239	Phospholemman
883	(R)EFDDLPLAEQR(E)	2	666.827		20.76	(R)E/F|D/D|L|P/L/A/E/Q R(E)	3.1	MOUSE	Q8R429	Sarcoplasmic/endoplasmic reticulum calcium ATPase 1
884	(R)SLPSVETLGCTSVICSDK(T)	2	976.968	C:Carbamidomethylation	20.76	(R)S L/P S V/E|T|L/G|C T/S/V/I|C/S D K(T)	-0.6	MOUSE	B1ATS4	ATPase, Ca++ transporting, ubiquitous
885	(K)ISLPVIGLDELLK(F)	2	705.436		20.76	(K)I/S|L/P/V|I/G/L D/E L L K(F)	2.4	MOUSE	F6RQN3	Sarcoplasmic/endoplasmic reticulum calcium ATPase 1 (Fragment)
886	(K)AVGIVATTGVSTEIGK(I)	2	751.925		20.75	(K)A V|G\I|V|A|T|T/G V/S T E/I/G K(I)	0.2	MOUSE	Q8R429	Sarcoplasmic/endoplasmic reticulum calcium ATPase 1
887	(R)VDQSILTGESVSVIK(H)	2	787.936		20.75	(R)V D/Q/S I|L|T/G/E S V S V I K(H)	0.2	MOUSE	F8WI94	Sarcoplasmic/endoplasmic reticulum calcium ATPase 2
888	(R)VTFVDTPGIIENR(K)	2	730.896		20.75	(R)V/T/F/V/D/T|P/G I/I E N/R(K)	7.8	MOUSE	Q7TQ48	Sarcalumenin
889	(R)NICFFSTNCVEGTAR(G)	2	888.394	C:Carbamidomethylation	20.75	(R)N I|C/F/F|S T N/C V/E/G T A R(G)	-2.1	MOUSE	D3YVX6	Sodium/potassium-transporting ATPase subunit alpha-2 (Fragment)
890	(K)SGPGAYESGIMVSK(A)	2	691.835		20.75	(K)S G/P/G/A|Y|E/S/G I|M V|S K(A)	0.2	MOUSE	E9Q1X8	Voltage-dependent calcium channel subunit alpha-2-1
891	(K)LYSLNDPTLNDKK(V)	3	507.605		20.75	(K)L/Y|S L/N/D/P T/L N D/K/K(V)	3.8	MOUSE	Q9ES83	Blood vessel epicardial substance
892	(R)IGIFSENEEVTDR(A)	2	754.866		20.74	(R)I/G/I/F/S/E/N E/E/V|T/D/R(A)	1.1	MOUSE	Q8R429	Sarcoplasmic/endoplasmic reticulum calcium ATPase 1
893	(K)TVVTEAGNLLK(D)	2	572.828		20.74	(K)T V|V/T/E A/G N L L K(D)	-6.7	MOUSE	E9PZ00	Sulfated glycoprotein 1
894	(K)EAFSLFDKDGDGTITTK(E)	3	615.636		20.74	(K)E A/F/S/L/F/D K/D G D G T I T T\K(E)	2	MOUSE	P62204	Calmodulin
895	(K)VDNSSLTGESEPQTR(S)	2	810.38		20.74	(K)V D\N S/S/L/T|G E|S/E/P Q T R(S)	1	MOUSE	D3YVX6	Sodium/potassium-transporting ATPase subunit alpha-2 (Fragment)
896	(K)TASGVTQLADIYEK(Y)	2	748.381		20.73	(K)T A|S G V|T\Q/L A D I/Y E/K(Y)	-6.1	MOUSE	O08532	Voltage-dependent calcium channel subunit alpha-2/delta-1
897	(R)TGTYIGIDAMLEGLEAEGK(V)	3	656.661		20.73	(R)T\G T Y I G/I\D\A|M|L/E/G L/E/A/E/G K(V)	2.3	MOUSE	F8WGC7	Receptor-type tyrosine-protein phosphatase C
898	(K)VDNSSLTGESEPQTR(S)	2	810.379		20.73	(K)V D N\S/S L/T|G/E|S/E/P Q T R(S)	0	MOUSE	D3YVX6	Sodium/potassium-transporting ATPase subunit alpha-2 (Fragment)
899	(K)YGPNELPAEEGK(S)	2	652.313		20.73	(K)Y/G/P N|E|L P A E E/G/K(S)	1.9	MOUSE	Q8R429	Sarcoplasmic/endoplasmic reticulum calcium ATPase 1
900	(R)IGIFSENEEVTDR(A)	2	754.867		20.72	(R)I G/I|F|S/E/N E E V/T D|R(A)	2.5	MOUSE	Q8R429	Sarcoplasmic/endoplasmic reticulum calcium ATPase 1
901	(R)DGECPAVITPSKPLAQR(C)	3	613.653	C:Carbamidomethylation	20.72	(R)D G E\C|P/A/V/I/T/P S K/P L A Q R(C)	0.3	MOUSE	Q8BY89	Choline transporter-like protein 2
902	(R)AGQSLVECLEQALR(D)	2	787.403	C:Carbamidomethylation	20.72	(R)A G\Q|S L/V/E C/L/E/Q/A/L/R(D)	-1.6	MOUSE	O55026	Ectonucleoside triphosphate diphosphohydrolase 2
903	(K)TLVDEVQELEAK(S)	2	687.359		20.72	(K)T L|V|D/E|V/Q E/L/E/A/K(S)	-4.2	MOUSE	F6WYQ5	Probable phospholipid-transporting ATPase IA (Fragment)
904	(K)AYGENIGYSEK(D)	2	615.788		20.72	(K)A/Y|G|E|N/I|G/Y/S E/K(D)	4.1	MOUSE	P14094	Sodium/potassium-transporting ATPase subunit beta-1
905	(R)VLGFCQLNLPSGK(F)	2	716.884	C:Carbamidomethylation	20.72	(R)V/L|G|F/C/Q L/N/L|P/S\G K(F)	-0.1	MOUSE	D3YVX6	Sodium/potassium-transporting ATPase subunit alpha-2 (Fragment)
906	(K)EAAFGPGTGPIWLNEIK(C)	2	900.469		20.71	(K)E A\A|F/G/P G T/G/P I W/L/N E I/K(C)	-0.9	MOUSE	Q2VLH6	Scavenger receptor cysteine-rich type 1 protein M130
907	(K)AVGIVATTGVSTEIGK(I)	2	751.925		20.71	(K)A V|G\I|V|A|T/T/G V/S T E/I|G K(I)	0.4	MOUSE	Q8R429	Sarcoplasmic/endoplasmic reticulum calcium ATPase 1
908	(R)FLEQQNQVLQTK(W)	2	738.397		20.71	(R)F/L|E/Q/Q/N Q V|L|Q|T K(W)	1	MOUSE	P04104	Keratin, type II cytoskeletal 1
909	(K)AVGIVATTGVSTEIGK(I)	2	751.925		20.7	(K)A V\G\I|V|A|T/T/G V/S|T E/I/G K(I)	-0.2	MOUSE	Q8R429	Sarcoplasmic/endoplasmic reticulum calcium ATPase 1
910	(K)GVGIISEGNETVEDIAAR(L)	2	915.465		20.7	(K)G V G\I|I|S|E|G/N E/T/V/E/D/I/A A R(L)	-1	MOUSE	D3YYN7	Sodium/potassium-transporting ATPase subunit alpha-2
911	(K)LSFEAVR(N)	2	411.231		20.69	(K)L/S/F/E/A/V/R(N)	4.1	MOUSE	P70302	Stromal interaction molecule 1
912	(K)TDLSDLTDHVQQLR(K)	3	547.614		20.69	(K)T/D|L/S/D L/T D/H V Q Q L R(K)	2	MOUSE	B1AU03	Macrophage galactose N-acetyl-galactosamine specific lectin 1 (Fragment)
913	(R)VTFVDTPGIIENR(K)	2	730.892		20.69	(R)V T F/V/D/T/P G I/I E/N/R(K)	1.2	MOUSE	Q7TQ48	Sarcalumenin
914	(R)LNIPVSQVNPR(E)	2	618.858		20.69	(R)L N|I|P|V/S Q/V/N|P/R(E)	1.8	MOUSE	D3YYN7	Sodium/potassium-transporting ATPase subunit alpha-2
915	(R)GFSSGSAVVSGGSR(R)	2	627.809		20.68	(R)G F|S|S/G|S/A|V|V/S/G/G S R(R)	2.7	MOUSE	Q3TTY5	Keratin, type II cytoskeletal 2 epidermal
916	(K)TIEGIVMAADSAR(S)	2	667.343		20.68	(K)T I|E|G|I|V|M/A/A/D/S A R(S)	1	MOUSE	Q7TQ48	Sarcalumenin
917	(K)VAIIESYK(G)	2	461.768		20.67	(K)V/A|I|I/E|S/Y/K(G)	3.8	MOUSE	Q08857	Platelet glycoprotein 4
918	(R)AFSGLTQNPESIELR(T)	2	831.429		20.67	(R)A F|S G L|T/Q/N|P E/S I/E L/R(T)	0.4	MOUSE	Q9Z1T2	Thrombospondin-4
919	(K)MTAIIFSDYR(L)	2	608.808		20.67	(K)M T/A|I/I/F S/D/Y/R(L)	5.3	MOUSE	E9PWD8	Uncharacterized protein
920	(K)DMTSEQLDEILR(D)	2	725.35		20.67	(K)D M|T|S/E/Q/L/D/E/I/L/R(D)	3	MOUSE	D3YYN7	Sodium/potassium-transporting ATPase subunit alpha-2
921	(R)VTFVDTPGIIENR(K)	3	487.599		20.67	(R)V T\F V|D T|P/G|I/I/E/N/R(K)	5.1	MOUSE	Q7TQ48	Sarcalumenin
922	(R)LLIYSFAGEYVPR(I)	2	764.413		20.66	(R)L L|I/Y/S/F A/G/E/Y V P R(I)	-1.5	MOUSE	A2ANC1	Signal-regulatory protein alpha (Fragment)
923	(R)VDQSILTGESVSVIK(H)	2	787.936		20.65	(R)V/D Q S\I|L|T/G E S V/S V/I/K(H)	0.2	MOUSE	F8WI94	Sarcoplasmic/endoplasmic reticulum calcium ATPase 2
924	(R)ELQAFENIEDEIK(L)	2	789.389		20.65	(R)E L|Q|A|F|E/N I/E/D E|I/K(L)	0.9	MOUSE	E9Q489	Calsequestrin (Fragment)
925	(K)LTYYDGMIQLSYR(N)	2	811.898		20.65	(K)L/T|Y/Y/D/G/M/I/Q L/S/Y R(N)	0.5	MOUSE	Q07113	Cation-independent mannose-6-phosphate receptor
926	(R)TGSSIDNFVHALR(Q)	3	472.914		20.65	(R)T/G|S/S/I/D N/F|V/H/A L/R(Q)	4.2	MOUSE	Q8K449	ATP-binding cassette sub-family A member 9
927	(R)TGEPDEEEGTFR(S)	2	683.792		20.65	(R)T\G\E|P/D E/E E G T F/R(S)	0.9	MOUSE	Q9Z239	Phospholemman
928	(K)DAGVTCSDGSNLEMR(L)	2	806.34	C:Carbamidomethylation	20.64	(K)D A/G\V|T/C/S/D G S/N L E\M R(L)	-0.3	MOUSE	Q2VLH6	Scavenger receptor cysteine-rich type 1 protein M130
929	(R)IGIFSENEEVTDR(A)	2	754.866		20.64	(R)I/G/I|F/S/E/N E|E\V/T/D/R(A)	1.5	MOUSE	Q8R429	Sarcoplasmic/endoplasmic reticulum calcium ATPase 1
930	(R)YYPASPWVDNSR(T)	2	727.839		20.64	(R)Y/Y|P/A/S/P W|V/D/N S R(T)	0.2	MOUSE	E9Q1X8	Voltage-dependent calcium channel subunit alpha-2-1
931	(K)LLSNINSVFLTNTNTEK(L)	3	636.674		20.64	(K)L L|S N I\N S V\F/L/T N/T/N T E K(L)	0.2	MOUSE	E9QJS7	Uncharacterized protein
932	(R)FIVLSNNYLQIR(G)	2	740.411		20.64	(R)F/I|V|L/S/N/N Y/L/Q I R(G)	-12	MOUSE	E9Q589	Uncharacterized protein
933	(R)DQmAATEQDKTPLQQK(L)	3	616.633	m:Oxidized methionine	20.64	(R)D Q|m/A/A/T E Q D K T P L Q/Q K(L)	1.6	MOUSE	Q8R429	Sarcoplasmic/endoplasmic reticulum calcium ATPase 1
934	(R)LQGLEANCVR(G)	2	580.298	C:Carbamidomethylation	20.63	(R)L/Q|G\L/E/A N C/V/R(G)	0.6	MOUSE	Q3TVI8	Pre-B-cell leukemia transcription factor-interacting protein 1
935	(R)ALEESNYELEGK(I)	2	691.329		20.63	(R)A L|E|E|S/N/Y/E/L|E|G K(I)	1.4	MOUSE	A2A513	Keratin 10
936	(R)LIPEVVLSGER(L)	2	606.355		20.63	(R)L I/P/E/V/V/L/S/G E/R(L)	2.9	MOUSE	E9QJW7	Integrin alpha-7 heavy chain
937	(R)VDQSILTGESVSVIK(H)	2	787.935		20.63	(R)V D/Q|S|I|L/T|G/E S V/S/V/I/K(H)	-0.4	MOUSE	F8WI94	Sarcoplasmic/endoplasmic reticulum calcium ATPase 2
938	(R)IIDLIPDGYPQISCLPK(E)	3	648.018	C:Carbamidomethylation	20.63	(R)I I\D\L\I|P D G Y/P/Q/I/S C L/P K(E)	1.6	MOUSE	P97370	Sodium/potassium-transporting ATPase subunit beta-3
939	(R)INAANIATDDER(D)	2	651.819		20.63	(R)I N|A|A|N/I|A T D D/E R(D)	2.1	MOUSE	P14231	Sodium/potassium-transporting ATPase subunit beta-2
940	(K)IAMVDGTQINR(N)	2	609.319		20.63	(K)I/A|M|V|D|G/T|Q/I/N R(N)	0.4	MOUSE	E9Q0L9	Voltage-dependent L-type calcium channel subunit alpha-1S
941	(K)LITLDLPMVPGDK(I)	2	706.397		20.63	(K)L I|T|L/D|L|P M V|P G D K(I)	0.4	MOUSE	G3X8T7	Sodium channel protein type 4 subunit alpha
942	(K)GVGIISEGNETVEDIAAR(L)	3	610.647		20.62	(K)G V\G\I|I\S E G N E/T|V/E/D/I/A/A/R(L)	1.5	MOUSE	D3YYN7	Sodium/potassium-transporting ATPase subunit alpha-2
943	(R)VDQSILTGESVSVIK(H)	2	787.934		20.61	(R)V D/Q S/I|L|T/G E S V S V I K(H)	-1.3	MOUSE	F8WI94	Sarcoplasmic/endoplasmic reticulum calcium ATPase 2
944	(K)TECGLLGFVTDLK(Q)	2	726.878	C:Carbamidomethylation	20.61	(K)T/E|C/G\L|L|G F/V|T/D/L/K(Q)	5.1	MOUSE	E9Q828	Protein Atp2b4
945	(K)GVGIISEGNETVEDIAAR(L)	3	610.648		20.61	(K)G V\G\I|I|S E G N E/T/V/E/D/I/A/A/R(L)	2.3	MOUSE	D3YYN7	Sodium/potassium-transporting ATPase subunit alpha-2
946	(K)VGEATETALTTLVEK(M)	2	781.422		20.6	(K)V G\E A|T/E|T\A/L|T T L V/E/K(M)	3.2	MOUSE	Q8R429	Sarcoplasmic/endoplasmic reticulum calcium ATPase 1
947	(R)ELQAFENIEDEIK(L)	2	789.391		20.6	(R)E L/Q|A|F/E/N/I/E/D/E I/K(L)	2.9	MOUSE	E9Q489	Calsequestrin (Fragment)
948	(R)VVDALGNAIDGK(G)	2	586.321		20.6	(R)V V|D/A/L|G/N/A I/D/G K(G)	2.7	MOUSE	D3Z6F5	ATP synthase subunit alpha
949	(R)FCENTQAGEGR(V)	2	634.771	C:Carbamidomethylation	20.6	(R)F/C|E|N/T\Q/A/G/E/G R(V)	1.7	MOUSE	F8WHM5	Golgi apparatus protein 1 (Fragment)
950	(R)TPDFFGSALR(G)	2	555.778		20.6	(R)T/P/D|F/F|G S A L R(G)	-9.1	MOUSE	P11688	Integrin alpha-5
951	(R)DAISIFHYAK(G)	2	582.807		20.6	(R)D/A|I|S|I/F/H/Y A/K(G)	1.8	MOUSE	E9QK82	Myelin protein P0
952	(R)ALFCLTLQNPLR(K)	2	723.399	C:Carbamidomethylation	20.6	(R)A L|F/C|L/T L/Q/N/P L R(K)	-1.4	MOUSE	E9Q7B5	Voltage-dependent L-type calcium channel subunit alpha-1S
953	(K)ASLENSLEETK(G)	2	610.805		20.59	(K)A S|L/E|N/S/L/E/E/T/K(G)	1.7	MOUSE	Q3ZAW8	Keratin 16
954	(K)NLEAVETLGSTSTICSDK(T)	2	962.967	C:Carbamidomethylation	20.59	(K)N L\E|A|V|E|T/L|G/S T/S T/I/C/S D K(T)	5.1	MOUSE	D3YVX6	Sodium/potassium-transporting ATPase subunit alpha-2 (Fragment)
955	(R)LTEPQLGLGSQR(D)	2	649.857		20.59	(R)L T|E|P Q/L|G L/G S Q R(D)	-0.3	MOUSE	P70302	Stromal interaction molecule 1
956	(K)ENVSDPSLTITFGR(G)	2	768.388		20.59	(K)E N\V|S|D|P/S L/T/I/T/F/G R(G)	-1.2	MOUSE	P11438	Lysosome-associated membrane glycoprotein 1
957	(K)TLVPATETIK(N)	2	536.818		20.58	(K)T L|V|P A T E T I K(N)	3	MOUSE	E9PZ00	Sulfated glycoprotein 1
958	(K)ENVSDPSLTITFGR(G)	2	768.389		20.57	(K)E N|V|S|D/P/S L/T/I/T F/G R(G)	0.9	MOUSE	P11438	Lysosome-associated membrane glycoprotein 1
959	(R)DTAGDASESALLK(C)	2	639.315		20.57	(R)D T|A/G/D/A|S E/S A L L/K(C)	0.9	MOUSE	D3YVX6	Sodium/potassium-transporting ATPase subunit alpha-2 (Fragment)
960	(K)IAMVDGTQINR(N)	2	609.32		20.57	(K)I/A|M|V|D|G/T|Q/I/N/R(N)	1.7	MOUSE	E9Q0L9	Voltage-dependent L-type calcium channel subunit alpha-1S
961	(R)TPDFFGSALR(G)	2	555.778		20.57	(R)T/P|D/F/F/G S A L/R(G)	-9.1	MOUSE	P11688	Integrin alpha-5
962	(K)FLNVTPNVEVNVECR(I)	3	597.303	C:Carbamidomethylation	20.57	(K)F L N\V\T|P N\V/E|V/N/V/E/C R(I)	3.1	MOUSE	P14231	Sodium/potassium-transporting ATPase subunit beta-2
963	(K)ASGPGAAAQIQEVK(E)	2	663.855		20.57	(K)A S/G/P G A/A|A Q/I Q E V K(E)	1.4	MOUSE	P04919	Band 3 anion transport protein
964	(R)VTFVDTPGIIENR(K)	2	730.89		20.56	(R)V/T/F\V/D/T|P G/I/I E N R(K)	-1.3	MOUSE	Q7TQ48	Sarcalumenin
965	(K)AIWAEYDPEAK(G)	2	646.812		20.56	(K)A/I|W|A|E|Y/D/P E/A K(G)	0.9	MOUSE	A3KPC9	Cacna1s protein
966	(R)DQMAATEQDKTPLQQK(L)	3	611.302		20.55	(R)D Q|M|A/A T E Q D K T P L\Q Q K(L)	2.8	MOUSE	Q8R429	Sarcoplasmic/endoplasmic reticulum calcium ATPase 1
967	(K)VPLDVIFK(C)	2	465.79		20.55	(K)V/P|L/D|V/I/F/K(C)	6.7	MOUSE	P17047	Lysosome-associated membrane glycoprotein 2
968	(R)FIVLSNNYLQIR(G)	2	740.418		20.55	(R)F I/V|L/S/N/N Y L/Q/I R(G)	-1.8	MOUSE	E9Q589	Uncharacterized protein
969	(K)FDTDELNFPTEK(L)	2	728.343		20.55	(K)F/D|T/D|E|L/N/F|P/T E K(L)	10.5	MOUSE	D3YVX6	Sodium/potassium-transporting ATPase subunit alpha-2 (Fragment)
970	(R)SEELSFVAGAPR(A)	2	631.825		20.55	(R)S E|E|L/S/F/V/A/G/A/P R(A)	4.6	MOUSE	E9QJW7	Integrin alpha-7 heavy chain
971	(K)AGQENISVSK(R)	2	516.773		20.55	(K)A/G|Q|E/N/I|S/V/S|K(R)	6.5	MOUSE	D3YVX6	Sodium/potassium-transporting ATPase subunit alpha-2 (Fragment)
972	(K)LLDQVIPPIGDDEVTVGK(F)	3	636.683		20.54	(K)L L\D Q\V\I|P|P/I/G D D E/V/T V/G K(F)	1.5	MOUSE	A3KPC9	Cacna1s protein
973	(K)AEIGIAMGSGTAVAK(S)	2	688.366		20.54	(K)A E|I|G I/A/M G S G T A V/A/K(S)	0.5	MOUSE	B1ATS4	ATPase, Ca++ transporting, ubiquitous
974	(K)LDEFGEQLSK(V)	2	583.295		20.54	(K)L/D|E|F/G/E/Q/L/S/K(V)	8.4	MOUSE	F8WI94	Sarcoplasmic/endoplasmic reticulum calcium ATPase 2
975	(R)TLDGTPAPNIDKTELVER(T)	3	657.013		20.54	(R)T L|D/G/T/P/A/P N I/D K/T E/L V E/R(T)	1	MOUSE	P97449	Aminopeptidase N
976	(K)EEISLLEDLNQVIENR(L)	2	957.495		20.53	(K)E E\I|S\L|L|E/D/L/N Q/V|I/E/N/R(L)	0.3	MOUSE	Q7TQ48	Sarcalumenin
977	(R)VVDALGNAIDGK(G)	2	586.32		20.53	(R)V V/D A|L/G\N A/I/D/G K(G)	1.5	MOUSE	D3Z6F5	ATP synthase subunit alpha
978	(K)EGCEVGFIPSPVK(L)	2	709.855	C:Carbamidomethylation	20.53	(K)E G/C E/V|G/F I|P S/P V/K(L)	3.6	MOUSE	A2A542	Calcium channel, voltage-dependent, beta 1 subunit
979	(K)VGEATETALTTLVEK(M)	2	781.418		20.53	(K)V G\E|A|T|E|T/A/L/T T/L/V/E K(M)	-1.4	MOUSE	Q8R429	Sarcoplasmic/endoplasmic reticulum calcium ATPase 1
980	(K)VDNSSLTGESEPQTR(S)	2	810.379		20.53	(K)V D N/S S/L/T|G/E|S/E|P Q/T R(S)	0.5	MOUSE	D3YVX6	Sodium/potassium-transporting ATPase subunit alpha-2 (Fragment)
981	(K)APEEPTIQANVVGIHVDR(Q)	3	649.01		20.53	(K)A P E E|P T\I\Q A N|V|V|G I/H V D R(Q)	0.6	MOUSE	Q8R2Y2	Cell surface glycoprotein MUC18
982	(R)SGEYSCIFLPEPVGR(S)	2	855.91	C:Carbamidomethylation	20.53	(R)S G E\Y|S|C|I|F|L|P E/P V/G/R(S)	-1.4	MOUSE	P18572	Basigin
983	(R)DTAGDASESALLK(C)	2	639.318		20.52	(R)D T|A|G/D|A/S/E|S/A L/L/K(C)	5.1	MOUSE	D3YVX6	Sodium/potassium-transporting ATPase subunit alpha-2 (Fragment)
984	(K)TGTLTTNQMSVCK(M)	2	720.846	C:Carbamidomethylation	20.52	(K)T G|T|L/T/T N\Q/M S V/C K(M)	2.4	MOUSE	Q8R429	Sarcoplasmic/endoplasmic reticulum calcium ATPase 1
985	(K)MVSQSHAVVPEGADK(G)	3	518.925		20.52	(K)M/V|S Q/S H A/V/V/P E/G A/D/K(G)	2.3	MOUSE	Q61830	Macrophage mannose receptor 1
986	(R)VDQSILTGESVSVIK(H)	2	787.936		20.51	(R)V D/Q|S/I|L/T/G E S V S V/I K(H)	0.2	MOUSE	F8WI94	Sarcoplasmic/endoplasmic reticulum calcium ATPase 2
987	(K)STMINYLLGLEDTR(Y)	2	813.426		20.51	(K)S T\M I/N Y/L/L/G L/E D/T R(Y)	14.9	MOUSE	Q7TQ48	Sarcalumenin
988	(K)LDEFGEQLSK(V)	2	583.29		20.51	(K)L/D|E/F/G E/Q/L/S/K(V)	-0.7	MOUSE	F8WI94	Sarcoplasmic/endoplasmic reticulum calcium ATPase 2
989	(R)VTFVDTPGIIENR(K)	2	730.897		20.51	(R)V T|F/V|D|T|P/G I/I/E/N R(K)	8.5	MOUSE	Q7TQ48	Sarcalumenin
990	(K)TVVTEAGNLLK(D)	2	572.834		20.51	(K)T V|V|T|E/A|G N/L/L/K(D)	2.5	MOUSE	E9PZ00	Sulfated glycoprotein 1
991	(K)VDNSSLTGESEPQTR(S)	2	810.379		20.5	(K)V D N S S/L/T|G E|S/E/P Q T R(S)	0.1	MOUSE	D3YVX6	Sodium/potassium-transporting ATPase subunit alpha-2 (Fragment)
992	(K)AVGIVATTGVSTEIGK(I)	2	751.926		20.5	(K)A V|G\I|V|A|T/T/G V/S T E/I/G K(I)	1.4	MOUSE	Q8R429	Sarcoplasmic/endoplasmic reticulum calcium ATPase 1
993	(K)LGLTEEDSVYVFK(G)	2	750.385		20.49	(K)L G/L/T/E/E/D S V/Y V/F K(G)	0.5	MOUSE	O09165	Calsequestrin-1
994	(R)ALEEANADLEVK(I)	2	651.333		20.49	(R)A L|E|E|A/N/A/D/L/E/V/K(I)	1.1	MOUSE	Q6IFX2	Keratin, type I cytoskeletal 42
995	(K)MLSLNVFSVQVQAFK(V)	2	855.965		20.49	(K)M L\S L|N/V/F/S V Q V/Q/A F/K(V)	-0.9	MOUSE	P11438	Lysosome-associated membrane glycoprotein 1
996	(K)MTAIIFSDYR(L)	2	608.808		20.49	(K)M T/A/I/I/F S D/Y R(L)	4.3	MOUSE	E9PWD8	Uncharacterized protein
997	(R)ASLEDFYGSPIPSVSLK(L)	2	905.464		20.49	(R)A S L E/D\F|Y/G/S/P I/P S V/S L K(L)	-3.5	MOUSE	E9QJS7	Uncharacterized protein
998	(K)LGLTEEDSVYVFK(G)	2	750.385		20.49	(K)L G|L/T/E/E/D\S V/Y V/F/K(G)	-0.7	MOUSE	O09165	Calsequestrin-1
999	(R)FLEQQNQVLQTK(W)	2	738.397		20.48	(R)F/L|E|Q|Q/N Q V|L/Q|T/K(W)	0.6	MOUSE	P04104	Keratin, type II cytoskeletal 1
1000	(R)SLNNQFASFIDK(V)	2	692.35		20.48	(R)S L|N/N/Q|F|A/S/F/I/D/K(V)	1.2	MOUSE	E9Q0F0	Protein Krt78
1001	(R)IGIFSENEEVTDR(A)	2	754.866		20.48	(R)I/G|I|F|S/E N E E/V T D R(A)	1.5	MOUSE	Q8R429	Sarcoplasmic/endoplasmic reticulum calcium ATPase 1
1002	(R)SPDFTNENPLETR(N)	2	760.356		20.48	(R)S/P|D|F|T|N/E|N|P L/E/T/R(N)	1.3	MOUSE	Q8VDN2	Sodium/potassium-transporting ATPase subunit alpha-1
1003	(K)VAEIPFNSTNK(Y)	2	610.321		20.47	(K)V/A|E|I|P/F/N/S T N K(Y)	3.1	MOUSE	D3YVX6	Sodium/potassium-transporting ATPase subunit alpha-2 (Fragment)
1004	(K)LDEFGEQLSK(V)	2	583.296		20.47	(K)L D|E|F/G E Q L/S K(V)	9.4	MOUSE	F8WI94	Sarcoplasmic/endoplasmic reticulum calcium ATPase 2
1005	(R)SLPSVETLGCTSVICSDK(T)	2	976.97	C:Carbamidomethylation	20.46	(R)S L/P S V/E T/L/G C T S V/I/C/S D K(T)	0.9	MOUSE	B1ATS4	ATPase, Ca++ transporting, ubiquitous
1006	(R)GQVYATEDKTSVDDR(L)	3	561.933		20.46	(R)G Q|V|Y/A/T E D/K T S V D/D R(L)	2	MOUSE	Q9ES83	Blood vessel epicardial substance
1007	(R)FLEQQNQVLQTK(W)	2	738.397		20.45	(R)F L|E/Q/Q/N Q V/L|Q/T/K(W)	1.5	MOUSE	P04104	Keratin, type II cytoskeletal 1
1008	(K)EIYTMDSTTDIK(A)	2	708.834		20.45	(K)E I|Y|T|M/D/S/T\T/D/I/K(A)	2.7	MOUSE	P11438	Lysosome-associated membrane glycoprotein 1
1009	(R)YGFIEGNVVIPR(I)	2	682.374		20.45	(R)Y G\F|I/E/G N V|V|I|P R(I)	3.4	MOUSE	A2APM1	CD44 antigen
1010	(K)EVVDSYLPVILDMIK(G)	2	867.473		20.45	(K)E V\V/D\S Y/L/P V I L D M I K(G)	-0.3	MOUSE	E9PZ00	Sulfated glycoprotein 1
1011	(K)GVGFGLVDSEK(D)	2	554.29		20.44	(K)G V|G|F|G/L/V/D/S E K(D)	3.7	MOUSE	O09165	Calsequestrin-1
1012	(K)VDNSSLTGESEPQTR(S)	2	810.38		20.44	(K)V D N S S L/T|G E|S|E/P Q T R(S)	1.1	MOUSE	D3YVX6	Sodium/potassium-transporting ATPase subunit alpha-2 (Fragment)
1013	(K)YGDLLPADGILIQGNDLK(I)	3	639.011		20.43	(K)Y G D\L\L|P A D G I|L|I/Q/G/N D/L/K(I)	0.5	MOUSE	E9Q828	Protein Atp2b4
1014	(K)EIPAPSALTPK(I)	2	562.321		20.42	(K)E I|P/A/P/S A L T\P K(I)	-1.4	MOUSE	A2ALL9	ATPase, Ca++ transporting, plasma membrane 3
1015	(K)GVGIISEGNETVEDIAAR(L)	3	610.648		20.42	(K)G V\G\I\I|S E G N E|T|V/E/D/I/A/A/R(L)	2.3	MOUSE	D3YYN7	Sodium/potassium-transporting ATPase subunit alpha-2
1016	(K)MLSLNVFSVQVQAFK(V)	3	570.979		20.42	(K)M/L S L N V\F/S/V/Q/V/Q/A F K(V)	-0.8	MOUSE	P11438	Lysosome-associated membrane glycoprotein 1
1017	(R)ALEESNYELEGK(I)	2	691.329		20.42	(R)A/L|E|E|S/N/Y/E/L|E|G K(I)	2.3	MOUSE	A2A513	Keratin 10
1018	(K)ADNLATQMLMR(V)	2	632.314		20.42	(K)A D|N|L|A|T/Q/M/L/M/R(V)	1.8	MOUSE	Q7TQ48	Sarcalumenin
1019	(R)ELQAFENIEDEIK(L)	2	789.391		20.42	(R)E L/Q|A|F|E/N I/E/D/E/I/K(L)	3.9	MOUSE	E9Q489	Calsequestrin (Fragment)
1020	(K)VLEAVTQTLTR(Y)	2	615.858		20.41	(K)V L|E|A|V/T Q T L T R(Y)	2.5	MOUSE	O55026	Ectonucleoside triphosphate diphosphohydrolase 2
1021	(K)LELSQNQNVK(L)	2	586.819		20.41	(K)L/E|L|S/Q/N Q/N/V/K(L)	2.7	MOUSE	Q62351	Transferrin receptor protein 1
1022	(R)DAISIFHYAK(G)	2	582.808		20.41	(R)D/A|I|S|I/F\H/Y|A|K(G)	3.2	MOUSE	E9QK82	Myelin protein P0
1023	(R)EFDDLPLAEQR(E)	2	666.826		20.41	(R)E/F/D/D/L|P/L/A/E/Q/R(E)	1.9	MOUSE	Q8R429	Sarcoplasmic/endoplasmic reticulum calcium ATPase 1
1024	(R)SLDLDSIIAEVK(A)	2	651.863		20.41	(R)S L|D|L|D/S/I/I|A/E/V/K(A)	3.4	MOUSE	D3Z4Y4	Keratin, type II cytoskeletal 5
1025	(K)LTLEDQATFIK(K)	2	639.851		20.4	(K)L/T|L/E|D/Q/A/T F/I/K(K)	0.1	MOUSE	Q62165	Dystroglycan
1026	(K)LALDIEIATYR(K)	2	639.367		20.4	(K)L/A|L|D|I|E\I/A T/Y/R(K)	13.6	MOUSE	E9Q1Z0	Protein 4732456N10Rik
1027	(K)ATHPPSSTPPNPLLNR(T)	3	566.969		20.4	(K)A/T H P P S S T|P/P/N|P L L N R(T)	0.5	MOUSE	A2A542	Calcium channel, voltage-dependent, beta 1 subunit
1028	(R)DGECPAVITPSKPLAQR(C)	3	613.654	C:Carbamidomethylation	20.4	(R)D G\E|C|P A/V/I/T/P S K/P L A Q R(C)	2.8	MOUSE	Q8BY89	Choline transporter-like protein 2
1029	(R)FLEQQNQVLQTK(W)	2	738.397		20.39	(R)F L|E/Q|Q N Q/V/L/Q/T K(W)	1.3	MOUSE	P04104	Keratin, type II cytoskeletal 1
1030	(K)EVLGDSGEMDALK(Q)	2	682.325		20.39	(K)E V|L|G/D/S/G E/M/D/A L/K(Q)	1.1	MOUSE	G3X8T7	Sodium channel protein type 4 subunit alpha
1031	(K)VIMVTGDHPITAK(A)	3	461.256		20.39	(K)V/I|M|V/T/G D H/P/I/T A/K(A)	1.7	MOUSE	D3YYN7	Sodium/potassium-transporting ATPase subunit alpha-2
1032	(K)TLGATIDSYDVIIR(M)	2	768.916		20.39	(K)T L|G\A/T/I/D/S Y D V I I R(M)	-0.8	MOUSE	Q8VIB3	Type 2 lactosamine alpha-2,3-sialyltransferase
1033	(R)LVGGEIPCSGR(V)	2	572.794	C:Carbamidomethylation	20.39	(R)L/V|G/G/E|I/P/C/S G R(V)	2.6	MOUSE	Q2VLH6	Scavenger receptor cysteine-rich type 1 protein M130
1034	(K)EICVLAGFCNEVK(R)	2	769.87	C:Carbamidomethylation	20.39	(K)E I/C V|L|A|G F C/N E/V K(R)	-0.3	MOUSE	E9PZ00	Sulfated glycoprotein 1
1035	(K)DLVGSDALDAK(A)	2	552.285		20.39	(K)D L|V|G/S/D/A/L/D/A/K(A)	5.1	MOUSE	F6QCP8	Angiotensin-converting enzyme (Fragment)
1036	(K)MQINAEEVVVGDLVEVK(G)	3	624.664		20.39	(K)M Q\I N A E E\V|V|V/G/D/L/V/E V K(G)	0.2	MOUSE	D3YVX6	Sodium/potassium-transporting ATPase subunit alpha-2 (Fragment)
1037	(R)ELQAFENIEDEIK(L)	2	789.394		20.38	(R)E L/Q|A|F|E/N I/E/D E/I/K(L)	7.2	MOUSE	E9Q489	Calsequestrin (Fragment)
1038	(K)TAALQSATSMEK(V)	2	619.316		20.38	(K)T A|A|L|Q/S/A/T S M E/K(V)	11.7	MOUSE	F6RQU9	Dystrophin
1039	(K)LISVEDLWK(A)	2	551.812		20.38	(K)L/I|S/V/E/D/L/W/K(A)	2.9	MOUSE	P70302	Stromal interaction molecule 1
1040	(K)ESQAYYDGR(R)	2	544.739		20.38	(K)E S/Q/A|Y/Y/D/G R(R)	6.4	MOUSE	P04925	Major prion protein
1041	(K)LDEFGEQLSK(V)	2	583.294		20.38	(K)L/D|E|F/G E Q L S/K(V)	6.2	MOUSE	F8WI94	Sarcoplasmic/endoplasmic reticulum calcium ATPase 2
1042	(K)VPVDGPPIDIGR(V)	2	617.846		20.38	(K)V/P|V/D|G|P/P I/D|I G/R(V)	3.8	MOUSE	Q07113	Cation-independent mannose-6-phosphate receptor
1043	(R)TYLDVEPITGFTLQFAK(R)	2	972.012		20.37	(R)T Y\L/D\V|E|P I/T/G F/T L/Q/F A K(R)	0.5	MOUSE	Q08857	Platelet glycoprotein 4
1044	(R)TGATEHYLINVCK(S)	3	502.587	C:Carbamidomethylation	20.37	(R)T/G\A/T E H/Y/L/I/N V/C/K(S)	3.8	MOUSE	Q07113	Cation-independent mannose-6-phosphate receptor
1045	(R)AVFQANQENLPILK(R)	2	792.941		20.37	(R)A V|F/Q/A|N/Q|E/N L|P I L/K(R)	-0.3	MOUSE	E9QAV3	Sodium/potassium-transporting ATPase subunit alpha-1
1046	(R)SLDLDSIIAEVK(A)	2	651.866		20.37	(R)S L|D|L/D|S I/I/A E V K(A)	6.9	MOUSE	D3Z4Y4	Keratin, type II cytoskeletal 5
1047	(K)VWVEVEPVGLLK(E)	2	684.4		20.37	(K)V/W|V|E|V|E|P V/G L/L K(E)	-0.6	MOUSE	Q8R2Y2	Cell surface glycoprotein MUC18
1048	(R)INAANIATDDERDK(F)	3	515.922		20.37	(R)I/N/A/A/N\I/A T D D/E R D K(F)	1.1	MOUSE	P14231	Sodium/potassium-transporting ATPase subunit beta-2
1049	(R)VDQSILTGESVSVIK(H)	2	787.935		20.37	(R)V D Q S|I|L|T/G E S V/S/V I K(H)	-0.3	MOUSE	F8WI94	Sarcoplasmic/endoplasmic reticulum calcium ATPase 2
1050	(K)LLQEQLTR(Q)	2	500.795		20.36	(K)L/L|Q|E/Q/L T R(Q)	3.2	MOUSE	E9QPW4	Protein 5830418K08Rik
1051	(R)AITQELPSLLGSIGLGK(N)	2	848.997		20.36	(R)A I|T Q|E|L|P S L/L/G S I/G L/G K(N)	1.4	MOUSE	Q7TQ48	Sarcalumenin
1052	(R)SLNNQFASFIDK(V)	2	692.35		20.36	(R)S L|N N Q|F/A/S/F/I/D/K(V)	1.6	MOUSE	E9Q0F0	Protein Krt78
1053	(K)TSQVTLYVFEK(V)	2	657.852		20.36	(K)T S|Q|V|T/L/Y/V/F E/K(V)	1.5	MOUSE	E9QK82	Myelin protein P0
1054	(K)VAEIPFNSTNK(Y)	2	610.321		20.36	(K)V/A|E|I|P/F/N/S/T N K(Y)	2.1	MOUSE	D3YVX6	Sodium/potassium-transporting ATPase subunit alpha-2 (Fragment)
1055	(R)EVVLEEGTTAFK(N)	2	661.845		20.35	(R)E V|V|L/E/E G T T/A F/K(N)	-0.8	MOUSE	Q08857	Platelet glycoprotein 4
1056	(R)TLCLPLQVPLQVYK(E)	2	836.475	C:Carbamidomethylation	20.35	(R)T L/C|L/P L Q V/P L Q/V Y K(E)	-4.2	MOUSE	Q6P3F7	Popdc2 protein
1057	(R)KPDQTLDEDDPGAAPLK(G)	3	603.969		20.35	(R)K\P D\Q T L\D\E D/D|P/G A/A/P L/K(G)	3.9	MOUSE	P18572	Basigin
1058	(K)EPVYVTSFCHQLR(W)	3	545.939	C:Carbamidomethylation	20.35	(K)E P V/Y/V/T S F/C H Q L R(W)	4.3	MOUSE	Q7TMS5	ATP-binding cassette sub-family G member 2
1059	(R)FLQDTFGSDGLPR(V)	2	726.86		20.34	(R)F L|Q/D/T/F/G S D G L|P R(V)	0.5	MOUSE	O09159	Lysosomal alpha-mannosidase
1060	(R)VLDELTLAR(T)	2	515.302		20.34	(R)V/L/D/E|L/T L/A R(T)	3.1	MOUSE	B1AQ77	Keratin 15
1061	(K)TVVTEAGNLLK(D)	2	572.834		20.34	(K)T V|V|T|E/A/G N/L/L/K(D)	2.5	MOUSE	E9PZ00	Sulfated glycoprotein 1
1062	(R)SGEYSCIFLPEPVGR(S)	2	855.91	C:Carbamidomethylation	20.34	(R)S G E Y/S/C|I/F|L|P E/P V/G R(S)	-1.4	MOUSE	P18572	Basigin
1063	(K)SGPGAYESGIMVSK(A)	2	691.834		20.34	(K)S G/P|G|A|Y|E/S/G I/M/V/S K(A)	-0.5	MOUSE	E9Q1X8	Voltage-dependent calcium channel subunit alpha-2-1
1064	(R)VTFVDTPGIIENR(K)	2	730.891		20.33	(R)V/T/F|V/D/T|P/G I I/E N R(K)	0.9	MOUSE	Q7TQ48	Sarcalumenin
1065	(R)IVTSEEVIIR(E)	2	579.842		20.33	(R)I/V|T|S|E/E/V|I/I/R(E)	3	MOUSE	H3BIX4	Neuroplastin (Fragment)
1066	(K)VQDLVPGSR(V)	2	485.771		20.33	(K)V/Q|D/L|V/P/G S/R(V)	2.4	MOUSE	F6SQM4	Protein ITFG3 (Fragment)
1067	(R)DYQELmNTK(L)	2	579.263	m:Oxidized methionine	20.33	(R)D/Y|Q/E/L/m/N/T K(L)	3.6	MOUSE	E9PX86	Keratin, type II cytoskeletal 2 epidermal
1068	(R)LNIPVSQVNPR(E)	2	618.859		20.33	(R)L N|I|P/V/S Q/V/N/P R(E)	3.1	MOUSE	D3YYN7	Sodium/potassium-transporting ATPase subunit alpha-2
1069	(K)EIYTMDSTTDIK(A)	2	708.833		20.32	(K)E I|Y|T/M/D/S/T\T D/I/K(A)	2	MOUSE	P11438	Lysosome-associated membrane glycoprotein 1
1070	(R)VDQSILTGESVSVIK(H)	2	787.935		20.32	(R)V D\Q|S|I|L|T|G E/S V/S V/I/K(H)	0	MOUSE	F8WI94	Sarcoplasmic/endoplasmic reticulum calcium ATPase 2
1071	(K)QSLEASLAETEGR(Y)	2	695.845		20.32	(K)Q S/L|E/A/S/L/A/E/T/E G R(Y)	1.6	MOUSE	A2A513	Keratin 10
1072	(K)SDANTDLIGGSPK(G)	2	637.816		20.32	(K)S D|A\N/T/D L/I/G\G S/P/K(G)	1.1	MOUSE	P53986	Monocarboxylate transporter 1
1073	(R)SLPSVETLGCTSVICSDK(T)	2	976.969	C:Carbamidomethylation	20.32	(R)S L/P S\V/E|T/L|G C/T/S V/I/C S/D K(T)	0	MOUSE	B1ATS4	ATPase, Ca++ transporting, ubiquitous
1074	(K)GYYYEIPSIGAIR(I)	2	751.388		20.31	(K)G Y Y|Y/E/I|P\S I G A/I R(I)	0.5	MOUSE	E9Q1X8	Voltage-dependent calcium channel subunit alpha-2-1
1075	(K)CVVFSCPLYSFDR(A)	2	825.377	C:Carbamidomethylation	20.31	(K)C V|V|F|S|C/P L/Y|S F D/R(A)	0.6	MOUSE	E9QJW7	Integrin alpha-7 heavy chain
1076	(R)AITQELPSLLGSIGLGK(N)	2	848.997		20.3	(R)A I|T/Q|E|L|P S L/L/G/S I/G L G K(N)	0.9	MOUSE	Q7TQ48	Sarcalumenin
1077	(K)QSLEASLAETEGR(Y)	2	695.845		20.3	(K)Q/S|L/E/A/S/L/A/E T E/G R(Y)	1.3	MOUSE	A2A513	Keratin 10
1078	(K)EVTGSIQLCR(D)	2	581.8	C:Carbamidomethylation	20.3	(K)E V|T/G S/I Q L/C/R(D)	3.8	MOUSE	Q8R429	Sarcoplasmic/endoplasmic reticulum calcium ATPase 1
1079	(R)SIAATDHEPTDAR(K)	3	461.889		20.3	(R)S I|A/A T D\H E/P T D/A R(K)	0.8	MOUSE	F7B9G4	Glutamyl aminopeptidase (Fragment)
1080	(R)SGEYSCIFLPEPVGR(S)	2	855.91	C:Carbamidomethylation	20.3	(R)S G\E\Y|S|C/I|F|L|P E/P V/G/R(S)	-1.4	MOUSE	P18572	Basigin
1081	(R)LSSDCEDQIR(I)	2	611.775	C:Carbamidomethylation	20.3	(R)L/S|S|D/C E/D\Q|I/R(I)	4.6	MOUSE	F6RSH1	Golgi apparatus protein 1 (Fragment)
1082	(R)VTFVDTPGIIENR(K)	2	730.892		20.29	(R)V T|F|V/D/T|P G I I/E/N R(K)	1.7	MOUSE	Q7TQ48	Sarcalumenin
1083	(K)ASGPGAAAQIQEVK(E)	2	663.855		20.29	(K)A S/G/P G A|A/A/Q I\Q E\V/K(E)	0.4	MOUSE	P04919	Band 3 anion transport protein
1084	(K)LLEASTQFQK(K)	2	582.817		20.29	(K)L L|E/A/S/T Q F Q K(K)	1.4	MOUSE	E9QM38	Solute carrier family 12 member 2
1085	(K)LALDVEIATYR(K)	2	632.351		20.28	(K)L/A|L|D|V/E\I/A|T Y/R(K)	1.1	MOUSE	D3Z4Y4	Keratin, type II cytoskeletal 5
1086	(K)VDNSSLTGESEPQTR(S)	2	810.379		20.28	(K)V D N/S|S/L/T|G/E|S/E/P Q T R(S)	0.5	MOUSE	D3YVX6	Sodium/potassium-transporting ATPase subunit alpha-2 (Fragment)
1087	(R)ELQAFENIEDEIK(L)	2	789.389		20.28	(R)E L/Q|A/F/E/N I E D E I K(L)	1.4	MOUSE	E9Q489	Calsequestrin (Fragment)
1088	(R)VTFVDTPGIIENR(K)	2	730.899		20.27	(R)V T/F/V/D|T|P G I I E/N R(K)	11.6	MOUSE	Q7TQ48	Sarcalumenin
1089	(K)TITLEVEPSDTIENVK(A)	2	894.466		20.27	(K)T I|T\L/E|V/E/P S D/T I/E/N V/K(A)	-0.9	MOUSE	E9Q0Z8	Polyubiquitin-B
1090	(K)ADNLATQMLMR(V)	2	632.315		20.27	(K)A D|N|L|A|T/Q/M/L/M/R(V)	3.9	MOUSE	Q7TQ48	Sarcalumenin
1091	(K)ADNLATQMLmR(V)	2	640.309	m:Oxidized methionine	20.27	(K)A D/N\L/A/T/Q/M L/m/R(V)	-2.7	MOUSE	Q7TQ48	Sarcalumenin
1092	(R)TYLDVEPITGFTLQFAK(R)	2	972.011		20.27	(R)T Y\L/D\V|E|P I/T G F T L/Q/F/A K(R)	-0.3	MOUSE	Q08857	Platelet glycoprotein 4
1093	(R)IIIQESALDYR(L)	2	660.863		20.27	(R)I I|I|Q|E/S|A/L/D/Y R(L)	2.4	MOUSE	F6RSH1	Golgi apparatus protein 1 (Fragment)
1094	(R)SIVVSPILIPENQR(Q)	2	782.959		20.27	(R)S I/V|V/S|P I L/I/P E N Q R(Q)	3.3	MOUSE	Q9WTR5	Cadherin-13
1095	(R)SPEFTHENPLETR(N)	3	519.585		20.27	(R)S/P|E/F/T/H/E/N|P L E/T/R(N)	3.6	MOUSE	D3YVX6	Sodium/potassium-transporting ATPase subunit alpha-2 (Fragment)
1096	(R)AVAGDASESALLK(C)	2	616.33		20.27	(R)A V|A|G/D|A/S/E S/A L/L/K(C)	0.2	MOUSE	E9QAV3	Sodium/potassium-transporting ATPase subunit alpha-1
1097	(R)DGECPAVITPSKPLAQR(C)	3	613.654	C:Carbamidomethylation	20.27	(R)D G\E|C|P A/V/I/T/P S K/P L A Q R(C)	2.8	MOUSE	Q8BY89	Choline transporter-like protein 2
1098	(K)VYGTTDDLCSR(G)	2	643.789	C:Carbamidomethylation	20.26	(K)V/Y|G/T T D D L/C S R(G)	1.9	MOUSE	Q61830	Macrophage mannose receptor 1
1099	(K)TITLEVEPSDTIENVK(A)	2	894.466		20.26	(K)T I T\L/E/V|E|P S D T I E N/V K(A)	-0.9	MOUSE	E9Q0Z8	Polyubiquitin-B
1100	(R)EFDDLPLAEQR(E)	2	666.827		20.26	(R)E/F/D/D|L|P/L/A/E/Q/R(E)	2.6	MOUSE	Q8R429	Sarcoplasmic/endoplasmic reticulum calcium ATPase 1
1101	(K)GVGIISEGNETVEDIAAR(L)	2	915.466		20.25	(K)G V\G I|I|S E G N/E T/V E D/I/A/A R(L)	0.2	MOUSE	D3YYN7	Sodium/potassium-transporting ATPase subunit alpha-2
1102	(R)ELQAFENIEDEIK(L)	2	789.391		20.25	(R)E L/Q/A|F/E/N I E/D E I/K(L)	2.9	MOUSE	E9Q489	Calsequestrin (Fragment)
1103	(K)EIYTMDSTTDIK(A)	2	708.833		20.25	(K)E I/Y/T/M/D S T T D I K(A)	2	MOUSE	P11438	Lysosome-associated membrane glycoprotein 1
1104	(R)DTAGDASESALLK(C)	2	639.315		20.24	(R)D T|A/G|D/A/S E/S/A L L K(C)	0.9	MOUSE	D3YVX6	Sodium/potassium-transporting ATPase subunit alpha-2 (Fragment)
1105	(K)GVGIISEGNETVEDIAAR(L)	2	915.465		20.24	(K)G V/G I|I|S E/G N\E/T V E\D/I/A A R(L)	-0.2	MOUSE	D3YYN7	Sodium/potassium-transporting ATPase subunit alpha-2
1106	(K)DIQGSLQDIFK(F)	2	632.335		20.24	(K)D I|Q|G|S|L/Q/D/I/F/K(F)	3	MOUSE	Q9WTR5	Cadherin-13
1107	(K)VGEATETALTTLVEK(M)	2	781.419		20.24	(K)V G/E\A|T/E/T/A L|T/T L/V/E K(M)	-0.3	MOUSE	Q8R429	Sarcoplasmic/endoplasmic reticulum calcium ATPase 1
1108	(R)SIYAVFGSEIDLK(G)	2	721.385		20.23	(R)S I|Y|A\V|F/G S E I|D L K(G)	3.6	MOUSE	Q08857	Platelet glycoprotein 4
1109	(R)FVVTDGGITR(V)	2	532.792		20.23	(R)F/V|V|T/D/G G I T R(V)	3	MOUSE	E9Q1X8	Voltage-dependent calcium channel subunit alpha-2-1
1110	(K)LSFEAVR(N)	2	411.231		20.23	(K)L/S|F/E/A V/R(N)	5	MOUSE	P70302	Stromal interaction molecule 1
1111	(R)TGGLFGQVDNFLER(T)	2	776.892		20.23	(R)T G/G|L|F|G/Q/V/D/N/F L E/R(T)	0.6	MOUSE	A3KPC9	Cacna1s protein
1112	(K)ASGPGAAAQIQEVK(E)	2	663.857		20.23	(K)A S/G/P/G A/A/A/Q I Q E/V K(E)	4	MOUSE	P04919	Band 3 anion transport protein
1113	(R)ALEESNYELEGK(I)	2	691.329		20.22	(R)A/L|E|E S N/Y E/L/E|G K(I)	1.6	MOUSE	A2A513	Keratin 10
1114	(R)VDQSILTGESVSVIK(H)	2	787.936		20.22	(R)V D/Q\S I|L/T/G E S V/S V I/K(H)	0.6	MOUSE	F8WI94	Sarcoplasmic/endoplasmic reticulum calcium ATPase 2
1115	(K)GVGIISEGNETVEDIAAR(L)	3	610.648		20.22	(K)G V\G\I|I\S E\G N E/T|V/E/D/I/A/A/R(L)	2.2	MOUSE	D3YYN7	Sodium/potassium-transporting ATPase subunit alpha-2
1116	(R)SPEFTHENPLETR(N)	3	519.584		20.22	(R)S P|E/F/T/H/E/N/P L/E/T/R(N)	2.8	MOUSE	D3YVX6	Sodium/potassium-transporting ATPase subunit alpha-2 (Fragment)
1117	(K)VIYPTDSR(G)	2	475.753		20.22	(K)V/I|Y/P T D/S R(G)	4.6	MOUSE	Q8BY89	Choline transporter-like protein 2
1118	(R)SLDLDSIIAEVK(A)	2	651.863		20.22	(R)S/L|D|L|D|S/I/I|A/E/V K(A)	3.1	MOUSE	D3Z4Y4	Keratin, type II cytoskeletal 5
1119	(K)TITLEVEPSDTIENVK(A)	2	894.465		20.21	(K)T I/T L/E|V|E/P S/D T I E N V/K(A)	-2.1	MOUSE	E9Q0Z8	Polyubiquitin-B
1120	(R)VDQSILTGESVSVIK(H)	2	787.935		20.21	(R)V D/Q|S I/L|T/G E S V S V I K(H)	0	MOUSE	F8WI94	Sarcoplasmic/endoplasmic reticulum calcium ATPase 2
1121	(R)EVVLEEGTTAFK(N)	2	661.847		20.21	(R)E V|V|L/E/E G/T/T/A F/K(N)	2.9	MOUSE	Q08857	Platelet glycoprotein 4
1122	(R)SLNNQFASFIDK(V)	2	692.349		20.21	(R)S L|N|N|Q|F/A/S/F I/D/K(V)	0.7	MOUSE	E9Q0F0	Protein Krt78
1123	(R)VLGFCQLNLPSGK(F)	2	716.884	C:Carbamidomethylation	20.21	(R)V/L|G|F|C/Q/L/N L|P S|G K(F)	-0.1	MOUSE	D3YVX6	Sodium/potassium-transporting ATPase subunit alpha-2 (Fragment)
1124	(K)AAQALEGGEEADGDPTHSK(D)	3	628.287		20.21	(K)A A/Q|A|L/E/G G E E/A/D G D/P T H S K(D)	1.9	MOUSE	G3X8T7	Sodium channel protein type 4 subunit alpha
1125	(R)SSLYEGLEKPESR(T)	3	498.915		20.2	(R)S S/L/Y/E/G L/E/K P E/S\R(T)	-8.9	MOUSE	F8WHB1	Plasma membrane calcium-transporting ATPase 2
1126	(K)IAmVDGTQINR(N)	2	617.316	m:Oxidized methionine	20.2	(K)I/A|m|V/D/G T Q/I/N R(N)	-0.9	MOUSE	E9Q0L9	Voltage-dependent L-type calcium channel subunit alpha-1S
1127	(R)VDQSILTGESVSVIK(H)	2	787.935		20.2	(R)V D Q/S\I/L/T/G E S V/S V/I K(H)	0	MOUSE	F8WI94	Sarcoplasmic/endoplasmic reticulum calcium ATPase 2
1128	(R)SLNNQFASFIDK(V)	2	692.35		20.2	(R)S L|N/N/Q/F/A/S/F|I/D/K(V)	1.6	MOUSE	E9Q0F0	Protein Krt78
1129	(K)EVVDSYLPVILDMIK(G)	2	867.474		20.19	(K)E V|V/D/S/Y/L/P V I/L D M I K(G)	0.7	MOUSE	E9PZ00	Sulfated glycoprotein 1
1130	(R)FLEQQNQVLQTK(W)	2	738.399		20.19	(R)F L|E|Q/Q/N Q/V|L/Q|T/K(W)	3.7	MOUSE	P04104	Keratin, type II cytoskeletal 1
1131	(R)AFQINTFNLK(V)	2	598.328		20.19	(R)A/F|Q|I|N/T/F/N/L/K(V)	1.6	MOUSE	P17047	Lysosome-associated membrane glycoprotein 2
1132	(K)GVGFGLVDSEKDAAVAK(K)	3	554.962		20.19	(K)G V|G/F G/L/V/D/S E K D A A V/A/K(K)	0.3	MOUSE	O09165	Calsequestrin-1
1133	(K)EAFSLFDKDGDGTITTK(E)	3	615.636		20.19	(K)E/A|F|S/L/F/D K D/G D/G T/I T T K(E)	1	MOUSE	P62204	Calmodulin
1134	(R)YPGGWVEK(E)	2	468.238		20.19	(R)Y/P/G G\W/V/E/K(E)	6.6	MOUSE	Q6PIE5	Sodium/potassium-transporting ATPase subunit alpha-2
1135	(R)AAVPDAVGK(C)	2	414.229		20.18	(R)A/A|V|P D/A/V/G/K(C)	-14.8	MOUSE	D3YVX6	Sodium/potassium-transporting ATPase subunit alpha-2 (Fragment)
1136	(K)VAYSCNNGFK(Q)	2	580.266	C:Carbamidomethylation	20.18	(K)V A|Y/S/C N N G F/K(Q)	3.5	MOUSE	E9Q731	Protein Daf2
1137	(K)YFWTGLSDVQNK(G)	2	729.357		20.18	(K)Y F|W|T|G/L/S/D/V/Q/N K(G)	1.2	MOUSE	Q61830	Macrophage mannose receptor 1
1138	(K)AVGIVATTGVSTEIGK(I)	2	751.926		20.18	(K)A V|G\I|V|A|T/T|G V/S T E/I/G K(I)	1.4	MOUSE	Q8R429	Sarcoplasmic/endoplasmic reticulum calcium ATPase 1
1139	(R)ALEESNYELEGK(I)	2	691.33		20.18	(R)A L|E|E|S/N/Y/E/L/E/G K(I)	2.6	MOUSE	A2A513	Keratin 10
1140	(R)SLDLDSIIAEVK(A)	2	651.863		20.18	(R)S L|D|L|D|S/I/I|A/E/V K(A)	3.1	MOUSE	D3Z4Y4	Keratin, type II cytoskeletal 5
1141	(K)IDESSLTGESDHVK(K)	3	506.241		20.18	(K)I/D|E/S S L/T/G E/S D H V/K(K)	-1.9	MOUSE	E9Q828	Protein Atp2b4
1142	(R)GADDGQGSHASESYLFR(F)	3	599.601		20.18	(R)G A|D|D/G Q/G\S/H/A/S/E|S Y/L F R(F)	3	MOUSE	G3X8W9	Niemann Pick type C1
1143	(R)ALEESNYELEGK(I)	2	691.33		20.17	(R)A/L|E|E|S/N/Y/E/L/E/G K(I)	3	MOUSE	A2A513	Keratin 10
1144	(R)LVLEVAQHLGESTVR(T)	3	550.978		20.17	(R)L V/L/E/V A Q/H L/G E S T/V R(T)	1.5	MOUSE	P56480	ATP synthase subunit beta, mitochondrial
1145	(K)LISVEDLWK(A)	2	551.812		20.17	(K)L/I|S|V/E/D/L/W/K(A)	2	MOUSE	P70302	Stromal interaction molecule 1
1146	(K)LGPEGELLIR(F)	2	548.823		20.17	(K)L/G/P E/G E L L I R(F)	2.4	MOUSE	E9PUM8	Neutral amino acid transporter B(0)
1147	(R)VDQSILTGESVSVIK(H)	2	787.936		20.16	(R)V D/Q|S|I|L|T/G/E S V/S V/I/K(H)	0.6	MOUSE	F8WI94	Sarcoplasmic/endoplasmic reticulum calcium ATPase 2
1148	(R)DFVDALEDSLEEVALK(Q)	2	896.945		20.16	(R)D F\V D A|L|E/D\S L/E/E V/A L K(Q)	-1.5	MOUSE	Q3TVI8	Pre-B-cell leukemia transcription factor-interacting protein 1
1149	(R)ALEESNYELEGK(I)	2	691.329		20.16	(R)A L|E|E/S\N Y E/L E/G/K(I)	1.9	MOUSE	A2A513	Keratin 10
1150	(R)VLGFCQLNLPSGK(F)	2	716.885	C:Carbamidomethylation	20.16	(R)V/L|G\F/C/Q/L/N/L|P/S\G/K(F)	1.1	MOUSE	D3YVX6	Sodium/potassium-transporting ATPase subunit alpha-2 (Fragment)
1151	(R)IFLTEQPLEGLEK(L)	2	758.918		20.16	(R)I/F|L/T/E\Q/P L/E G L E K(L)	1.4	MOUSE	P11531	Dystrophin
1152	(K)LTDEEVDEMIR(E)	2	675.32		20.16	(K)L/T|D|E/E|V/D E M I|R(E)	5.9	MOUSE	G3UX57	Calmodulin (Fragment)
1153	(K)STMINYLLGLEDTR(Y)	2	813.415		20.16	(K)S T/M|I|N/Y|L\L|G/L/E/D/T/R(Y)	1.5	MOUSE	Q7TQ48	Sarcalumenin
1154	(K)GQPYIDEVGTFK(E)	2	677.338		20.16	(K)G Q|P/Y/I|D/E/V/G T/F/K(E)	0.6	MOUSE	E9QK82	Myelin protein P0
1155	(R)LFSALLGYDISEK(L)	2	728.391		20.16	(R)L F|S/A|L|L|G/Y D/I/S E K(L)	0.8	MOUSE	Q6P3F7	Popdc2 protein
1156	(K)VIMVTGDHPITAK(A)	3	461.258		20.16	(K)V/I|M/V/T/G D/H/P I/T/A/K(A)	6	MOUSE	D3YYN7	Sodium/potassium-transporting ATPase subunit alpha-2
1157	(R)IAGLCNR(A)	2	402.216	C:Carbamidomethylation	20.15	(R)I/A|G|L|C/N/R(A)	7.8	MOUSE	D3YVX6	Sodium/potassium-transporting ATPase subunit alpha-2 (Fragment)
1158	(R)VDQSILTGESVSVIK(H)	2	787.936		20.14	(R)V/D/Q|S|I|L|T/G E S/V/S V/I/K(H)	1.2	MOUSE	F8WI94	Sarcoplasmic/endoplasmic reticulum calcium ATPase 2
1159	(K)LSSLNQDLLSALK(N)	2	701.402		20.14	(K)L/S|S L/N/Q/D/L/L S A/L/K(N)	1.4	MOUSE	F6RQU9	Dystrophin
1160	(R)FVVTDGGITR(V)	2	532.791		20.14	(R)F/V|V|T/D/G/G I/T/R(V)	1.9	MOUSE	E9Q1X8	Voltage-dependent calcium channel subunit alpha-2-1
1161	(K)DAGVTCSDGSNLEMR(L)	2	806.342	C:Carbamidomethylation	20.14	(K)D/A/G\V/T|C/S\D G\S/N L E M R(L)	1.5	MOUSE	Q2VLH6	Scavenger receptor cysteine-rich type 1 protein M130
1162	(R)VVDALGNAIDGK(G)	2	586.32		20.14	(R)V/V|D/A|L/G N A I D G K(G)	1.5	MOUSE	D3Z6F5	ATP synthase subunit alpha
1163	(K)YLDFIFAVK(N)	2	558.313		20.14	(K)Y/L|D|F/I/F/A/V/K(N)	5	MOUSE	P17047	Lysosome-associated membrane glycoprotein 2
1164	(R)VDQSILTGESVSVIK(H)	2	787.935		20.14	(R)V D/Q|S|I|L|T/G E S V/S/V/I/K(H)	0	MOUSE	F8WI94	Sarcoplasmic/endoplasmic reticulum calcium ATPase 2
1165	(K)DFLAGGIAAAVSK(T)	2	610.34		20.14	(K)D F|L|A|G|G|I|A/A/A/V/S K(T)	3.9	MOUSE	P48962	ADP/ATP translocase 1
1166	(K)HLNVQIAASEK(L)	2	605.334		20.13	(K)H/L|N/V/Q|I/A|A/S/E/K(L)	1.6	MOUSE	A2A542	Calcium channel, voltage-dependent, beta 1 subunit
1167	(R)LIPEVVLSGER(L)	2	606.354		20.13	(R)L I|P/E/V/V/L S|G E R(L)	1.7	MOUSE	E9QJW7	Integrin alpha-7 heavy chain
1168	(K)TEGNFEQANEELR(A)	2	768.85		20.13	(K)T\E|G\N/F/E/Q/A/N E/E L/R(A)	0.5	MOUSE	A3KPC9	Cacna1s protein
1169	(R)VDQSILTGESVSVIK(H)	2	787.936		20.12	(R)V D|Q S/I|L/T/G/E S V S V/I/K(H)	1.2	MOUSE	F8WI94	Sarcoplasmic/endoplasmic reticulum calcium ATPase 2
1170	(R)DGECPAVITPSKPLAQR(C)	3	613.653	C:Carbamidomethylation	20.12	(R)D G/E/C/P A V|I T/P S K/P L A Q R(C)	1.3	MOUSE	Q8BY89	Choline transporter-like protein 2
1171	(R)SLNNQFASFIDK(V)	2	692.35		20.12	(R)S L|N/N/Q/F|A/S F I D/K(V)	1.3	MOUSE	E9Q0F0	Protein Krt78
1172	(R)ALEESNYELEGK(I)	2	691.329		20.12	(R)A/L|E|E/S N Y E/L/E/G K(I)	1.6	MOUSE	A2A513	Keratin 10
1173	(R)LECEINTYR(G)	2	599.283	C:Carbamidomethylation	20.11	(R)L/E/C|E/I/N\T Y\R(G)	0.7	MOUSE	D3Z6B1	Keratin, type I cuticular Ha5
1174	(K)SLGTDLMNEMR(R)	2	633.797		20.11	(K)S L|G|T/D/L M/N E/M/R(R)	4.3	MOUSE	P09055	Integrin beta-1
1175	(R)VLDELTLAR(T)	2	515.3		20.11	(R)V/L/D/E/L/T L A R(T)	-1.5	MOUSE	B1AQ77	Keratin 15
1176	(R)LNIPVSQVNPR(E)	2	618.857		20.11	(R)L N|I|P/V|S Q/V\N/P/R(E)	0.3	MOUSE	D3YYN7	Sodium/potassium-transporting ATPase subunit alpha-2
1177	(K)NLEAVETLGSTSTICSDK(T)	2	962.962	C:Carbamidomethylation	20.11	(K)N L\E\A|V|E/T L/G S T S/T/I/C S D K(T)	0	MOUSE	D3YVX6	Sodium/potassium-transporting ATPase subunit alpha-2 (Fragment)
1178	(K)mTFFSDGELVFK(D)	2	718.846	m:Oxidized methionine	20.1	(K)m T|F|F/S/D/G E/L/V/F/K(D)	5.1	MOUSE	Q7TQ48	Sarcalumenin
1179	(R)SLPSVETLGCTSVICSDK(T)	2	976.968	C:Carbamidomethylation	20.1	(R)S L/P S\V/E/T/L/G/C T S V/I|C/S D K(T)	-0.6	MOUSE	B1ATS4	ATPase, Ca++ transporting, ubiquitous
1180	(R)TSEAADDSFR(F)	2	549.744		20.1	(R)T S|E/A|A/D/D/S\F R(F)	10.3	MOUSE	G5E892	Chondroitin sulfate proteoglycan 4
1181	(K)EVLDSFLDLVR(N)	2	653.357		20.1	(K)E V|L|D/S/F/L/D/L/V/R(N)	1.2	MOUSE	E9PUM8	Neutral amino acid transporter B(0)
1182	(R)AITQELPSLLGSIGLGK(N)	2	848.996		20.1	(R)A I|T\Q|E|L|P S L/L|G S I/G L/G K(N)	0.3	MOUSE	Q7TQ48	Sarcalumenin
1183	(R)LVLEVAQHLGESTVR(T)	3	550.978		20.09	(R)L V|L/E/V A Q H|L/G/E S T V R(T)	1.5	MOUSE	P56480	ATP synthase subunit beta, mitochondrial
1184	(R)TYLDVEPITGFTLQFAK(R)	3	648.341		20.09	(R)T\Y\L D\V\E|P I/T/G/F/T/L/Q/F A K(R)	-4.2	MOUSE	Q08857	Platelet glycoprotein 4
1185	(K)GQPYIDEVGTFK(E)	2	677.34		20.09	(K)G Q|P/Y/I/D/E/V/G/T/F/K(E)	2.5	MOUSE	E9QK82	Myelin protein P0
1186	(R)TFDQISAAFR(R)	2	578.295		20.09	(R)T/F|D/Q/I/S A A/F/R(R)	3.1	MOUSE	P14142	Solute carrier family 2, facilitated glucose transporter member 4
1187	(K)YNPNVLPVQCTGKR(D)	3	549.284	C:Carbamidomethylation	20.09	(K)Y N/P N V/L/P V/Q/C T G K R(D)	-5.4	MOUSE	P14094	Sodium/potassium-transporting ATPase subunit beta-1
1188	(K)VDLDVAGLK(N)	2	465.271		20.09	(K)V/D|L/D/V\A G/L K(N)	5.7	MOUSE	O70423	Membrane primary amine oxidase
1189	(K)YNPNVLPVQCTGK(R)	2	745.376	C:Carbamidomethylation	20.09	(K)Y N|P N V/L|P V Q C T G K(R)	-1.4	MOUSE	P14094	Sodium/potassium-transporting ATPase subunit beta-1
1190	(R)VTFVDTPGIIENR(K)	2	730.897		20.08	(R)V T|F|V|D|T|P/G I/I/E N R(K)	8.2	MOUSE	Q7TQ48	Sarcalumenin
1191	(R)DTAGDASESALLK(C)	2	639.316		20.08	(R)D T|A/G|D|A/S/E S A/L/L/K(C)	2.5	MOUSE	D3YVX6	Sodium/potassium-transporting ATPase subunit alpha-2 (Fragment)
1192	(R)SIYAVFGSEIDLK(G)	2	721.385		20.08	(R)S I|Y|A|V|F/G S E I|D/L/K(G)	3.6	MOUSE	Q08857	Platelet glycoprotein 4
1193	(K)NMLFSGTNIAAGK(A)	2	662.342		20.07	(K)N M|L|F|S|G/T/N I/A/A/G K(A)	2.6	MOUSE	F8WI94	Sarcoplasmic/endoplasmic reticulum calcium ATPase 2
1194	(R)FLEQQNQVLQTK(W)	2	738.397		20.07	(R)F L|E/Q Q/N Q V|L/Q/T K(W)	1	MOUSE	P04104	Keratin, type II cytoskeletal 1
1195	(K)TIEGIVMAADSAR(S)	2	667.345		20.07	(K)T I|E/G|I/V/M/A/A D S A R(S)	4.1	MOUSE	Q7TQ48	Sarcalumenin
1196	(K)DMTSEELDDILR(Y)	2	718.834		20.07	(K)D M|T|S/E/E/L/D D I L R(Y)	1.8	MOUSE	E9QAV3	Sodium/potassium-transporting ATPase subunit alpha-1
1197	(K)FGQNFLEK(L)	2	491.755		20.07	(K)F/G|Q|N|F/L/E/K(L)	4.1	MOUSE	Q7TQ48	Sarcalumenin
1198	(K)ASGPGAAAQIQEVK(E)	2	663.855		20.07	(K)A S/G/P G|A/A|A/Q I|Q E V K(E)	1.4	MOUSE	P04919	Band 3 anion transport protein
1199	(K)LGLTEEDSVYVFK(G)	2	750.385		20.06	(K)L G|L/T/E/E/D S V Y/V/F K(G)	0.6	MOUSE	O09165	Calsequestrin-1
1200	(K)TIEGIVMAADSAR(S)	2	667.342		20.06	(K)T I|E|G|I|V|M/A A/D/S A/R(S)	-1.1	MOUSE	Q7TQ48	Sarcalumenin
1201	(K)TLGATIDSYDVIIR(M)	2	768.917		20.06	(K)T L|G A/T\I/D S/Y D/V I I R(M)	0.3	MOUSE	Q8VIB3	Type 2 lactosamine alpha-2,3-sialyltransferase
1202	(R)VAPPGLTQIPQIQK(T)	2	745.441		20.06	(R)V/A|P/P|G L|T Q I\P Q/I/Q/K(T)	0.2	MOUSE	P14094	Sodium/potassium-transporting ATPase subunit beta-1
1203	(R)AITQELPSLLGSIGLGK(N)	3	566.334		20.06	(R)A I\T Q E\L|P S\L|L/G/S I/G/L/G K(N)	1.3	MOUSE	Q7TQ48	Sarcalumenin
1204	(K)IYYHVVETGSmGAR(L)	3	533.594	m:Oxidized methionine	20.05	(K)I/Y|Y/H\V/V/E/T/G S m/G A R(L)	3.2	MOUSE	E9Q0K1	Uncharacterized protein
1205	(K)YLDFIFAVK(N)	2	558.313		20.05	(K)Y/L|D|F/I/F/A/V/K(N)	3.9	MOUSE	P17047	Lysosome-associated membrane glycoprotein 2
1206	(K)FLNVTPNVEVNVECR(I)	2	895.449	C:Carbamidomethylation	20.05	(K)F L\N\V|T|P/N V/E/V\N V/E/C R(I)	0.5	MOUSE	P14231	Sodium/potassium-transporting ATPase subunit beta-2
1207	(K)AGFAGDDAPR(A)	2	488.731		20.05	(K)A/G F|A/G|D/D/A\P/R(A)	6.8	MOUSE	B1ATY1	Actin, cytoplasmic 2, N-terminally processed
1208	(R)GFSSGSAVVSGGSR(R)	2	627.809		20.04	(R)G F|S S G\S/A/V/V/S/G G S R(R)	2.7	MOUSE	Q3TTY5	Keratin, type II cytoskeletal 2 epidermal
1209	(R)VDQSILTGESVSVIK(H)	2	787.936		20.04	(R)V D|Q\S|I|L|T/G/E/S V/S V/I/K(H)	0.6	MOUSE	F8WI94	Sarcoplasmic/endoplasmic reticulum calcium ATPase 2
1210	(K)VVDDTACPLLR(K)	2	629.829	C:Carbamidomethylation	20.04	(K)V/V|D|D/T|A/C|P L L/R(K)	3.9	MOUSE	Q8BY89	Choline transporter-like protein 2
1211	(R)YFPTQALNFAFK(D)	2	723.873		20.04	(R)Y/F|P/T/Q/A/L N/F A F/K(D)	-2.6	MOUSE	P48962	ADP/ATP translocase 1
1212	(K)FDPDATQFIDYSR(L)	2	787.858		20.04	(K)F D/P/D|A T/Q F/I/D/Y S R(L)	-1.8	MOUSE	G3X8T7	Sodium channel protein type 4 subunit alpha
1213	(K)EVLDSFLDLVR(N)	2	653.359		20.04	(K)E V|L/D/S/F/L/D/L/V/R(N)	5.1	MOUSE	E9PUM8	Neutral amino acid transporter B(0)
1214	(K)AVGIVATTGVSTEIGK(I)	2	751.924		20.04	(K)A V\G I|V/A/T/T/G V/S T E I G K(I)	-0.9	MOUSE	Q8R429	Sarcoplasmic/endoplasmic reticulum calcium ATPase 1
1215	(K)AVPIPEASSFFIFSPTNK(I)	3	651.344		20.04	(K)A V|P I/P E A S S F|F/I/F/S/P T/N K(I)	0.7	MOUSE	E9Q0L9	Voltage-dependent L-type calcium channel subunit alpha-1S
1216	(R)SPEFTHENPLETR(N)	3	519.584		20.04	(R)S/P/E/F T/H|E/N/P L/E T R(N)	2.8	MOUSE	D3YVX6	Sodium/potassium-transporting ATPase subunit alpha-2 (Fragment)
1217	(K)EQVLSVSR(A)	2	459.259		20.03	(K)E Q|V|L/S/V/S R(A)	5.1	MOUSE	P17047	Lysosome-associated membrane glycoprotein 2
1218	(R)AMVEAAMEEGIFR(R)	2	727.345		20.03	(R)A M|V/E|A|A|M E/E/G I F/R(R)	0.9	MOUSE	A3KPC9	Cacna1s protein
1219	(K)GVVAVDSTANGGPALGSR(E)	2	814.424		20.03	(K)G V V\A|V|D|S/T|A/N/G G/P A L|G/S R(E)	0.6	MOUSE	E9PUM8	Neutral amino acid transporter B(0)
1220	(R)IGIFSENEEVTDR(A)	2	754.866		20.03	(R)I G I/F/S/E/N\E/E/V/T D/R(A)	1.5	MOUSE	Q8R429	Sarcoplasmic/endoplasmic reticulum calcium ATPase 1
1221	(K)LLLATISEQELDPVSVR(A)	2	942.027		20.02	(K)L L\L A\T|I/S/E Q/E/L/D/P V/S V/R(A)	-0.9	MOUSE	E9QJW7	Integrin alpha-7 heavy chain
1222	(R)ILDELTLCK(A)	2	552.804	C:Carbamidomethylation	20.01	(R)I/L|D|E|L/T|L/C/K(A)	3.4	MOUSE	B1AQ75	Keratin, type I cuticular Ha6
1223	(R)NLDLDSIIAEVK(A)	2	665.367		20.01	(R)N L|D|L|D/S/I/I/A/E/V/K(A)	0.7	MOUSE	Q8VED5	Keratin, type II cytoskeletal 79
1224	(K)GVGFGLVDSEKDAAVAK(K)	3	554.962		20.01	(K)G V|G|F G L/V/D/S E/K D A A V/A/K(K)	1.8	MOUSE	O09165	Calsequestrin-1
1225	(K)LCFVGLMSMIDPPR(A)	2	818.409	C:Carbamidomethylation	20.01	(K)L C|F|V|G|L|M\S/M|I/D|P P R(A)	3.7	MOUSE	D3YVX6	Sodium/potassium-transporting ATPase subunit alpha-2 (Fragment)
1226	(R)TGEPDEEEGTFR(S)	2	683.793		20.01	(R)T|G|E|P/D/E/E/E/G T F R(S)	2.9	MOUSE	Q9Z239	Phospholemman
1227	(R)YFETAVSRPGLEEPR(Y)	3	584.296		20	(R)Y/F/E/T/A V/S R P G L E E/P R(Y)	-1.9	MOUSE	E9QQ06	H-2 class I histocompatibility antigen, D-B alpha chain
1228	(K)DFLAGGIAAAVSK(T)	2	610.332		20	(K)D F|L|A|G/G/I/A/A/A V/S K(T)	-9	MOUSE	P48962	ADP/ATP translocase 1
1229	(R)AITEANVADR(A)	2	530.275		20	(R)A I/T|E/A/N/V/A D/R(A)	0.2	MOUSE	Q8BRK9	Alpha-mannosidase 2x
1230	(K)LYSLNDPTLNDKK(V)	3	507.604		20	(K)L/Y|S/L/N D/P T/L N D/K/K(V)	2.3	MOUSE	Q9ES83	Blood vessel epicardial substance
1231	(R)SLNNQFASFIDK(V)	2	692.35		20	(R)S L|N/N Q|F/A/S/F I/D K(V)	1.3	MOUSE	E9Q0F0	Protein Krt78
1232	(R)VTFVDTPGIIENR(K)	2	730.891		19.99	(R)V T|F|V/D T|P G I/I/E N R(K)	0.9	MOUSE	Q7TQ48	Sarcalumenin
1233	(K)GVGFGLVDSEKDAAVAK(K)	3	554.963		19.99	(K)G V|G|F/G/L/V/D/S E K D A A V/A/K(K)	2.7	MOUSE	O09165	Calsequestrin-1
1234	(K)EAFSLFDKDGDGTITTK(E)	3	615.637		19.99	(K)E A\F/S/L/F/D/K/D G D G T I/T T K(E)	2.2	MOUSE	P62204	Calmodulin
1235	(R)ALFCLTLQNPLR(K)	2	723.399	C:Carbamidomethylation	19.99	(R)A L|F/C/L|T/L/Q/N/P L/R(K)	-1.4	MOUSE	E9Q7B5	Voltage-dependent L-type calcium channel subunit alpha-1S
1236	(R)LENEIQTYR(S)	2	583.296		19.98	(R)L/E|N\E/I Q/T/Y R(S)	-0.2	MOUSE	A2A513	Keratin 10
1237	(K)IPQSCIQR(E)	2	501.266	C:Carbamidomethylation	19.98	(K)I/P/Q/S C/I Q R(E)	4.8	MOUSE	E9PUM8	Neutral amino acid transporter B(0)
1238	(R)VQVDGSIGR(S)	2	465.757		19.98	(R)V/Q|V/D/G S/I G R(S)	6	MOUSE	E9PUZ7	Adenylate cyclase type 9
1239	(K)ATHPPSSTPPNPLLNR(T)	3	566.971		19.98	(K)A T H P P S S/T|P/P N/P/L/L N R(T)	3	MOUSE	A2A542	Calcium channel, voltage-dependent, beta 1 subunit
1240	(K)TVLPFVNTHPEK(L)	3	461.257		19.98	(K)T V|L|P/F/V/N T H/P E/K(L)	5.7	MOUSE	D3YYP8	Integrin beta (Fragment)
1241	(R)ELQAFENIEDEIK(L)	2	789.392		19.98	(R)E L|Q|A\F|E/N/I/E/D/E|I/K(L)	4.8	MOUSE	E9Q489	Calsequestrin (Fragment)
1242	(R)TYLDVEPITGFTLQFAK(R)	2	972.01		19.97	(R)T Y\L D\V|E|P I/T/G F T L/Q F A K(R)	-1.5	MOUSE	Q08857	Platelet glycoprotein 4
1243	(R)SLPSVETLGCTSVICSDK(T)	2	976.968	C:Carbamidomethylation	19.97	(R)S L|P S\V E/T\L/G C T/S V/I/C/S D K(T)	-0.4	MOUSE	B1ATS4	ATPase, Ca++ transporting, ubiquitous
1244	(R)TGEPDEEEGTFR(S)	2	683.793		19.97	(R)T\G\E|P/D/E/E/E/G T/F/R(S)	2.8	MOUSE	Q9Z239	Phospholemman
1245	(K)TIEGIVMAADSAR(S)	2	667.344		19.97	(K)T I|E|G|I|V/M/A/A/D/S A R(S)	1.6	MOUSE	Q7TQ48	Sarcalumenin
1246	(K)DSAGVWACCPYLK(R)	2	763.843	C:Carbamidomethylation	19.97	(K)D S/A G|V|W|A/C C P Y L/K(R)	1.5	MOUSE	H3BJ90	Granulin-5 (Fragment)
1247	(K)FLPMFLSDNPNPK(C)	2	760.385		19.97	(K)F/L|P M/F|L|S D/N/P N/P K(C)	0.6	MOUSE	G3X8W9	Niemann Pick type C1
1248	(K)DVSSIIVLFGYPFR(L)	3	538.298		19.97	(K)D V\S S I I|V|L/F/G/Y/P F/R(L)	4.5	MOUSE	A2AE45	Synaptophysin-like 2 (Fragment)
1249	(R)EFDDLPLAEQR(E)	2	666.826		19.97	(R)E/F|D/D\L|P/L/A/E/Q R(E)	0.8	MOUSE	Q8R429	Sarcoplasmic/endoplasmic reticulum calcium ATPase 1
1250	(K)TVIEPMASEGLR(T)	2	651.84		19.97	(K)T V|I/E|P M A S E/G L R(T)	1	MOUSE	G5E829	MCG13663, isoform CRA_a
1251	(R)SGEYSCIFLPEPVGR(S)	2	855.913	C:Carbamidomethylation	19.97	(R)S G E Y/S C/I|F|L|P E/P V/G R(S)	1.6	MOUSE	P18572	Basigin
1252	(R)DTAGDASESALLK(C)	2	639.315		19.96	(R)D T/A|G/D/A|S E|S A/L L/K(C)	0.8	MOUSE	D3YVX6	Sodium/potassium-transporting ATPase subunit alpha-2 (Fragment)
1253	(R)LFLAEFQSIPR(V)	2	660.866		19.96	(R)L F|L|A/E/F/Q/S I/P R(V)	-4.3	MOUSE	F8WGC7	Receptor-type tyrosine-protein phosphatase C
1254	(R)ANACNSVIR(Q)	2	502.753	C:Carbamidomethylation	19.96	(R)A/N|A|C/N/S/V/I/R(Q)	3.7	MOUSE	Q8R429	Sarcoplasmic/endoplasmic reticulum calcium ATPase 1
1255	(R)ELELQCLDGDDAK(V)	2	753.345	C:Carbamidomethylation	19.96	(R)E L\E/L/Q/C/L/D/G D D A K(V)	2.2	MOUSE	P04919	Band 3 anion transport protein
1256	(R)VDQSILTGESVSVIK(H)	2	787.934		19.96	(R)V D|Q|S|I|L|T/G E/S V/S V/I/K(H)	-1.3	MOUSE	F8WI94	Sarcoplasmic/endoplasmic reticulum calcium ATPase 2
1257	(R)SGEYSCIFLPEPVGR(S)	2	855.913	C:Carbamidomethylation	19.96	(R)S G\E\Y|S/C/I|F|L|P/E/P V/G R(S)	1.6	MOUSE	P18572	Basigin
1258	(K)GQPYIDEVGTFK(E)	2	677.339		19.96	(K)G Q|P/Y|I/D/E/V/G T F/K(E)	2.1	MOUSE	E9QK82	Myelin protein P0
1259	(K)EGCEVGFIPSPVK(L)	2	709.855	C:Carbamidomethylation	19.95	(K)E G/C/E|V|G|F/I|P/S/P V K(L)	2.3	MOUSE	A2A542	Calcium channel, voltage-dependent, beta 1 subunit
1260	(K)NmLFSGTNIAAGK(A)	2	670.34	m:Oxidized methionine	19.95	(K)N m|L|F/S/G T N/I A/A/G K(A)	4.5	MOUSE	F8WI94	Sarcoplasmic/endoplasmic reticulum calcium ATPase 2
1261	(K)IIMLFTDGGEER(A)	2	690.843		19.95	(K)I/I|M|L|F/T/D/G G/E/E R(A)	-3.4	MOUSE	E9Q1X8	Voltage-dependent calcium channel subunit alpha-2-1
1262	(R)TGEPDEEEGTFR(S)	2	683.793		19.95	(R)T\G|E|P/D/E|E|E/G T/F R(S)	1.6	MOUSE	Q9Z239	Phospholemman
1263	(K)ADNSATGFGTGTR(A)	2	627.79		19.95	(K)A D\N/S/A/T|G/F/G/T G T/R(A)	1.9	MOUSE	P97449	Aminopeptidase N
1264	(K)GVGIISEGNETVEDIAAR(L)	2	915.466		19.95	(K)G V/G I|I\S/E/G N E/T/V|E/D/I/A A/R(L)	0.9	MOUSE	D3YYN7	Sodium/potassium-transporting ATPase subunit alpha-2
1265	(R)AITQELPSLLGSIGLGK(N)	2	848.995		19.94	(R)A I|T Q/E|L|P/S L/L|G S I/G L/G K(N)	-1.3	MOUSE	Q7TQ48	Sarcalumenin
1266	(K)TLFSLMQYSDEFR(I)	2	818.889		19.94	(K)T L|F|S\L/M/Q\Y/S/D|E/F/R(I)	1.4	MOUSE	E9Q5K8	Integrin alpha-M
1267	(R)SLNNQFASFIDK(V)	2	692.35		19.94	(R)S/L|N/N|Q|F/A/S/F/I/D K(V)	1.6	MOUSE	E9Q0F0	Protein Krt78
1268	(K)SYEAYVLNIIR(F)	2	670.865		19.94	(K)S Y|E|A|Y/V|L/N/I/I/R(F)	2	MOUSE	P14094	Sodium/potassium-transporting ATPase subunit beta-1
1269	(K)IGVCPSAYK(L)	2	497.755	C:Carbamidomethylation	19.93	(K)I/G|V|C|P S/A/Y/K(L)	1.1	MOUSE	E9PZ00	Sulfated glycoprotein 1
1270	(R)YVIGVGNAFNKPQSR(R)	3	550.631		19.93	(R)Y/V|I/G|V/G N A/F N/K/P Q S R(R)	2	MOUSE	E9Q5K8	Integrin alpha-M
1271	(K)LLGNTPLNLEQR(R)	2	684.386		19.93	(K)L/L|G N|T|P L/N/L E Q\R(R)	0.7	MOUSE	E9QJS7	Uncharacterized protein
1272	(K)ALDPALWTIQK(V)	2	628.356		19.93	(K)A L|D|P|A|L|W/T I Q/K(V)	0.5	MOUSE	A2A4I8	Amine oxidase, copper containing 3 (Fragment)
1273	(K)GVGFGLVDSEKDAAVAK(K)	3	554.962		19.93	(K)G V|G|F/G/L/V/D\S E K D A A V/A/K(K)	0.3	MOUSE	O09165	Calsequestrin-1
1274	(K)AVGIVATTGVSTEIGK(I)	2	751.925		19.93	(K)A V\G\I|V|A/T/T/G V/S T\E I/G/K(I)	0.6	MOUSE	Q8R429	Sarcoplasmic/endoplasmic reticulum calcium ATPase 1
1275	(K)TITLEVEPSDTIENVK(A)	2	894.465		19.93	(K)T I T/L/E/V/E|P S D T I E/N V K(A)	-2.4	MOUSE	E9Q0Z8	Polyubiquitin-B
1276	(K)AVGIVATTGVSTEIGK(I)	2	751.925		19.92	(K)A V\G\I|V|A/T|T/G V/S/T/E I/G K(I)	0.2	MOUSE	Q8R429	Sarcoplasmic/endoplasmic reticulum calcium ATPase 1
1277	(R)IYGPADSASR(D)	2	518.76		19.92	(R)I/Y|G|P/A/D/S A S/R(D)	7.5	MOUSE	B1AY85	Plexin domain containing 2
1278	(R)VFTFSVGQHNYDR(G)	3	523.92		19.92	(R)V/F|T/F/S V/G Q/H N/Y D/R(G)	0.4	MOUSE	E9Q1X8	Voltage-dependent calcium channel subunit alpha-2-1
1279	(K)VVDDTACPLLR(K)	2	629.832	C:Carbamidomethylation	19.92	(K)V/V|D|D|T/A|C/P L/L/R(K)	7.9	MOUSE	Q8BY89	Choline transporter-like protein 2
1280	(R)FLEQQNQVLQTK(W)	2	738.397		19.91	(R)F L|E|Q/Q/N Q V/L/Q/T K(W)	1	MOUSE	P04104	Keratin, type II cytoskeletal 1
1281	(R)ELMVQLEGLMK(L)	2	645.843		19.91	(R)E L|M|V|Q/L/E/G L/M/K(L)	-0.2	MOUSE	E9QJX4	Uncharacterized protein
1282	(K)AVGIVATTGVSTEIGK(I)	2	751.925		19.91	(K)A V|G\I|V|A|T/T|G V S/T E I/G K(I)	-0.2	MOUSE	Q8R429	Sarcoplasmic/endoplasmic reticulum calcium ATPase 1
1283	(R)NLDLDSIIAEVK(A)	2	665.366		19.91	(R)N L|D/L/D S I I A/E/V K(A)	-0.2	MOUSE	Q8VED5	Keratin, type II cytoskeletal 79
1284	(K)ALDTVLFGPPLLTR(H)	3	504.966		19.91	(K)A L D\T\V L/F/G/P/P L L T/R(H)	2.9	MOUSE	P70302	Stromal interaction molecule 1
1285	(K)GVVAVDSTANGGPALGSR(E)	2	814.424		19.91	(K)G V\V\A|V|D/S/T/A N/G G P A L|G S/R(E)	0.6	MOUSE	E9PUM8	Neutral amino acid transporter B(0)
1286	(K)GVVAVDSTANGGPALGSR(E)	3	543.285		19.91	(K)G V\V\A\V\D S T/A/N/G/G/P/A/L/G S/R(E)	0.4	MOUSE	E9PUM8	Neutral amino acid transporter B(0)
1287	(K)AFYAPVHADDLR(E)	3	458.901		19.91	(K)A F|Y/A/P/V/H/A D D/L/R(E)	7.2	MOUSE	E9QM38	Solute carrier family 12 member 2
1288	(R)VAELSSDDFHLDR(H)	3	501.91		19.91	(R)V/A|E|L/S/S D D/F/H/L/D/R(H)	6.1	MOUSE	F8WHM5	Golgi apparatus protein 1 (Fragment)
1289	(R)VLGAEGTVFPK(S)	2	559.317		19.91	(R)V/L|G|A|E|G T V/F/P/K(S)	1.6	MOUSE	A2ACH6	Delta-sarcoglycan
1290	(K)AVGIVATTGVSTEIGK(I)	2	751.926		19.9	(K)A V\G\I|V|A|T|T|G V/S T E/I/G K(I)	1.2	MOUSE	Q8R429	Sarcoplasmic/endoplasmic reticulum calcium ATPase 1
1291	(K)ENVSDPSLTITFGR(G)	2	768.389		19.9	(K)E N\V/S D|P/S L T/I/T F/G R(G)	0.9	MOUSE	P11438	Lysosome-associated membrane glycoprotein 1
1292	(R)FVVTDGGITR(V)	2	532.791		19.9	(R)F V/V/T D/G|G I T R(V)	1.7	MOUSE	E9Q1X8	Voltage-dependent calcium channel subunit alpha-2-1
1293	(K)TSPNEGLSGNPADLER(R)	2	828.894		19.9	(K)T S/P N E|G/L S/G N/P A D/L E R(R)	-1.4	MOUSE	G5E829	MCG13663, isoform CRA_a
1294	(K)ADIGIAMGISGSDVSK(Q)	2	760.886		19.9	(K)A D|I/G\I|A|M|G I/S/G S D V S K(Q)	0.9	MOUSE	D3YYN7	Sodium/potassium-transporting ATPase subunit alpha-2
1295	(K)DMTSEQLDEILR(D)	2	725.35		19.9	(K)D M|T\S/E/Q/L/D E/I L/R(D)	1.9	MOUSE	D3YYN7	Sodium/potassium-transporting ATPase subunit alpha-2
1296	(R)VTFVDTPGIIENR(K)	2	730.89		19.9	(R)V T|F/V|D|T|P G I/I/E/N R(K)	-1.3	MOUSE	Q7TQ48	Sarcalumenin
1297	(R)NIFPSNLVSAAFR(S)	2	718.389		19.9	(R)N I|F|P/S\N L/V/S/A/A F/R(S)	1.7	MOUSE	E9PUM8	Neutral amino acid transporter B(0)
1298	(K)GVGFGLVDSEKDAAVAK(K)	3	554.963		19.9	(K)G V|G\F/G L/V/D S E K D/A A V/A/K(K)	2.7	MOUSE	O09165	Calsequestrin-1
1299	(K)AVGIVATTGVSTEIGK(I)	2	751.926		19.89	(K)A V|G\I|V|A|T/T/G V/S T E/I|G K(I)	1.4	MOUSE	Q8R429	Sarcoplasmic/endoplasmic reticulum calcium ATPase 1
1300	(K)DMTSEQLDEILR(D)	2	725.35		19.89	(K)D M|T|S/E/Q|L/D/E/I/L/R(D)	3	MOUSE	D3YYN7	Sodium/potassium-transporting ATPase subunit alpha-2
1301	(R)AITQELPSLLGSIGLGK(N)	2	848.996		19.89	(R)A I|T Q/E|L|P S L/L/G S/I/G L/G K(N)	0.3	MOUSE	Q7TQ48	Sarcalumenin
1302	(R)NLDLDSIIAEVK(A)	2	665.366		19.89	(R)N L|D|L|D|S I/I/A/E/V/K(A)	-1.3	MOUSE	Q8VED5	Keratin, type II cytoskeletal 79
1303	(K)SDANTDLIGGSPK(G)	2	637.817		19.89	(K)S D|A|N|T/D/L|I/G|G/S/P K(G)	2.7	MOUSE	P53986	Monocarboxylate transporter 1
1304	(R)SPDFTNENPLETR(N)	2	760.356		19.89	(R)S/P D\F/T/N/E|N|P L E/T R(N)	1.1	MOUSE	Q8VDN2	Sodium/potassium-transporting ATPase subunit alpha-1
1305	(K)VGEATETALTTLVEK(M)	2	781.42		19.89	(K)V G E|A/T/E|T/A/L/T T/L/V E/K(M)	0.5	MOUSE	Q8R429	Sarcoplasmic/endoplasmic reticulum calcium ATPase 1
1306	(R)SLDLDSIIAEVK(A)	2	651.864		19.88	(R)S L|D|L|D|S I/I\A/E/V/K(A)	3.5	MOUSE	D3Z4Y4	Keratin, type II cytoskeletal 5
1307	(R)IGIFSENEEVTDR(A)	2	754.868		19.88	(R)I/G|I/F/S/E/N E|E V|T/D R(A)	3.8	MOUSE	Q8R429	Sarcoplasmic/endoplasmic reticulum calcium ATPase 1
1308	(K)LALDIEIATYR(K)	2	639.359		19.88	(K)L/A|L|D|I/E\I|A/T Y/R(K)	0.9	MOUSE	E9Q1Z0	Protein 4732456N10Rik
1309	(K)TIEGIVMAADSAR(S)	2	667.344		19.88	(K)T I|E|G|I|V/M/A/A/D/S A R(S)	1.4	MOUSE	Q7TQ48	Sarcalumenin
1310	(K)YGPNELPAEEGK(S)	2	652.312		19.88	(K)Y G/P N\E|L\P A E/E G/K(S)	0.8	MOUSE	Q8R429	Sarcoplasmic/endoplasmic reticulum calcium ATPase 1
1311	(K)SDANTDLIGGSPK(G)	2	637.816		19.88	(K)S D|A|N|T|D|L/I|G\G/S/P K(G)	2.2	MOUSE	P53986	Monocarboxylate transporter 1
1312	(K)LLLATISEQELDPVSVR(A)	2	942.027		19.88	(K)L L|L A/T I/S/E Q E|L/D/P V/S V/R(A)	-1.4	MOUSE	E9QJW7	Integrin alpha-7 heavy chain
1313	(K)AVGIVATTGVSTEIGK(I)	3	501.621		19.87	(K)A V\G I\V A T/T/G/V/S/T E/I/G/K(I)	4.4	MOUSE	Q8R429	Sarcoplasmic/endoplasmic reticulum calcium ATPase 1
1314	(R)QGAIVAVTGDGVNDSPALKK(A)	3	647.352		19.87	(R)Q G A/I/V/A/V/T G/D G V/N D S P A L K K(A)	-1.4	MOUSE	D3YYN7	Sodium/potassium-transporting ATPase subunit alpha-2
1315	(R)NICFFSTNCVEGTAR(G)	2	888.394	C:Carbamidomethylation	19.87	(R)N I/C/F|F/S T/N C/V E/G T/A R(G)	-2.1	MOUSE	D3YVX6	Sodium/potassium-transporting ATPase subunit alpha-2 (Fragment)
1316	(K)NMLFSGTNIAAGK(A)	2	662.341		19.87	(K)N M|L|F|S|G T/N I/A/A/G/K(A)	1.9	MOUSE	F8WI94	Sarcoplasmic/endoplasmic reticulum calcium ATPase 2
1317	(K)TIEGIVMAADSAR(S)	2	667.344		19.87	(K)T I|E|G/I/V/M/A/A/D/S/A R(S)	2.5	MOUSE	Q7TQ48	Sarcalumenin
1318	(R)VELEGGQGPGK(R)	2	535.779		19.87	(R)V/E|L/E|G/G/Q/G/P/G K(R)	2.9	MOUSE	E9QJW7	Integrin alpha-7 heavy chain
1319	(R)SLNNQFASFIDK(V)	2	692.35		19.87	(R)S L|N/N/Q|F/A/S/F/I/D K(V)	1.5	MOUSE	E9Q0F0	Protein Krt78
1320	(K)SYELPDGQVITIGNER(F)	2	895.948		19.86	(K)S Y|E|L|P D G/Q/V/I|T I|G N E R(F)	-1.4	MOUSE	D3YZY0	Actin, gamma-enteric smooth muscle (Fragment)
1321	(R)EVVLEEGTTAFK(N)	2	661.848		19.86	(R)E V|V|L|E/E/G T/T A F/K(N)	3.6	MOUSE	Q08857	Platelet glycoprotein 4
1322	(R)ALEEANADLEVK(I)	2	651.333		19.86	(R)A L|E/E/A|N/A D L E/V K(I)	0.9	MOUSE	Q6IFX2	Keratin, type I cytoskeletal 42
1323	(R)VAELSSDDFHLDR(H)	3	501.909		19.86	(R)V/A|E L/S S D/D/F/H/L D/R(H)	4.3	MOUSE	F8WHM5	Golgi apparatus protein 1 (Fragment)
1324	(R)SLPSVETLGCTSVICSDK(T)	2	976.969	C:Carbamidomethylation	19.86	(R)S L|P S V/E/T/L/G/C/T/S V/I/C/S D K(T)	0	MOUSE	B1ATS4	ATPase, Ca++ transporting, ubiquitous
1325	(K)VVDDTACPLLR(K)	2	629.828	C:Carbamidomethylation	19.85	(K)V/V|D|D|T|A/C/P L/L/R(K)	2.2	MOUSE	Q8BY89	Choline transporter-like protein 2
1326	(R)QGAIVAVTGDGVNDSPALK(K)	2	906.479		19.85	(R)Q G\A\I|V/A|V|T/G D G V/N D S/P A/L K(K)	0.2	MOUSE	D3YYN7	Sodium/potassium-transporting ATPase subunit alpha-2
1327	(R)LNIPVSQVNPR(E)	2	618.857		19.85	(R)L N|I|P/V/S Q V|N/P/R(E)	0.5	MOUSE	D3YYN7	Sodium/potassium-transporting ATPase subunit alpha-2
1328	(R)VDQSILTGESVSVIK(H)	2	787.936		19.85	(R)V D Q\S\I|L/T/G E/S/V/S V I K(H)	0.2	MOUSE	F8WI94	Sarcoplasmic/endoplasmic reticulum calcium ATPase 2
1329	(R)SLPSVETLGCTSVICSDK(T)	2	976.969	C:Carbamidomethylation	19.85	(R)S L|P S V/E/T|L/G/C/T/S V/I/C/S D K(T)	0	MOUSE	B1ATS4	ATPase, Ca++ transporting, ubiquitous
1330	(R)IEVLQNKPLSVGR(Q)	3	484.957		19.85	(R)I/E|V/L Q N K/P L/S V/G/R(Q)	2.8	MOUSE	B1AYG6	Integrin beta
1331	(K)STMINYLLGLEDTR(Y)	2	813.415		19.85	(K)S T/M|I|N/Y/L\L|G/L/E/D/T R(Y)	1.8	MOUSE	Q7TQ48	Sarcalumenin
1332	(R)DTAGDASESALLK(C)	2	639.32		19.85	(R)D/T|A/G/D/A/S/E|S A L L/K(C)	7.8	MOUSE	D3YVX6	Sodium/potassium-transporting ATPase subunit alpha-2 (Fragment)
1333	(K)GAPEGVIDR(C)	2	457.243		19.85	(K)G A/P/E|G|V|I/D/R(C)	5.6	MOUSE	O55143	Sarcoplasmic/endoplasmic reticulum calcium ATPase 2
1334	(K)NMVPQQALVIR(E)	2	634.863		19.84	(K)N M|V|P/Q/Q/A/L/V I/R(E)	3.3	MOUSE	D3YVX6	Sodium/potassium-transporting ATPase subunit alpha-2 (Fragment)
1335	(R)LGPGVSDICK(N)	2	523.277	C:Carbamidomethylation	19.84	(R)L/G/P/G/V|S D/I/C K(N)	10.6	MOUSE	E9PZ00	Sulfated glycoprotein 1
1336	(K)YNPNVLPVQCTGK(R)	2	745.377	C:Carbamidomethylation	19.84	(K)Y/N|P N/V|L|P V/Q/C\T G K(R)	0	MOUSE	P14094	Sodium/potassium-transporting ATPase subunit beta-1
1337	(K)LLETEEEAAFPLGGATPR(Y)	2	950.987		19.84	(K)L L\E T/E E/E/A|A|F|P L/G/G A T P R(Y)	1	MOUSE	A2A4I8	Amine oxidase, copper containing 3 (Fragment)
1338	(K)SSVPPGPAPPLQFHPQGPR(F)	3	656.015		19.84	(K)S S V/P/P/G/P A/P P L Q/F/H/P Q G\P R(F)	0.1	MOUSE	O70423	Membrane primary amine oxidase
1339	(K)IPPDSETTLVLVGR(A)	2	748.92		19.84	(K)I/P|P/D/S/E/T T/L V/L/V/G R(A)	0	MOUSE	P04919	Band 3 anion transport protein
1340	(K)TASGVTQLADIYEK(Y)	2	748.381		19.83	(K)T A|S G V|T|Q/L/A\D I\Y/E K(Y)	-6.1	MOUSE	O08532	Voltage-dependent calcium channel subunit alpha-2/delta-1
1341	(R)LGASNLPAGISLPASAK(L)	3	522.968		19.83	(R)L G A S N\L|P/A/G\I|S/L/P/A/S A K(L)	2.8	MOUSE	G3UWA6	4F2 cell-surface antigen heavy chain
1342	(R)AVAGDASESALLK(C)	2	616.33		19.83	(R)A V|A|G|D|A/S/E/S A/L\L/K(C)	0.1	MOUSE	E9QAV3	Sodium/potassium-transporting ATPase subunit alpha-1
1343	(K)GVGIISEGNETVEDIAAR(L)	3	610.647		19.82	(K)G V\G\I\I\S E G N E/T|V/E/D/I/A/A/R(L)	2	MOUSE	D3YYN7	Sodium/potassium-transporting ATPase subunit alpha-2
1344	(R)DGECPAVITPSKPLAQR(C)	3	613.653	C:Carbamidomethylation	19.82	(R)D G\E/C|P/A/V/I/T/P S K/P L A Q\R(C)	1.3	MOUSE	Q8BY89	Choline transporter-like protein 2
1345	(K)DNSPDALSSWEELLR(R)	2	866.412		19.82	(K)D N/S|P D A/L|S/S W E/E L L/R(R)	-1.3	MOUSE	Q3TVI8	Pre-B-cell leukemia transcription factor-interacting protein 1
1346	(R)CLALATR(D)	2	402.725	C:Carbamidomethylation	19.82	(R)C/L|A|L/A/T/R(D)	3.3	MOUSE	B1ATS4	ATPase, Ca++ transporting, ubiquitous
1347	(R)NIFPSNLVSAAFR(S)	2	718.387		19.82	(R)N I|F|P|S N L V S A A F R(S)	-2.2	MOUSE	E9PUM8	Neutral amino acid transporter B(0)
1348	(K)ADNSATGFGTGTR(A)	2	627.791		19.82	(K)A D N/S/A|T/G/F/G T/G T R(A)	3.4	MOUSE	P97449	Aminopeptidase N
1349	(K)TIEGIVMAADSAR(S)	2	667.343		19.82	(K)T I|E|G/I|V|M/A/A/D/S A R(S)	1	MOUSE	Q7TQ48	Sarcalumenin
1350	(R)INENTGSVSVTR(T)	2	638.829		19.82	(R)I/N|E|N/T/G/S/V/S/V/T R(T)	1.5	MOUSE	Q9WTR5	Cadherin-13
1351	(K)LIIVEGCQR(Q)	2	544.301	C:Carbamidomethylation	19.81	(K)L I|I/V/E/G C Q R(Q)	1.2	MOUSE	D3YYN7	Sodium/potassium-transporting ATPase subunit alpha-2
1352	(K)IINFLYSTVGALDK(I)	2	777.43		19.81	(K)I I\N|F|L|Y/S/T V/G/A/L/D K(I)	-2.5	MOUSE	B7ZNH7	Collagen alpha-1(XIV) chain
1353	(K)DFLAGGIAAAVSK(T)	2	610.331		19.81	(K)D F\L|A/G/G/I/A/A A V S K(T)	-11.1	MOUSE	P48962	ADP/ATP translocase 1
1354	(K)QSLEASLAETEGR(Y)	2	695.845		19.81	(K)Q S\L/E/A/S/L/A E/T/E G R(Y)	1.5	MOUSE	A2A513	Keratin 10
1355	(R)INAANIATDDERDK(F)	3	515.923		19.81	(R)I/N|A|A/N I|A/T D/D/E R D K(F)	1.9	MOUSE	P14231	Sodium/potassium-transporting ATPase subunit beta-2
1356	(K)SDANTDLIGGSPK(G)	2	637.817		19.8	(K)S D|A/N|T/D/L/I/G|G S/P K(G)	3.2	MOUSE	P53986	Monocarboxylate transporter 1
1357	(R)VDQSILTGESVSVIK(H)	2	787.935		19.8	(R)V D/Q|S|I|L|T/G/E/S V/S V/I K(H)	0	MOUSE	F8WI94	Sarcoplasmic/endoplasmic reticulum calcium ATPase 2
1358	(K)VDPEIQNVK(S)	2	521.284		19.8	(K)V/D|P/E I Q/N/V K(S)	2.7	MOUSE	Q3TTY5	Keratin, type II cytoskeletal 2 epidermal
1359	(K)VPLDVIFK(C)	2	465.788		19.8	(K)V/P/L/D|V/I/F/K(C)	2	MOUSE	P17047	Lysosome-associated membrane glycoprotein 2
1360	(K)TLGATIDSYDVIIR(M)	2	768.917		19.8	(K)T L|G\A|T|I/D/S Y/D V I I R(M)	-0.4	MOUSE	Q8VIB3	Type 2 lactosamine alpha-2,3-sialyltransferase
1361	(K)AYGENIGYSEKDR(F)	3	501.238		19.8	(K)A/Y/G E/N I/G Y S E K D/R(F)	5.3	MOUSE	P14094	Sodium/potassium-transporting ATPase subunit beta-1
1362	(K)AVGIVATTGVSTEIGK(I)	2	751.925		19.8	(K)A V\G\I|V|A|T/T|G V|S T E/I/G K(I)	0.6	MOUSE	Q8R429	Sarcoplasmic/endoplasmic reticulum calcium ATPase 1
1363	(R)GSLGVDGDGVALLHVTR(T)	3	555.972		19.8	(R)G S/L/G|V/D/G D G/V/A L L/H V/T R(T)	5.2	MOUSE	Q8C0Z1	Protein ITFG3
1364	(R)LQEETLDQQLGR(I)	2	715.365		19.8	(R)L Q|E/E/T|L D|Q Q L/G R(I)	-3.2	MOUSE	G3X8W9	Niemann Pick type C1
1365	(R)EFDDLPLAEQR(E)	2	666.829		19.79	(R)E/F|D/D\L|P/L/A/E/Q R(E)	5.9	MOUSE	Q8R429	Sarcoplasmic/endoplasmic reticulum calcium ATPase 1
1366	(K)ALDPALWTIQK(V)	2	628.356		19.79	(K)A L\D|P A/L/W T I Q K(V)	-0.5	MOUSE	A2A4I8	Amine oxidase, copper containing 3 (Fragment)
1367	(K)LMNTNLVFIMVESK(G)	2	819.933		19.79	(K)L M/N|T\N/L|V|F/I/M/V/E S K(G)	-0.6	MOUSE	E9Q1X8	Voltage-dependent calcium channel subunit alpha-2-1
1368	(R)ILGADTSVDLEETGR(V)	2	788.395		19.79	(R)I/L|G A/D|T S V/D L/E/E T G R(V)	-2.2	MOUSE	D3Z6F5	ATP synthase subunit alpha
1369	(R)ITWDPPSGPVK(G)	2	598.822		19.79	(R)I/T|W/D|P/P S/G P V K(G)	4.6	MOUSE	B7ZNH7	Collagen alpha-1(XIV) chain
1370	(K)VTSLESTLEKR(E)	3	421.571		19.79	(K)V/T|S L/E/S/T L E K/R(E)	1.7	MOUSE	A9XX86	MCG21506
1371	(R)ANACNSVIR(Q)	2	502.753	C:Carbamidomethylation	19.79	(R)A/N|A|C/N/S/V/I/R(Q)	5.5	MOUSE	Q8R429	Sarcoplasmic/endoplasmic reticulum calcium ATPase 1
1372	(K)VGEATETALTTLVEK(M)	2	781.419		19.79	(K)V G\E\A/T/E|T/A/L/T/T/L V E K(M)	-0.3	MOUSE	Q8R429	Sarcoplasmic/endoplasmic reticulum calcium ATPase 1
1373	(K)LAELEGALQK(A)	2	536.307		19.78	(K)L/A|E|L/E/G A L Q K(A)	2.3	MOUSE	D3Z4Y0	Keratin, type II cuticular Hb3
1374	(K)YGPNELPAEEGK(S)	2	652.314		19.78	(K)Y/G/P N/E|L P A E E/G/K(S)	3.3	MOUSE	Q8R429	Sarcoplasmic/endoplasmic reticulum calcium ATPase 1
1375	(K)LCLGVPSK(T)	2	437.249	C:Carbamidomethylation	19.78	(K)L/C|L|G V/P S K(T)	5.1	MOUSE	Q61830	Macrophage mannose receptor 1
1376	(R)GSVTISLQALQDTR(D)	2	744.905		19.78	(R)G S\V T\I/S/L/Q/A L/Q D/T/R(D)	0.7	MOUSE	Q8C129	Leucyl-cystinyl aminopeptidase
1377	(K)LGLTEEDSVYVFK(G)	2	750.386		19.78	(K)L/G|L|T|E|E D S V/Y/V/F/K(G)	1.8	MOUSE	O09165	Calsequestrin-1
1378	(R)QTPVLYAMLDHSR(S)	3	510.93		19.78	(R)Q T/P/V/L Y/A/M/L D/H S R(S)	2.4	MOUSE	E9QK82	Myelin protein P0
1379	(R)ALEEANADLEVK(I)	2	651.334		19.77	(R)A L|E|E/A/N/A D L/E/V K(I)	1.7	MOUSE	Q6IFX2	Keratin, type I cytoskeletal 42
1380	(R)EFDDLPLAEQR(E)	2	666.827		19.77	(R)E/F/D/D|L|P/L/A/E/Q R(E)	3.1	MOUSE	Q8R429	Sarcoplasmic/endoplasmic reticulum calcium ATPase 1
1381	(K)EVTGSIQLCR(D)	2	581.8	C:Carbamidomethylation	19.77	(K)E V/T/G S/I Q/L/C R(D)	3.8	MOUSE	Q8R429	Sarcoplasmic/endoplasmic reticulum calcium ATPase 1
1382	(R)QFWIFDVQNPDDVAK(N)	2	911.442		19.77	(R)Q F W|I/F/D/V/Q\N/P D D/V/A K(N)	-2.7	MOUSE	Q08857	Platelet glycoprotein 4
1383	(R)LASMQLDYR(H)	2	548.772		19.77	(R)L/A|S M/Q/L D/Y R(H)	-8.1	MOUSE	Q07113	Cation-independent mannose-6-phosphate receptor
1384	(K)ADEIESYLENLK(G)	2	712.35		19.77	(K)A D\E|I/E/S/Y/L/E/N/L/K(G)	-1.7	MOUSE	A2AQJ5	Transmembrane protein 87A
1385	(K)LDVGLELEmLFR(Q)	2	725.885	m:Oxidized methionine	19.77	(K)L D|V|G|L/E/L/E\m L F/R(Q)	0.5	MOUSE	Q7TQ48	Sarcalumenin
1386	(K)GVGIISEGNETVEDIAAR(L)	3	610.648		19.77	(K)G V\G I|I\S E\G N E/T/V/E/D/I/A/A/R(L)	2.3	MOUSE	D3YYN7	Sodium/potassium-transporting ATPase subunit alpha-2
1387	(R)SPTWTALSR(I)	2	509.773		19.77	(R)S/P|T|W|T/A/L S/R(I)	6.2	MOUSE	D3YVX6	Sodium/potassium-transporting ATPase subunit alpha-2 (Fragment)
1388	(K)ASLENSLEETK(G)	2	610.805		19.76	(K)A S|L/E/N/S L/E/E/T K(G)	2.2	MOUSE	Q3ZAW8	Keratin 16
1389	(K)LELSQNQNVK(L)	2	586.818		19.76	(K)L E|L|S Q/N Q/N V/K(L)	2.3	MOUSE	Q62351	Transferrin receptor protein 1
1390	(R)DGECPAVITPSKPLAQR(C)	3	613.653	C:Carbamidomethylation	19.76	(R)D G E|C|P/A V/I/T P S K P L A\Q R(C)	1.3	MOUSE	Q8BY89	Choline transporter-like protein 2
1391	(K)FDTDELNFPTEK(L)	2	728.338		19.76	(K)F D/T/D|E\L N/F/P/T E\K(L)	3.2	MOUSE	D3YVX6	Sodium/potassium-transporting ATPase subunit alpha-2 (Fragment)
1392	(R)IAGLCNR(A)	2	402.215	C:Carbamidomethylation	19.76	(R)I/A|G|L|C/N/R(A)	4.1	MOUSE	D3YVX6	Sodium/potassium-transporting ATPase subunit alpha-2 (Fragment)
1393	(K)EVTGSIQLCR(D)	2	581.8	C:Carbamidomethylation	19.76	(K)E V|T/G S/I Q/L/C R(D)	3.6	MOUSE	Q8R429	Sarcoplasmic/endoplasmic reticulum calcium ATPase 1
1394	(K)APEEPTIQANVVGIHVDR(Q)	3	649.01		19.76	(K)A P/E/E/P T\I\Q|A N V/V|G I/H V D R(Q)	0.6	MOUSE	Q8R2Y2	Cell surface glycoprotein MUC18
1395	(K)LSLDELGR(K)	2	451.755		19.76	(K)L/S|L/D/E/L/G/R(K)	9.5	MOUSE	D3YVX6	Sodium/potassium-transporting ATPase subunit alpha-2 (Fragment)
1396	(K)MQINAEEVVVGDLVEVK(G)	3	624.664		19.76	(K)M Q I N A E\E\V|V|V|G/D/L/V/E V/K(G)	0.2	MOUSE	D3YVX6	Sodium/potassium-transporting ATPase subunit alpha-2 (Fragment)
1397	(K)LASLPEPR(D)	2	441.758		19.75	(K)L/A/S\L/P/E/P R(D)	4.3	MOUSE	F6RQU9	Dystrophin
1398	(K)ASGPGAAAQIQEVK(E)	2	663.855		19.75	(K)A S/G/P G|A/A/A Q I Q E/V/K(E)	1	MOUSE	P04919	Band 3 anion transport protein
1399	(K)ISLPVIGLDELLK(F)	2	705.435		19.75	(K)I S|L/P/V|I|G/L D E L L/K(F)	1.2	MOUSE	F6RQN3	Sarcoplasmic/endoplasmic reticulum calcium ATPase 1 (Fragment)
1400	(R)EFDDLPLAEQR(E)	2	666.827		19.75	(R)E/F/D/D|L|P/L/A/E/Q/R(E)	3.1	MOUSE	Q8R429	Sarcoplasmic/endoplasmic reticulum calcium ATPase 1
1401	(R)DFVDALEDSLEEVALK(Q)	2	896.947		19.75	(R)D F\V|D|A|L|E|D S L/E/E V/A L/K(Q)	0.7	MOUSE	Q3TVI8	Pre-B-cell leukemia transcription factor-interacting protein 1
1402	(K)VGEATETALTTLVEK(M)	2	781.42		19.75	(K)V G E\A|T E/T/A/L/T/T L/V E K(M)	0.5	MOUSE	Q8R429	Sarcoplasmic/endoplasmic reticulum calcium ATPase 1
1403	(R)SLPSVETLGCTSVICSDK(T)	2	976.968	C:Carbamidomethylation	19.75	(R)S L|P\S\V E|T L/G C T/S V/I/C S D K(T)	-0.3	MOUSE	B1ATS4	ATPase, Ca++ transporting, ubiquitous
1404	(K)QSLEASLAETEGR(Y)	2	695.845		19.75	(K)Q S/L/E|A/S/L/A E/T E/G R(Y)	1.9	MOUSE	A2A513	Keratin 10
1405	(R)AAVPDAVGK(C)	2	414.235		19.75	(R)A A|V|P/D/A/V/G/K(C)	1.4	MOUSE	D3YVX6	Sodium/potassium-transporting ATPase subunit alpha-2 (Fragment)
1406	(K)GVGFGLVDSEK(D)	2	554.288		19.74	(K)G V|G|F|G/L/V/D/S E/K(D)	0.8	MOUSE	O09165	Calsequestrin-1
1407	(K)ESQAYYDGR(R)	2	544.738		19.74	(K)E S|Q/A/Y|Y/D/G/R(R)	4	MOUSE	P04925	Major prion protein
1408	(K)SDANTDLIGGSPK(G)	2	637.817		19.74	(K)S D|A N/T/D/L/I/G\G S/P K(G)	3.2	MOUSE	P53986	Monocarboxylate transporter 1
1409	(R)ALEEANADLEVK(I)	2	651.335		19.74	(R)A L|E/E/A/N/A/D\L E/V K(I)	2.8	MOUSE	Q6IFX2	Keratin, type I cytoskeletal 42
1410	(R)EVVLEEGTTAFK(N)	2	661.847		19.74	(R)E V|V|L|E/E/G T/T/A F K(N)	1.7	MOUSE	Q08857	Platelet glycoprotein 4
1411	(K)GVGIISEGNETVEDIAAR(L)	2	915.467		19.74	(K)G V G I|I/S/E/G\N/E T V/E D I/A/A\R(L)	1.1	MOUSE	D3YYN7	Sodium/potassium-transporting ATPase subunit alpha-2
1412	(K)SLAEYTK(Q)	2	406.213		19.74	(K)S/L|A/E Y/T/K(Q)	-1.3	MOUSE	Q91ZW8	CD209 antigen-like protein D
1413	(R)HTAAPTDPTDGP(-)	2	590.27		19.74	(R)H T A A\P T D|P T|D|G|P(-)	3.8	MOUSE	Q9R1Q7	Proteolipid protein 2
1414	(R)SLALEEEQR(Q)	2	537.776		19.74	(R)S\L|A|L/E/E E Q R(Q)	1.4	MOUSE	Q9D1G3	Protein-cysteine N-palmitoyltransferase HHAT-like protein
1415	(K)TQDIEAEASEER(Q)	2	689.313		19.74	(K)T Q|D/I/E/A/E/A/S E/E R(Q)	4.3	MOUSE	Q7TQ48	Sarcalumenin
1416	(R)SLNNQFASFIDK(V)	2	692.35		19.74	(R)S/L|N/N|Q/F/A/S/F I/D K(V)	2	MOUSE	E9Q0F0	Protein Krt78
1417	(R)DGECPAVITPSKPLAQR(C)	3	613.654	C:Carbamidomethylation	19.74	(R)D G\E\C/P A/V/I/T/P S K P L A Q\R(C)	2.8	MOUSE	Q8BY89	Choline transporter-like protein 2
1418	(K)EVTGSIQLCR(D)	2	581.8	C:Carbamidomethylation	19.73	(K)E V|T/G/S/I Q/L/C R(D)	3.8	MOUSE	Q8R429	Sarcoplasmic/endoplasmic reticulum calcium ATPase 1
1419	(R)AAYFGVYDTAK(G)	2	603.303		19.73	(R)A/A|Y|F/G/V Y/D/T A/K(G)	11.8	MOUSE	P48962	ADP/ATP translocase 1
1420	(R)ADPFQDLR(L)	2	481.244		19.73	(R)A D|P/F/Q D/L R(L)	7	MOUSE	F6YKG7	Gamma-sarcoglycan (Fragment)
1421	(R)SLYESDNLEQDLEK(L)	2	841.893		19.73	(R)S L|Y|E|S/D\N L|E Q D L E/K(L)	1.8	MOUSE	F6QCP8	Angiotensin-converting enzyme (Fragment)
1422	(K)ALDTVLFGPPLLTR(H)	3	504.966		19.73	(K)A L\D T V L|F/G/P/P L/L T/R(H)	3.3	MOUSE	P70302	Stromal interaction molecule 1
1423	(R)IIIQESALDYR(L)	2	660.866		19.73	(R)I I|I|Q|E/S/A/L/D/Y/R(L)	7.4	MOUSE	F6RSH1	Golgi apparatus protein 1 (Fragment)
1424	(K)RPEVTEPEEVASEEK(L)	3	576.949		19.72	(K)R P E V T\E|P|E/E|V A/S E/E K(L)	1.5	MOUSE	P57787	Monocarboxylate transporter 4
1425	(K)STISEIKECAEEPVGK(G)	3	592.96	C:Carbamidomethylation	19.72	(K)S/T|I/S/E/I K E/C A E E P V G K(G)	-1.8	MOUSE	E9PWD8	Uncharacterized protein
1426	(K)ISVSDLINGIASLK(M)	2	715.418		19.72	(K)I/S|V/S|D L|I/N G I/A/S L K(M)	2.1	MOUSE	Q61735	Leukocyte surface antigen CD47
1427	(K)MSINAEDVVVGDLVEVK(G)	3	606.32		19.72	(K)M S I N A E/D V/V|V/G D L/V/E V K(G)	5.8	MOUSE	Q8VDN2	Sodium/potassium-transporting ATPase subunit alpha-1
1428	(K)TIEGIVMAADSAR(S)	2	667.344		19.71	(K)T I|E|G|I|V|M/A/A/D/S A R(S)	2.3	MOUSE	Q7TQ48	Sarcalumenin
1429	(K)FWYTNQPPSK(N)	2	634.318		19.71	(K)F/W|Y/T|N/Q/P/P S/K(N)	14.3	MOUSE	B2RVY9	Transmembrane protein 182
1430	(K)DFLAGGIAAAVSK(T)	2	610.331		19.71	(K)D F|L|A|G|G/I/A/A/A/V/S K(T)	-11.3	MOUSE	P48962	ADP/ATP translocase 1
1431	(K)GVGFGLVDSEKDAAVAK(K)	3	554.963		19.71	(K)G V|G|F/G/L/V/D/S E K D/A/A V/A K(K)	2.1	MOUSE	O09165	Calsequestrin-1
1432	(K)EICVLAGFCNEVK(R)	2	769.872	C:Carbamidomethylation	19.71	(K)E I/C|V|L|A|G/F/C N E/V/K(R)	1.1	MOUSE	E9PZ00	Sulfated glycoprotein 1
1433	(R)FLEQQNQVLQTK(W)	2	738.396		19.71	(R)F L|E/Q Q/N Q V/L/Q/T K(W)	0	MOUSE	P04104	Keratin, type II cytoskeletal 1
1434	(R)FLEQQNQVLQTK(W)	2	738.397		19.71	(R)F L|E/Q Q/N Q/V/L/Q/T/K(W)	0.6	MOUSE	P04104	Keratin, type II cytoskeletal 1
1435	(R)SSIAEVQSEIER(I)	2	674.342		19.71	(R)S S|I|A/E/V|Q/S E I/E|R(I)	1.7	MOUSE	D3Z3Z3	Voltage-dependent L-type calcium channel subunit beta-3
1436	(K)LILPDCVDDSVSPIILR(L)	2	963.023	C:Carbamidomethylation	19.71	(K)L I|L|P D C/V/D D/S V/S/P I/I/L/R(L)	-1.2	MOUSE	E9Q5K8	Integrin alpha-M
1437	(R)VLGAEGTVFPK(S)	2	559.318		19.7	(R)V/L|G|A|E/G T/V/F/P K(S)	2.8	MOUSE	A2ACH6	Delta-sarcoglycan
1438	(R)SIYAVFGSEIDLK(G)	2	721.385		19.7	(R)S I|Y|A|V|F/G S E/I|D L/K(G)	3.6	MOUSE	Q08857	Platelet glycoprotein 4
1439	(K)MQINAEEVVVGDLVEVK(G)	2	936.49		19.7	(K)M Q\I|N/A/E/E/V/V|V/G D L V\E V K(G)	-3	MOUSE	D3YVX6	Sodium/potassium-transporting ATPase subunit alpha-2 (Fragment)
1440	(K)EICVLAGFCNEVK(R)	2	769.873	C:Carbamidomethylation	19.7	(K)E I/C\V/L/A|G F C N E/V K(R)	2.7	MOUSE	E9PZ00	Sulfated glycoprotein 1
1441	(R)SIVVSPILIPENQR(Q)	2	782.958		19.7	(R)S I|V|V|S|P I/L/I|P E/N Q R(Q)	1.5	MOUSE	Q9WTR5	Cadherin-13
1442	(R)LTPEEIER(M)	2	493.766		19.7	(R)L/T|P/E/E/I/E/R(M)	9.1	MOUSE	P20029	78 kDa glucose-regulated protein
1443	(R)VTFVDTPGIIENR(K)	3	487.599		19.7	(R)V T\F V D T|P/G|I/I/E/N/R(K)	5.3	MOUSE	Q7TQ48	Sarcalumenin
1444	(K)QSLEASLAETEGR(Y)	2	695.845		19.7	(K)Q S/L E/A/S L/A E/T/E/G R(Y)	1.5	MOUSE	A2A513	Keratin 10
1445	(R)TQLVSVGIFGSPWMALK(E)	2	917.506		19.7	(R)T Q\L\V/S V/G|I/F/G S/P W M/A L K(E)	6.3	MOUSE	Q8R2Y2	Cell surface glycoprotein MUC18
1446	(R)GFSSGSAVVSGGSR(R)	2	627.809		19.69	(R)G F|S|S/G/S|A|V/V/S/G G S R(R)	2.7	MOUSE	Q3TTY5	Keratin, type II cytoskeletal 2 epidermal
1447	(R)DYQELMNTK(L)	2	571.267		19.69	(R)D Y|Q|E|L|M/N/T/K(L)	6.1	MOUSE	E9PX86	Keratin, type II cytoskeletal 2 epidermal
1448	(K)DMTSEQLDEILR(D)	2	725.351		19.69	(K)D M|T|S/E/Q|L|D/E|I/L/R(D)	3.5	MOUSE	D3YYN7	Sodium/potassium-transporting ATPase subunit alpha-2
1449	(R)TGEPDEEEGTFR(S)	2	683.793		19.68	(R)T\G|E|P/D/E E/E/G T F R(S)	2.8	MOUSE	Q9Z239	Phospholemman
1450	(R)FLEQQNQVLQTK(W)	2	738.396		19.68	(R)F L|E|Q|Q N Q V/L/Q/T K(W)	0	MOUSE	P04104	Keratin, type II cytoskeletal 1
1451	(R)IGIFSENEEVTDR(A)	2	754.866		19.68	(R)I/G\I/F|S/E/N E E V|T D/R(A)	1.1	MOUSE	Q8R429	Sarcoplasmic/endoplasmic reticulum calcium ATPase 1
1452	(R)CSPDPGLTALLSDHR(G)	3	546.938	C:Carbamidomethylation	19.68	(R)C\S/P/D/P G L/T A/L/L S D/H R(G)	6.1	MOUSE	Q91X72	Hemopexin
1453	(K)DFLAGGIAAAVSK(T)	2	610.342		19.68	(K)D F|L|A|G|G|I|A A/A V/S/K(T)	7.9	MOUSE	P48962	ADP/ATP translocase 1
1454	(K)GVGIISEGNETVEDIAAR(L)	3	610.646		19.68	(K)G V G\I|I|S E G N E/T|V/E/D/I/A/A/R(L)	-0.8	MOUSE	D3YYN7	Sodium/potassium-transporting ATPase subunit alpha-2
1455	(R)IGLAQYSGDPR(I)	2	588.806		19.67	(R)I/G\L|A/Q|Y|S/G D|P/R(I)	3.4	MOUSE	B7ZNH7	Collagen alpha-1(XIV) chain
1456	(K)DLmVLNDVYR(V)	2	627.315	m:Oxidized methionine	19.67	(K)D L|m/V/L/N/D/V Y/R(V)	2.6	MOUSE	P97449	Aminopeptidase N
1457	(K)LYSLNDPTLNDKK(V)	3	507.605		19.67	(K)L/Y|S|L/N D/P T/L N D/K K(V)	3.1	MOUSE	Q9ES83	Blood vessel epicardial substance
1458	(R)VTFVDTPGIIENR(K)	2	730.893		19.67	(R)V T|F|V/D|T|P/G I|I E N R(K)	2.7	MOUSE	Q7TQ48	Sarcalumenin
1459	(R)GFFCTDNSVK(Y)	2	587.766	C:Carbamidomethylation	19.67	(R)G F/F|C/T D/N|S/V/K(Y)	4.2	MOUSE	Q61469-2	Isoform 2 of Lipid phosphate phosphohydrolase 1
1460	(K)LALDIEIATYR(K)	2	639.36		19.67	(K)L/A|L|D|I|E\I/A/T/Y/R(K)	1.7	MOUSE	E9Q1Z0	Protein 4732456N10Rik
1461	(K)LMNTNLVFIMVESK(G)	2	819.932		19.66	(K)L M|N/T/N L/V/F I M V/E/S K(G)	-1.4	MOUSE	E9Q1X8	Voltage-dependent calcium channel subunit alpha-2-1
1462	(R)DTAGDASESALLK(C)	2	639.316		19.66	(R)D T|A/G|D|A/S/E|S/A L/L/K(C)	2.3	MOUSE	D3YVX6	Sodium/potassium-transporting ATPase subunit alpha-2 (Fragment)
1463	(K)LCFVGLMSMIDPPR(A)	2	818.408	C:Carbamidomethylation	19.66	(K)L C|F|V/G L/M S M\I/D|P P R(A)	2.3	MOUSE	D3YVX6	Sodium/potassium-transporting ATPase subunit alpha-2 (Fragment)
1464	(K)TLGATIDSYDVIIR(M)	2	768.917		19.66	(K)T L|G|A/T|I|D/S Y D V/I I R(M)	-0.6	MOUSE	Q8VIB3	Type 2 lactosamine alpha-2,3-sialyltransferase
1465	(K)VVDDTACPLLR(K)	2	629.827	C:Carbamidomethylation	19.66	(K)V/V|D/D/T/A|C|P L/L R(K)	1.4	MOUSE	Q8BY89	Choline transporter-like protein 2
1466	(R)IGDLQAFVGR(D)	2	538.3		19.66	(R)I/G/D|L/Q/A/F V/G R(D)	2.3	MOUSE	G3UWA6	4F2 cell-surface antigen heavy chain
1467	(K)SLGTDLMNEMR(R)	2	633.795		19.66	(K)S/L|G T/D L/M N E/M R(R)	0.7	MOUSE	P09055	Integrin beta-1
1468	(R)EFDDLPLAEQR(E)	2	666.826		19.66	(R)E/F/D/D|L|P/L/A/E/Q R(E)	0.5	MOUSE	Q8R429	Sarcoplasmic/endoplasmic reticulum calcium ATPase 1
1469	(K)VVDDTACPLLR(K)	2	629.829	C:Carbamidomethylation	19.65	(K)V/V|D|D|T/A|C|P L/L/R(K)	3.4	MOUSE	Q8BY89	Choline transporter-like protein 2
1470	(K)ADNLATQMLMR(V)	2	632.314		19.65	(K)A D\N|L|A|T/Q/M/L/M/R(V)	2	MOUSE	Q7TQ48	Sarcalumenin
1471	(R)VTFVDTPGIIENR(K)	3	487.6		19.64	(R)V T|F V D T|P/G|I/I/E/N/R(K)	7.8	MOUSE	Q7TQ48	Sarcalumenin
1472	(R)VLGFCQLNLPSGK(F)	2	716.884	C:Carbamidomethylation	19.64	(R)V/L|G\F|C/Q/L|N L|P S\G/K(F)	-0.4	MOUSE	D3YVX6	Sodium/potassium-transporting ATPase subunit alpha-2 (Fragment)
1473	(R)AITQELPSLLGSIGLGK(N)	2	848.996		19.64	(R)A I/T Q\E\L|P S/L L|G S I G L/G K(N)	0.2	MOUSE	Q7TQ48	Sarcalumenin
1474	(R)TFDQISAAFR(R)	2	578.295		19.64	(R)T F|D|Q|I/S/A A F/R(R)	3.7	MOUSE	P14142	Solute carrier family 2, facilitated glucose transporter member 4
1475	(K)EFTLEFSR(D)	2	514.758		19.64	(K)E F/T/L/E/F/S/R(D)	4.1	MOUSE	B1ATS4	ATPase, Ca++ transporting, ubiquitous
1476	(K)VImVTGDHPITAK(A)	3	466.589	m:Oxidized methionine	19.63	(K)V I|m/V/T/G D H/P I T/A/K(A)	5.5	MOUSE	D3YYN7	Sodium/potassium-transporting ATPase subunit alpha-2
1477	(K)ANEDVCQDCMK(L)	2	685.265	C:Carbamidomethylation	19.63	(K)A N|E/D|V|C Q/D C M K(L)	3.1	MOUSE	E9PZ00	Sulfated glycoprotein 1
1478	(K)GAPEGVIDR(C)	2	457.243		19.63	(K)G A|P/E|G/V/I/D/R(C)	6.5	MOUSE	O55143	Sarcoplasmic/endoplasmic reticulum calcium ATPase 2
1479	(R)IVTSEEVIIR(E)	2	579.841		19.63	(R)I/V|T|S/E/E/V|I/I/R(E)	2.1	MOUSE	H3BIX4	Neuroplastin (Fragment)
1480	(K)AVGIVATTGVSTEIGK(I)	2	751.925		19.63	(K)A V\G\I|V|A/T/T|G V/S/T E/I/G K(I)	0.3	MOUSE	Q8R429	Sarcoplasmic/endoplasmic reticulum calcium ATPase 1
1481	(K)LFIYNPSSGEFLGR(T)	2	800.412		19.63	(K)L F|I|Y/N|P S/S/G E/F/L G R(T)	-0.5	MOUSE	P97370	Sodium/potassium-transporting ATPase subunit beta-3
1482	(K)VLEAVTQTLTR(Y)	2	615.859		19.62	(K)V L|E/A/V/T/Q/T L/T R(Y)	3.7	MOUSE	O55026	Ectonucleoside triphosphate diphosphohydrolase 2
1483	(K)DIQGSLQDIFK(F)	2	632.341		19.62	(K)D I|Q|G|S/L/Q/D/I/F/K(F)	13.4	MOUSE	Q9WTR5	Cadherin-13
1484	(K)VLEAVTQTLTR(Y)	2	615.858		19.62	(K)V L|E|A|V/T Q T L T R(Y)	2.7	MOUSE	O55026	Ectonucleoside triphosphate diphosphohydrolase 2
1485	(K)GAPEGVIDR(C)	2	457.242		19.62	(K)G A|P|E|G/V|I/D/R(C)	4.1	MOUSE	O55143	Sarcoplasmic/endoplasmic reticulum calcium ATPase 2
1486	(R)GGGAYYLISR(S)	2	528.778		19.62	(R)G G G|A|Y/Y/L/I/S/R(S)	1.8	MOUSE	A2AQ50	Solute carrier family 12 member 1
1487	(K)VWVEVEPVGLLK(E)	2	684.401		19.61	(K)V/W|V|E|V/E|P V/G/L L/K(E)	1.5	MOUSE	Q8R2Y2	Cell surface glycoprotein MUC18
1488	(K)LSLDELGR(K)	2	451.752		19.61	(K)L/S|L/D/E/L G R(K)	2.4	MOUSE	D3YVX6	Sodium/potassium-transporting ATPase subunit alpha-2 (Fragment)
1489	(R)ISDTEFQALPMDLDGR(T)	3	603.293		19.61	(R)I S|D T E F Q\A|L/P/M/D/L D/G R(T)	6.6	MOUSE	E9QJW7	Integrin alpha-7 heavy chain
1490	(K)SDANTDLIGGSPK(G)	2	637.816		19.61	(K)S D|A\N|T/D/L/I\G|G S/P K(G)	1.6	MOUSE	P53986	Monocarboxylate transporter 1
1491	(R)VTFVDTPGIIENR(K)	2	730.891		19.6	(R)V T/F|V|D/T/P G I/I/E N R(K)	0.9	MOUSE	Q7TQ48	Sarcalumenin
1492	(K)MLSLNVFSVQVQAFK(V)	2	855.964		19.6	(K)M L S\L/N V/F/S V/Q V/Q A F/K(V)	-2.2	MOUSE	P11438	Lysosome-associated membrane glycoprotein 1
1493	(R)ALEESNYELEGK(I)	2	691.329		19.6	(R)A L|E|E/S/N/Y/E/L/E/G K(I)	2.3	MOUSE	A2A513	Keratin 10
1494	(R)ANACNSVIR(Q)	2	502.753	C:Carbamidomethylation	19.6	(R)A N|A|C/N/S/V/I R(Q)	5.1	MOUSE	Q8R429	Sarcoplasmic/endoplasmic reticulum calcium ATPase 1
1495	(K)NLQQEISDLTEQIAEGGK(R)	3	658.332		19.6	(K)N\L Q Q E I S D L/T|E/Q/I/A E G G/K(R)	-0.2	MOUSE	E9PZ09	Protein Myh2
1496	(K)AVGIVATTGVSTEIGK(I)	2	751.923		19.59	(K)A V G\I|V|A T|T/G V S T E/I/G K(I)	-2.1	MOUSE	Q8R429	Sarcoplasmic/endoplasmic reticulum calcium ATPase 1
1497	(K)IIMLFTDGGEER(A)	2	690.844		19.59	(K)I I|M|L/F|T/D G G E E/R(A)	-1.5	MOUSE	E9Q1X8	Voltage-dependent calcium channel subunit alpha-2-1
1498	(K)TITLEVEPSDTIENVK(A)	3	596.649		19.59	(K)T\I\T L E V E|P/S/D T I/E/N V K(A)	3.4	MOUSE	E9Q0Z8	Polyubiquitin-B
1499	(K)EVLDSFLDLVR(N)	2	653.357		19.59	(K)E V|L|D/S/F/L/D/L/V/R(N)	1.2	MOUSE	E9PUM8	Neutral amino acid transporter B(0)
1500	(K)TITLEVEPSDTIENVK(A)	2	894.467		19.59	(K)T I\T|L E|V/E|P/S D T/I/E N V K(A)	-0.3	MOUSE	E9Q0Z8	Polyubiquitin-B
1501	(K)VPLDVIFK(C)	2	465.789		19.59	(K)V/P|L/D\V/I/F/K(C)	6.1	MOUSE	P17047	Lysosome-associated membrane glycoprotein 2
1502	(K)VGEATETALTTLVEK(M)	2	781.419		19.58	(K)V G E\A/T/E/T|A/L|T T L V E K(M)	-0.1	MOUSE	Q8R429	Sarcoplasmic/endoplasmic reticulum calcium ATPase 1
1503	(K)ADNLATQMLMR(V)	2	632.315		19.58	(K)A D|N|L|A|T/Q/M/L/M/R(V)	2.9	MOUSE	Q7TQ48	Sarcalumenin
1504	(K)STMINYLLGLEDTR(Y)	2	813.415		19.57	(K)S T/M|I|N|Y|L\L|G/L/E/D/T R(Y)	1.2	MOUSE	Q7TQ48	Sarcalumenin
1505	(K)AGFAGDDAPR(A)	2	488.731		19.57	(K)A G|F|A|G/D/D/A/P/R(A)	6.6	MOUSE	B1ATY1	Actin, cytoplasmic 2, N-terminally processed
1506	(K)GTELYFNYGNR(Q)	2	667.314		19.57	(K)G T E|L|Y/F/N Y/G N/R(Q)	2.1	MOUSE	Q61830	Macrophage mannose receptor 1
1507	(R)VLGFCQLNLPSGK(F)	2	716.885	C:Carbamidomethylation	19.57	(R)V/L|G\F/C/Q L/N/L|P/S|G K(F)	0	MOUSE	D3YVX6	Sodium/potassium-transporting ATPase subunit alpha-2 (Fragment)
1508	(K)YNPNVLPVQCTGK(R)	2	745.378	C:Carbamidomethylation	19.57	(K)Y N/P N/V L|P V Q/C T G K(R)	0.8	MOUSE	P14094	Sodium/potassium-transporting ATPase subunit beta-1
1509	(K)LALDIEIATYR(K)	2	639.36		19.56	(K)L A|L|D|I|E\I/A/T/Y R(K)	2.6	MOUSE	E9Q1Z0	Protein 4732456N10Rik
1510	(R)SIVVSPILIPENQR(Q)	2	782.958		19.56	(R)S I|V|V|S|P I/L|I|P E N Q R(Q)	2.2	MOUSE	Q9WTR5	Cadherin-13
1511	(R)SLPSVETLGCTSVICSDK(T)	2	976.969	C:Carbamidomethylation	19.56	(R)S L/P S V E T|L/G/C/T/S V/I C/S D/K(T)	0	MOUSE	B1ATS4	ATPase, Ca++ transporting, ubiquitous
1512	(R)LSSDCEDQIR(I)	2	611.773	C:Carbamidomethylation	19.55	(R)L/S|S D/C\E/D/Q I R(I)	2	MOUSE	F6RSH1	Golgi apparatus protein 1 (Fragment)
1513	(R)AALLLDQYR(K)	2	531.803		19.55	(R)A A|L|L|L/D/Q/Y R(K)	3.3	MOUSE	Q8BRK9	Alpha-mannosidase 2x
1514	(R)GIVVYTGDR(T)	2	490.267		19.55	(R)G I|V|V|Y/T|G/D/R(T)	5.5	MOUSE	Q8VDN2	Sodium/potassium-transporting ATPase subunit alpha-1
1515	(R)AVAGDASESALLK(C)	2	616.327		19.54	(R)A V|A|G/D|A/S/E/S/A L/L/K(C)	-4.5	MOUSE	E9QAV3	Sodium/potassium-transporting ATPase subunit alpha-1
1516	(R)VLDELTLAR(T)	2	515.303		19.54	(R)V/L|D|E|L/T L/A/R(T)	3.7	MOUSE	B1AQ77	Keratin 15
1517	(K)VDVYGYVVK(L)	2	521.284		19.54	(K)V/D|V/Y/G Y/V V/K(L)	-1.2	MOUSE	F8WGC7	Receptor-type tyrosine-protein phosphatase C
1518	(K)APEEPTIQANVVGIHVDR(Q)	3	649.01		19.54	(K)A/P\E E|P T\I Q A/N\V|V|G I/H V D/R(Q)	0.6	MOUSE	Q8R2Y2	Cell surface glycoprotein MUC18
1519	(K)LIIVEGCQR(Q)	2	544.302	C:Carbamidomethylation	19.54	(K)L I|I|V/E G C Q R(Q)	2.7	MOUSE	D3YYN7	Sodium/potassium-transporting ATPase subunit alpha-2
1520	(K)DVILDDLSLTGEK(M)	2	709.375		19.54	(K)D V|I|L|D/D\L/S L/T/G E/K(M)	0	MOUSE	E9PXU9	Uncharacterized protein
1521	(K)LFDSLTLLASGK(L)	2	632.86		19.54	(K)L/F|D|S/L|T/L/L/A/S G K(L)	-2.1	MOUSE	Q7TMS5	ATP-binding cassette sub-family G member 2
1522	(R)TGGLFGQVDNFLER(T)	2	776.893		19.54	(R)T G G L|F/G Q|V/D N F/L E R(T)	1.6	MOUSE	A3KPC9	Cacna1s protein
1523	(K)YRPPQGCSGVADCAR(Q)	3	565.256	C:Carbamidomethylation	19.53	(K)Y R|P P Q\G C|S/G V/A\D/C A R(Q)	0.8	MOUSE	Q3TVI8	Pre-B-cell leukemia transcription factor-interacting protein 1
1524	(R)EFNGLGDCLTK(I)	2	627.299	C:Carbamidomethylation	19.53	(R)E F|N/G/L|G/D/C/L/T/K(I)	5.5	MOUSE	P48962	ADP/ATP translocase 1
1525	(K)GVGIISEGNETVEDIAAR(L)	3	610.647		19.53	(K)G V\G\I|I|S E G N E/T/V/E/D/I/A A/R(L)	2	MOUSE	D3YYN7	Sodium/potassium-transporting ATPase subunit alpha-2
1526	(K)ENQWLGVSVR(S)	2	594.315		19.53	(K)E N|Q/W/L/G V S V/R(S)	5.7	MOUSE	E9QJW7	Integrin alpha-7 heavy chain
1527	(K)NLEAVETLGSTSTICSDK(T)	2	962.961	C:Carbamidomethylation	19.53	(K)N L/E A|V/E|T L/G/S T S/T I/C S D K(T)	-0.7	MOUSE	D3YVX6	Sodium/potassium-transporting ATPase subunit alpha-2 (Fragment)
1528	(R)FLFLLLGPAGK(A)	2	588.361		19.53	(R)F L|F|L/L|L/G P A/G K(A)	-3.5	MOUSE	D3Y273	Sodium bicarbonate cotransporter 3
1529	(K)ASLENSLEETK(G)	2	610.804		19.52	(K)A/S\L/E/N|S/L E E T/K(G)	1	MOUSE	Q3ZAW8	Keratin 16
1530	(K)TLVPATETIK(N)	2	536.819		19.52	(K)T L|V|P/A|T E/T I/K(N)	5.3	MOUSE	E9PZ00	Sulfated glycoprotein 1
1531	(K)LDEFGEQLSK(V)	2	583.293		19.52	(K)L/D|E|F/G E/Q/L/S K(V)	5	MOUSE	F8WI94	Sarcoplasmic/endoplasmic reticulum calcium ATPase 2
1532	(K)TSQVTLYVFEK(V)	2	657.852		19.52	(K)T S|Q/V|T/L Y/V/F E K(V)	1.6	MOUSE	E9QK82	Myelin protein P0
1533	(K)IGVCPSAYK(L)	2	497.755	C:Carbamidomethylation	19.52	(K)I/G|V|C|P S/A Y/K(L)	1.1	MOUSE	E9PZ00	Sulfated glycoprotein 1
1534	(K)LDEFGEQLSK(V)	2	583.294		19.52	(K)L/D|E|F/G/E/Q|L/S/K(V)	6.2	MOUSE	F8WI94	Sarcoplasmic/endoplasmic reticulum calcium ATPase 2
1535	(K)LVYILPLER(T)	2	558.346		19.52	(K)L V/Y/I/L/P/L E/R(T)	2.2	MOUSE	Q8K441	ATP-binding cassette sub-family A member 6
1536	(K)LLSQQCSYMGGCFLEK(I)	3	640.96	C:Carbamidomethylation	19.52	(K)L L\S Q Q C S|Y|M/G/G C F L/E/K(I)	-0.2	MOUSE	Q7TQ48	Sarcalumenin
1537	(R)SPDFTNENPLETR(N)	2	760.355		19.52	(R)S/P\D/F/T/N/E/N/P L E/T R(N)	0.1	MOUSE	Q8VDN2	Sodium/potassium-transporting ATPase subunit alpha-1
1538	(K)MQINAEEVVVGDLVEVK(G)	2	936.491		19.52	(K)M Q|I/N A\E/E/V/V/V/G D L/V/E/V K(G)	-1.6	MOUSE	D3YVX6	Sodium/potassium-transporting ATPase subunit alpha-2 (Fragment)
1539	(K)GVGFGLVDSEKDAAVAK(K)	3	554.963		19.52	(K)G V|G/F/G L/V/D S E/K D A A V/A/K(K)	2.1	MOUSE	O09165	Calsequestrin-1
1540	(K)AEIGIAMGSGTAVAK(S)	2	688.366		19.51	(K)A E|I/G\I|A/M G/S G T A V\A\K(S)	0.5	MOUSE	B1ATS4	ATPase, Ca++ transporting, ubiquitous
1541	(K)VDPEIQNVK(S)	2	521.285		19.51	(K)V/D|P/E/I/Q/N/V/K(S)	5.2	MOUSE	Q3TTY5	Keratin, type II cytoskeletal 2 epidermal
1542	(R)DAFCVFEQNQGLPLR(R)	2	897.436	C:Carbamidomethylation	19.51	(R)D A\F C/V|F/E Q\N Q\G/L/P L/R(R)	0.7	MOUSE	O70423	Membrane primary amine oxidase
1543	(K)LSLDELGR(K)	2	451.752		19.51	(K)L/S|L/D/E/L/G/R(K)	3.9	MOUSE	D3YVX6	Sodium/potassium-transporting ATPase subunit alpha-2 (Fragment)
1544	(K)YYEVSLLAYVNGK(I)	2	759.894		19.51	(K)Y Y|E|V|S/L/L/A/Y/V/N G K(I)	-2.2	MOUSE	F8WGC7	Receptor-type tyrosine-protein phosphatase C
1545	(K)GVGFGLVDSEK(D)	2	554.288		19.51	(K)G V|G|F|G/L/V/D/S E/K(D)	1.5	MOUSE	O09165	Calsequestrin-1
1546	(K)YGDLLPADGILIQGNDLK(I)	3	639.01		19.51	(K)Y G D\L L|P A D G I|L|I/Q/G N D/L K(I)	-1	MOUSE	E9Q828	Protein Atp2b4
1547	(R)NCPEDAAVCAVDK(N)	2	724.813	C:Carbamidomethylation	19.51	(R)N C|P E/D/A/A/V C A V D K(N)	2.5	MOUSE	Q07113	Cation-independent mannose-6-phosphate receptor
1548	(R)NIAFFSTNCVEGTAR(G)	2	843.899	C:Carbamidomethylation	19.51	(R)N I|A/F|F/S/T N C V E G T/A R(G)	0.8	MOUSE	Q8VDN2	Sodium/potassium-transporting ATPase subunit alpha-1
1549	(R)SLNNQFASFIDK(V)	2	692.35		19.51	(R)S L|N N Q|F/A/S/F/I D K(V)	1.5	MOUSE	E9Q0F0	Protein Krt78
1550	(R)GSLGVDGDGVALLHVTR(T)	3	555.972		19.51	(R)G S L/G/V/D/G D/G V/A/L/L/H/V T R(T)	5.2	MOUSE	Q8C0Z1	Protein ITFG3
1551	(K)SGPGAYESGIMVSK(A)	2	691.836		19.5	(K)S G/P G/A/Y/E/S G I M V/S K(A)	1.5	MOUSE	E9Q1X8	Voltage-dependent calcium channel subunit alpha-2-1
1552	(K)AVGIVATTGVSTEIGK(I)	2	751.925		19.5	(K)A V|G\I|V|A|T/T/G V/S T E I/G K(I)	0.3	MOUSE	Q8R429	Sarcoplasmic/endoplasmic reticulum calcium ATPase 1
1553	(R)LEEPLGFIK(V)	2	523.302		19.5	(R)L/E|E|P/L/G/F/I K(V)	3.7	MOUSE	A2AE45	Synaptophysin-like 2 (Fragment)
1554	(R)SNEFDYPSVGQLAHK(L)	3	564.61		19.5	(R)S N|E|F/D Y/P/S V/G Q L A/H K(L)	6.8	MOUSE	P11835	Integrin beta-2
1555	(K)TSQVTLYVFEK(V)	2	657.852		19.5	(K)T S/Q/V|T/L/Y/V F/E K(V)	2.2	MOUSE	E9QK82	Myelin protein P0
1556	(K)DFLAGGIAAAVSK(T)	2	610.341		19.49	(K)D F|L/A/G|G I/A A A V/S K(T)	6.1	MOUSE	P48962	ADP/ATP translocase 1
1557	(K)AGQENISVSK(R)	2	516.772		19.49	(K)A/G/Q|E N/I/S\V/S|K(R)	3.8	MOUSE	D3YVX6	Sodium/potassium-transporting ATPase subunit alpha-2 (Fragment)
1558	(K)SYEAYVLNIIR(F)	2	670.865		19.49	(K)S Y E/A|Y|V/L/N/I/I/R(F)	1.7	MOUSE	P14094	Sodium/potassium-transporting ATPase subunit beta-1
1559	(R)NLDLDSIIAEVK(A)	2	665.366		19.49	(R)N L|D/L/D|S I/I A E V K(A)	-1.3	MOUSE	Q8VED5	Keratin, type II cytoskeletal 79
1560	(R)AITQELPSLLGSIGLGK(N)	3	566.334		19.48	(R)A I\T Q E\L|P S L|L/G/S I/G/L/G K(N)	2	MOUSE	Q7TQ48	Sarcalumenin
1561	(K)GVGIISEGNETVEDIAAR(L)	3	610.647		19.48	(K)G V G\I|I|S E G N E/T/V/E/D/I/A/A/R(L)	2	MOUSE	D3YYN7	Sodium/potassium-transporting ATPase subunit alpha-2
1562	(K)VAIIESYK(G)	2	461.768		19.48	(K)V/A|I/I|E|S Y/K(G)	5.3	MOUSE	Q08857	Platelet glycoprotein 4
1563	(K)TLGATIDSYDVIIR(M)	2	768.918		19.48	(K)T L|G\A|T|I/D/S/Y D V/I/I/R(M)	0.7	MOUSE	Q8VIB3	Type 2 lactosamine alpha-2,3-sialyltransferase
1564	(K)DMTSEELDDILR(Y)	2	718.834		19.48	(K)D M|T|S/E/E/L/D D I L/R(Y)	2.9	MOUSE	E9QAV3	Sodium/potassium-transporting ATPase subunit alpha-1
1565	(K)TLIPDSYR(V)	2	482.761		19.48	(K)T L|I|P|D|S Y/R(V)	5.9	MOUSE	P97449	Aminopeptidase N
1566	(K)VDNSSLTGESEPQTR(S)	2	810.379		19.48	(K)V D/N/S/S/L|T|G/E|S/E/P Q T/R(S)	0.2	MOUSE	D3YVX6	Sodium/potassium-transporting ATPase subunit alpha-2 (Fragment)
1567	(K)ASGPGAAAQIQEVK(E)	2	663.853		19.48	(K)A S|G/P/G A/A/A\Q I|Q E/V K(E)	-1.7	MOUSE	P04919	Band 3 anion transport protein
1568	(K)LFDSLTLLASGK(L)	2	632.861		19.48	(K)L/F/D/S L T L L/A/S G K(L)	-0.6	MOUSE	Q7TMS5	ATP-binding cassette sub-family G member 2
1569	(R)AITQELPSLLGSIGLGK(N)	2	848.997		19.47	(R)A I/T/Q|E|L|P S L/L/G S I/G L/G K(N)	0.9	MOUSE	Q7TQ48	Sarcalumenin
1570	(R)ELQAFENIEDEIK(L)	2	789.391		19.47	(R)E L|Q|A|F|E/N I/E/D E|I/K(L)	3.7	MOUSE	E9Q489	Calsequestrin (Fragment)
1571	(R)YVIGVGNAFNKPQSR(R)	3	550.631		19.47	(R)Y V|I|G/V/G N A/F/N/K/P/Q S/R(R)	1	MOUSE	E9Q5K8	Integrin alpha-M
1572	(R)ANACNSVIR(Q)	2	502.753	C:Carbamidomethylation	19.47	(R)A/N|A|C/N/S/V/I/R(Q)	3.7	MOUSE	Q8R429	Sarcoplasmic/endoplasmic reticulum calcium ATPase 1
1573	(K)FFLCQVAGDAK(D)	2	628.311	C:Carbamidomethylation	19.47	(K)F/F|L|C Q/V/A/G D/A K(D)	0.3	MOUSE	E9Q589	Uncharacterized protein
1574	(K)LILPDCVDDSVSPIILR(L)	3	642.353	C:Carbamidomethylation	19.47	(K)L I|L|P D C V D D/S\V/S/P/I/I L R(L)	1	MOUSE	E9Q5K8	Integrin alpha-M
1575	(K)NLEAVETLGSTSTICSDK(T)	2	962.962	C:Carbamidomethylation	19.46	(K)N L\E A\V|E|T L|G/S T S/T/I/C S D K(T)	0.5	MOUSE	D3YVX6	Sodium/potassium-transporting ATPase subunit alpha-2 (Fragment)
1576	(R)AIsGDLTAEEELER(A)	2	806.859	s:Phosphorylated S	19.46	(R)A I\s|G D|L/T/A E/E E|L/E/R(A)	0.2	MOUSE	A3KPC9	Cacna1s protein
1577	(R)FFSSDICR(S)	2	516.237	C:Carbamidomethylation	19.46	(R)F/F|S|S/D/I/C/R(S)	4.7	MOUSE	Q08857	Platelet glycoprotein 4
1578	(R)ASLEDFYGSPIPSVSLK(L)	2	905.463		19.46	(R)A S/L E|D|F|Y|G/S|P I|P S V/S L/K(L)	-4.2	MOUSE	E9QJS7	Uncharacterized protein
1579	(K)ASGPGAAAQIQEVK(E)	2	663.854		19.46	(K)A/S/G/P G A A/A/Q I/Q E V/K(E)	-0.4	MOUSE	P04919	Band 3 anion transport protein
1580	(R)ADLIFVVFDPTK(L)	2	682.876		19.46	(R)A D\L|I|F|V/V/F/D/P/T/K(L)	-1.1	MOUSE	Q7TQ48	Sarcalumenin
1581	(K)AYGENIGYSEK(D)	2	615.788		19.46	(K)A/Y|G|E|N/I/G/Y/S E/K(D)	3.6	MOUSE	P14094	Sodium/potassium-transporting ATPase subunit beta-1
1582	(R)SLPSVETLGCTSVICSDK(T)	2	976.968	C:Carbamidomethylation	19.46	(R)S L/P S V E\T L/G C/T/S V/I C S D/K(T)	-0.3	MOUSE	B1ATS4	ATPase, Ca++ transporting, ubiquitous
1583	(R)LENEIQTYR(S)	2	583.297		19.45	(R)L/E|N|E|I\Q/T/Y/R(S)	1.2	MOUSE	A2A513	Keratin 10
1584	(K)LSFEAVR(N)	2	411.231		19.45	(K)L/S|F/E/A V/R(N)	4.1	MOUSE	P70302	Stromal interaction molecule 1
1585	(R)DYQELMNTK(L)	2	571.265		19.45	(R)D Y|Q|E|L|M|N/T K(L)	2.7	MOUSE	E9PX86	Keratin, type II cytoskeletal 2 epidermal
1586	(K)LILPDCVDDSVSPIILR(L)	2	963.022	C:Carbamidomethylation	19.45	(K)L I|L|P D C V/D/D/S V/S P I/I/L/R(L)	-2.5	MOUSE	E9Q5K8	Integrin alpha-M
1587	(K)YGPNELPAEEGK(S)	2	652.312		19.45	(K)Y/G/P N/E/L|P/A E/E/G K(S)	0.8	MOUSE	Q8R429	Sarcoplasmic/endoplasmic reticulum calcium ATPase 1
1588	(R)DYQELMNTK(L)	2	571.266		19.44	(R)D Y|Q/E/L/M/N T K(L)	4	MOUSE	E9PX86	Keratin, type II cytoskeletal 2 epidermal
1589	(R)TIFINQPQLTK(F)	2	651.865		19.44	(R)T I|F I/N Q/P Q/L/T K(F)	-13.9	MOUSE	E9Q4J5	Probable phospholipid-transporting ATPase IA
1590	(K)FDPDATQFIDYSR(L)	2	787.861		19.44	(K)F D|P D A|T|Q F I D/Y S R(L)	2.3	MOUSE	G3X8T7	Sodium channel protein type 4 subunit alpha
1591	(R)FLEQQNQVLQTK(W)	2	738.395		19.43	(R)F L|E/Q|Q/N Q/V/L|Q|T/K(W)	-1.2	MOUSE	P04104	Keratin, type II cytoskeletal 1
1592	(K)IINFLYSTVGALDK(I)	2	777.43		19.43	(K)I I|N|F|L|Y|S/T V/G A/L/D/K(I)	-2.5	MOUSE	B7ZNH7	Collagen alpha-1(XIV) chain
1593	(R)DGECPAVITPSKPLAQR(C)	3	613.654	C:Carbamidomethylation	19.43	(R)D G\E/C/P/A V/I/T/P S K P L A Q R(C)	1.7	MOUSE	Q8BY89	Choline transporter-like protein 2
1594	(R)TLGPANLPLAQR(Q)	2	625.864		19.43	(R)T L|G|P/A N/L/P L A Q R(Q)	-0.7	MOUSE	P09470	Angiotensin-converting enzyme
1595	(R)DFTPSGIAGAFR(R)	2	619.815		19.43	(R)D F|T|P/S G/I/A/G A F/R(R)	5.7	MOUSE	F8WHP8	ATP synthase subunit f, mitochondrial
1596	(K)LGLTEEDSVYVFK(G)	2	750.385		19.43	(K)L/G\L/T/E/E D S V Y\V/F/K(G)	-0.1	MOUSE	O09165	Calsequestrin-1
1597	(R)NICFFSTNCVEGTAR(G)	3	592.602	C:Carbamidomethylation	19.43	(R)N I\C\F F\S T/N/C/V/E/G T A/R(G)	3.9	MOUSE	D3YVX6	Sodium/potassium-transporting ATPase subunit alpha-2 (Fragment)
1598	(K)TSPNEGLSGNPADLER(R)	2	828.895		19.43	(K)T/S/P N E/G L S G N|P A D/L E R(R)	0.6	MOUSE	G5E829	MCG13663, isoform CRA_a
1599	(K)AGFAGDDAPR(A)	2	488.731		19.42	(K)A G|F|A/G/D D|A P/R(A)	7.4	MOUSE	B1ATY1	Actin, cytoplasmic 2, N-terminally processed
1600	(K)DFLAGGIAAAVSK(T)	2	610.34		19.42	(K)D F|L|A|G\G/I/A/A/A/V/S K(T)	3.1	MOUSE	P48962	ADP/ATP translocase 1
1601	(R)ASLEDFYGSPIPSVSLK(L)	2	905.463		19.42	(R)A S L E D F/Y/G S|P I/P/S V/S L K(L)	-4	MOUSE	E9QJS7	Uncharacterized protein
1602	(K)LGPEGELLIR(F)	2	548.823		19.42	(K)L/G/P|E/G E L\L I R(F)	2.4	MOUSE	E9PUM8	Neutral amino acid transporter B(0)
1603	(K)EASDIILTDDNFTSIVK(A)	2	940.975		19.41	(K)E A S D\I\I/L/T/D D N/F/T/S I V/K(A)	-2.9	MOUSE	A2ALL9	ATPase, Ca++ transporting, plasma membrane 3
1604	(K)STMINYLLGLEDTR(Y)	2	813.415		19.41	(K)S T\M\I|N|Y/L L/G L/E/D/T R(Y)	1.2	MOUSE	Q7TQ48	Sarcalumenin
1605	(K)NMLFSGTNIAAGK(A)	2	662.341		19.41	(K)N M|L|F|S/G/T/N I/A/A/G K(A)	1.3	MOUSE	F8WI94	Sarcoplasmic/endoplasmic reticulum calcium ATPase 2
1606	(K)AYGENIGYSEKDR(F)	3	501.237		19.41	(K)A/Y|G E/N/I/G/Y/S/E K D/R(F)	2.3	MOUSE	P14094	Sodium/potassium-transporting ATPase subunit beta-1
1607	(K)STMINYLLGLEDTR(Y)	2	813.415		19.41	(K)S T/M/I|N|Y|L\L|G/L/E/D/T/R(Y)	1.8	MOUSE	Q7TQ48	Sarcalumenin
1608	(R)QSVEADINGLR(R)	2	601.311		19.4	(R)Q S/V/E/A/D/I/N G L R(R)	-1.7	MOUSE	A2A513	Keratin 10
1609	(R)LSSDCEDQIR(I)	2	611.773	C:Carbamidomethylation	19.4	(R)L/S|S\D/C/E D/Q/I/R(I)	2	MOUSE	F6RSH1	Golgi apparatus protein 1 (Fragment)
1610	(R)TGEPDEEEGTFR(S)	2	683.793		19.4	(R)T G\E|P D/E/E|E/G T/F/R(S)	2.6	MOUSE	Q9Z239	Phospholemman
1611	(K)EVTGSIQLCR(D)	2	581.799	C:Carbamidomethylation	19.4	(K)E V|T/G/S/I Q/L/C R(D)	2.1	MOUSE	Q8R429	Sarcoplasmic/endoplasmic reticulum calcium ATPase 1
1612	(R)AITQELPSLLGSIGLGK(N)	3	566.334		19.39	(R)A I\T Q E|L|P S\L|L/G/S/I/G L G K(N)	1.8	MOUSE	Q7TQ48	Sarcalumenin
1613	(R)EFDDLPLAEQR(E)	2	666.827		19.39	(R)E/F/D/D|L|P/L/A/E/Q R(E)	2.3	MOUSE	Q8R429	Sarcoplasmic/endoplasmic reticulum calcium ATPase 1
1614	(K)YFWTGLSDVQNK(G)	2	729.357		19.39	(K)Y F/W|T|G L/S D V Q N K(G)	1.2	MOUSE	Q61830	Macrophage mannose receptor 1
1615	(R)VTFVDTPGIIENR(K)	2	730.892		19.38	(R)V T/F/V/D|T/P G I/I E N/R(K)	1.7	MOUSE	Q7TQ48	Sarcalumenin
1616	(R)SLPSVETLGCTSVICSDK(T)	2	976.968	C:Carbamidomethylation	19.38	(R)S L/P S/V/E/T/L|G C/T S/V/I/C/S D K(T)	-0.6	MOUSE	B1ATS4	ATPase, Ca++ transporting, ubiquitous
1617	(R)SGEYSCIFLPEPVGR(S)	3	570.945	C:Carbamidomethylation	19.38	(R)S G\E\Y S C I|F|L|P E/P V G R(S)	2.8	MOUSE	P18572	Basigin
1618	(R)LFLAEFQSIPR(V)	2	660.866		19.38	(R)L F|L|A/E/F/Q S I/P/R(V)	-4.3	MOUSE	F8WGC7	Receptor-type tyrosine-protein phosphatase C
1619	(R)LFSALLGYDISEK(L)	2	728.39		19.38	(R)L F|S\A|L|L|G/Y/D/I/S E/K(L)	-0.2	MOUSE	Q6P3F7	Popdc2 protein
1620	(R)SIAATDHEPTDAR(K)	3	461.889		19.38	(R)S I|A A T D\H/E/P T D/A/R(K)	0.8	MOUSE	F7B9G4	Glutamyl aminopeptidase (Fragment)
1621	(K)NMVPQQALVIR(E)	2	634.863		19.38	(K)N M|V|P/Q/Q/A/L/V I/R(E)	3.3	MOUSE	D3YVX6	Sodium/potassium-transporting ATPase subunit alpha-2 (Fragment)
1622	(R)ALEESNYELEGK(I)	2	691.329		19.38	(R)A L|E|E/S/N Y E/L E/G K(I)	1.4	MOUSE	A2A513	Keratin 10
1623	(R)LTEPQLGLGSQR(D)	2	649.857		19.37	(R)L T|E/P/Q|L/G L/G/S Q/R(D)	-0.3	MOUSE	P70302	Stromal interaction molecule 1
1624	(R)ESVRPGWEYLGR(K)	3	483.583		19.37	(R)E\S/V/R/P G/W/E/Y/L/G/R(K)	4.6	MOUSE	Q9D1G3	Protein-cysteine N-palmitoyltransferase HHAT-like protein
1625	(K)GVGIISEGNETVEDIAAR(L)	3	610.648		19.37	(K)G V\G\I\I\S E\G N E/T/V/E/D/I/A/A/R(L)	2.3	MOUSE	D3YYN7	Sodium/potassium-transporting ATPase subunit alpha-2
1626	(R)DTAGDASESALLK(C)	2	639.318		19.37	(R)D/T|A|G/D|A|S/E\S A L/L/K(C)	4.8	MOUSE	D3YVX6	Sodium/potassium-transporting ATPase subunit alpha-2 (Fragment)
1627	(R)AAATLMTER(V)	2	482.251		19.37	(R)A A|A|T/L/M/T/E/R(V)	2.4	MOUSE	P04919	Band 3 anion transport protein
1628	(K)IAmVDGTQINR(N)	2	617.317	m:Oxidized methionine	19.37	(K)I/A m|V/D/G T Q I/N/R(N)	0.3	MOUSE	E9Q0L9	Voltage-dependent L-type calcium channel subunit alpha-1S
1629	(K)QSLEASLAETEGR(Y)	2	695.845		19.36	(K)Q/S|L/E/A/S/L/A/E/T E/G R(Y)	0.8	MOUSE	A2A513	Keratin 10
1630	(R)VLGFCQLNLPSGK(F)	2	716.884	C:Carbamidomethylation	19.36	(R)V L|G\F|C/Q/L/N/L|P S|G K(F)	-0.4	MOUSE	D3YVX6	Sodium/potassium-transporting ATPase subunit alpha-2 (Fragment)
1631	(R)EGEPFELR(C)	2	488.743		19.36	(R)E\G\E/P/F E/L/R(C)	5.2	MOUSE	Q9WV91	Prostaglandin F2 receptor negative regulator
1632	(K)LFQTESSQR(E)	2	548.277		19.36	(K)L/F|Q|T/E/S S/Q/R(E)	3.8	MOUSE	D3YUE1	Pre-B-cell leukemia transcription factor-interacting protein 1 (Fragment)
1633	(R)GEAGSDVSLVDLGFQTDLR(V)	3	660.33		19.36	(R)G E\A G S D V S\L|V/D|L/G/F/Q/T D/L R(V)	2.4	MOUSE	Q8BY89	Choline transporter-like protein 2
1634	(K)SLGTDLMNEMR(R)	2	633.796		19.36	(K)S L|G/T/D/L/M/N/E M/R(R)	1.8	MOUSE	P09055	Integrin beta-1
1635	(R)LFSALLGYDISEK(L)	2	728.388		19.35	(R)L F/S\A/L/L/G Y/D/I/S E/K(L)	-2.4	MOUSE	Q6P3F7	Popdc2 protein
1636	(K)VSASPLLYTLMGK(I)	2	690.381		19.35	(K)V/S|A|S|P L/L/Y/T/L/M G K(I)	-3.9	MOUSE	Q62351	Transferrin receptor protein 1
1637	(K)VAEIPFNSTNK(Y)	2	610.322		19.35	(K)V/A|E|I|P/F/N S T N K(Y)	3.4	MOUSE	D3YVX6	Sodium/potassium-transporting ATPase subunit alpha-2 (Fragment)
1638	(K)LSLDELGR(K)	2	451.753		19.35	(K)L/S|L/D/E/L G R(K)	4.8	MOUSE	D3YVX6	Sodium/potassium-transporting ATPase subunit alpha-2 (Fragment)
1639	(R)LASYLDK(V)	2	405.227		19.34	(R)L/A|S Y/L/D/K(V)	7.9	MOUSE	B1AQ77	Keratin 15
1640	(R)GFSSGSAVVSGGSR(R)	2	627.808		19.34	(R)G F|S|S/G/S/A/V/V/S/G G S R(R)	1.6	MOUSE	Q3TTY5	Keratin, type II cytoskeletal 2 epidermal
1641	(K)ALQATVGNSYK(C)	2	576.309		19.34	(K)A L|Q|A|T/V G/N/S/Y/K(C)	4.7	MOUSE	P11438	Lysosome-associated membrane glycoprotein 1
1642	(K)APVPTGEVYFADSFDR(G)	2	885.921		19.34	(K)A P/V/P T G E\V Y/F A/D/S F D/R(G)	0.8	MOUSE	P35564	Calnexin
1643	(R)VDQSILTGESVSVIK(H)	2	787.935		19.34	(R)V D|Q|S|I|L|T/G E S V/S V/I K(H)	-0.4	MOUSE	F8WI94	Sarcoplasmic/endoplasmic reticulum calcium ATPase 2
1644	(R)IGIFSENEEVTDR(A)	2	754.865		19.34	(R)I G|I/F|S/E/N E/E V T D R(A)	0.7	MOUSE	Q8R429	Sarcoplasmic/endoplasmic reticulum calcium ATPase 1
1645	(R)ESSLVFDSQSSSISNK(E)	2	857.91		19.34	(R)E S S L\V|F/D/S Q/S/S/S I/S N K(E)	-0.4	MOUSE	P97449	Aminopeptidase N
1646	(K)LLFSADDSEVVVGAER(L)	2	853.933		19.33	(K)L/L|F/S/A/D|D S/E/V/V|V/G A/E R(L)	-0.6	MOUSE	A2ACH6	Delta-sarcoglycan
1647	(K)MQINAEEVVVGDLVEVK(G)	3	624.664		19.33	(K)M Q\I N A E\E\V|V|V|G/D L/V/E V K(G)	-0.3	MOUSE	D3YVX6	Sodium/potassium-transporting ATPase subunit alpha-2 (Fragment)
1648	(R)MTAFDADDPATDNALLR(Y)	3	612.954		19.33	(R)M T\A\F D A D D|P|A/T/D/N/A/L/L/R(Y)	2	MOUSE	Q9WTR5	Cadherin-13
1649	(K)VPLDVIFK(C)	2	465.789		19.33	(K)V/P|L/D|V/I/F/K(C)	6.3	MOUSE	P17047	Lysosome-associated membrane glycoprotein 2
1650	(R)SSIAEVQSEIER(I)	2	674.341		19.33	(R)S S/I|A|E/V|Q/S/E I E\R(I)	0.4	MOUSE	D3Z3Z3	Voltage-dependent L-type calcium channel subunit beta-3
1651	(K)LMNTNLVFIMVESK(G)	2	819.932		19.33	(K)L M|N|T N/L/V/F I/M V/E S K(G)	-2.1	MOUSE	E9Q1X8	Voltage-dependent calcium channel subunit alpha-2-1
1652	(K)DLVSMIQDLK(Q)	2	581.315		19.33	(K)D L|V|S|M/I/Q/D/L K(Q)	3	MOUSE	F8WGC7	Receptor-type tyrosine-protein phosphatase C
1653	(K)MLSLNVFSVQVQAFK(V)	3	570.979		19.33	(K)M L S L\N V|F/S/V/Q/V/Q/A/F/K(V)	-0.6	MOUSE	P11438	Lysosome-associated membrane glycoprotein 1
1654	(K)DVVVNVDYSK(K)	2	569.293		19.32	(K)D V|V|V/N/V/D/Y/S K(K)	0.6	MOUSE	E9QM38	Solute carrier family 12 member 2
1655	(R)SIVVSPILIPENQR(Q)	2	782.958		19.32	(R)S I|V|V|S|P I/L|I|P E/N Q R(Q)	1.5	MOUSE	Q9WTR5	Cadherin-13
1656	(K)LFIYNPSSGEFLGR(T)	2	800.409		19.32	(K)L F|I|Y/N|P/S S G E F L G/R(T)	-4.2	MOUSE	P97370	Sodium/potassium-transporting ATPase subunit beta-3
1657	(K)MTAIIFSDYR(L)	2	608.808		19.32	(K)M/T|A|I|I/F S D/Y R(L)	4.3	MOUSE	E9PWD8	Uncharacterized protein
1658	(R)GFFCTDNSVK(Y)	2	587.766	C:Carbamidomethylation	19.32	(R)G F/F/C/T/D N S V/K(Y)	4.2	MOUSE	Q61469-2	Isoform 2 of Lipid phosphate phosphohydrolase 1
1659	(R)SSIAEVQSEIER(I)	2	674.342		19.32	(R)S S/I|A|E/V|Q|S E I E\R(I)	1.7	MOUSE	D3Z3Z3	Voltage-dependent L-type calcium channel subunit beta-3
1660	(K)GQPYIDEVGTFK(E)	2	677.339		19.31	(K)G Q|P/Y/I D E V/G T/F K(E)	1.9	MOUSE	E9QK82	Myelin protein P0
1661	(K)IIMLFTDGGEER(A)	2	690.843		19.31	(K)I I|M|L|F/T/D/G G/E/E R(A)	-3.4	MOUSE	E9Q1X8	Voltage-dependent calcium channel subunit alpha-2-1
1662	(R)EFDDLPLAEQR(E)	2	666.827		19.31	(R)E/F/D/D/L|P/L/A/E/Q R(E)	2.8	MOUSE	Q8R429	Sarcoplasmic/endoplasmic reticulum calcium ATPase 1
1663	(K)EEISLLEDLNQVIENR(L)	3	638.665		19.31	(K)E E\I S L\L E D L/N/Q/V/I/E/N/R(L)	-0.1	MOUSE	Q7TQ48	Sarcalumenin
1664	(K)SYEAYVLNIIR(F)	2	670.866		19.31	(K)S Y|E|A|Y|V|L/N/I/I/R(F)	2.4	MOUSE	P14094	Sodium/potassium-transporting ATPase subunit beta-1
1665	(K)DVDCAYLR(K)	2	506.235	C:Carbamidomethylation	19.3	(K)D V|D/C/A/Y L/R(K)	5.5	MOUSE	D3Z4Y0	Keratin, type II cuticular Hb3
1666	(K)DNSPDALSSWEELLR(R)	2	866.412		19.3	(K)D N|S/P D A/L/S/S W/E E L L/R(R)	-1.3	MOUSE	Q3TVI8	Pre-B-cell leukemia transcription factor-interacting protein 1
1667	(R)AFQINTFNLK(V)	2	598.329		19.3	(R)A/F|Q|I|N/T/F/N L/K(V)	2.6	MOUSE	P17047	Lysosome-associated membrane glycoprotein 2
1668	(K)TASGVTQLADIYEK(Y)	2	748.385		19.3	(K)T A|S G V|T/Q/L/A|D I/Y E/K(Y)	-0.5	MOUSE	O08532	Voltage-dependent calcium channel subunit alpha-2/delta-1
1669	(K)LMNTNLVFIMVESK(G)	2	819.932		19.3	(K)L M N T/N L/V/F\I/M V/E/S/K(G)	-1.7	MOUSE	E9Q1X8	Voltage-dependent calcium channel subunit alpha-2-1
1670	(R)AFQINTFNLK(V)	2	598.329		19.3	(R)A F|Q|I/N T F/N L K(V)	3.3	MOUSE	P17047	Lysosome-associated membrane glycoprotein 2
1671	(R)SGEYSCIFLPEPVGR(S)	3	570.945	C:Carbamidomethylation	19.3	(R)S G E\Y S C I\F|L|P E/P V G/R(S)	2.3	MOUSE	P18572	Basigin
1672	(K)VAEIPFNSTNK(Y)	2	610.322		19.3	(K)V/A|E|I|P F/N S T N K(Y)	3.4	MOUSE	D3YVX6	Sodium/potassium-transporting ATPase subunit alpha-2 (Fragment)
1673	(K)SMSVYCSPAK(S)	2	565.256	C:Carbamidomethylation	19.29	(K)S M|S|V/Y C/S/P A K(S)	2.9	MOUSE	Q8R429	Sarcoplasmic/endoplasmic reticulum calcium ATPase 1
1674	(K)GQPYIDEVGTFK(E)	2	677.339		19.29	(K)G Q|P/Y/I/D E V G T F/K(E)	1.6	MOUSE	E9QK82	Myelin protein P0
1675	(K)TSQVTLYVFEK(V)	2	657.851		19.29	(K)T S/Q|V|T/L/Y/V/F/E K(V)	0.6	MOUSE	E9QK82	Myelin protein P0
1676	(R)SLYESDNLEQDLEK(L)	2	841.893		19.29	(R)S L|Y/E/S/D/N L/E/Q D L E/K(L)	1.6	MOUSE	F6QCP8	Angiotensin-converting enzyme (Fragment)
1677	(K)VYGTTDDLCSR(G)	2	643.789	C:Carbamidomethylation	19.29	(K)V/Y|G|T|T/D/D L C S R(G)	1.9	MOUSE	Q61830	Macrophage mannose receptor 1
1678	(K)ELQDGIGQR(Q)	2	508.265		19.28	(K)E L|Q/D/G I/G Q/R(Q)	5.7	MOUSE	P11531	Dystrophin
1679	(K)LPDGVTINYK(S)	2	560.302		19.28	(K)L/P/D G/V/T I/N Y K(S)	-7.3	MOUSE	P09055	Integrin beta-1
1680	(K)LALDVEIATYR(K)	2	632.356		19.28	(K)L A|L/D|V/E I/A\T Y R(K)	8.2	MOUSE	D3Z4Y4	Keratin, type II cytoskeletal 5
1681	(K)GVGFGLVDSEKDAAVAK(K)	3	554.963		19.28	(K)G V|G/F/G L/V/D S E K/D A A V/A/K(K)	2.7	MOUSE	O09165	Calsequestrin-1
1682	(K)QSLEASLAETEGR(Y)	2	695.845		19.27	(K)Q S L E/A/S/L/A/E/T E G R(Y)	1.9	MOUSE	A2A513	Keratin 10
1683	(K)LMNTNLVFIMVESK(G)	2	819.933		19.27	(K)L M/N T|N/L/V/F/I/M V/E S K(G)	-0.6	MOUSE	E9Q1X8	Voltage-dependent calcium channel subunit alpha-2-1
1684	(K)EGCEVGFIPSPVK(L)	2	709.855	C:Carbamidomethylation	19.27	(K)E G/C\E|V|G|F/I|P S/P V/K(L)	2.3	MOUSE	A2A542	Calcium channel, voltage-dependent, beta 1 subunit
1685	(K)STMINYLLGLEDTR(Y)	2	813.414		19.27	(K)S T M\I|N Y/L L/G/L/E D/T R(Y)	0.4	MOUSE	Q7TQ48	Sarcalumenin
1686	(K)VYGTTDDLCSR(G)	2	643.788	C:Carbamidomethylation	19.27	(K)V/Y|G|T|T/D D/L C/S/R(G)	1.2	MOUSE	Q61830	Macrophage mannose receptor 1
1687	(K)APEEPTIQANVVGIHVDR(Q)	3	649.009		19.27	(K)A/P\E/E|P T\I Q/A N\V|V|G I/H V D/R(Q)	-0.2	MOUSE	Q8R2Y2	Cell surface glycoprotein MUC18
1688	(K)LFQTESSQR(E)	2	548.277		19.27	(K)L/F|Q/T E/S S Q R(E)	3.8	MOUSE	D3YUE1	Pre-B-cell leukemia transcription factor-interacting protein 1 (Fragment)
1689	(R)VTFVDTPGIIENR(K)	2	730.892		19.27	(R)V T F|V|D/T/P G I I/E N R(K)	1.3	MOUSE	Q7TQ48	Sarcalumenin
1690	(K)VAEIPFNSTNK(Y)	2	610.321		19.26	(K)V/A|E|I|P/F/N/S T N K(Y)	3.1	MOUSE	D3YVX6	Sodium/potassium-transporting ATPase subunit alpha-2 (Fragment)
1691	(K)AIWAEYDPEAK(G)	2	646.812		19.26	(K)A I|W|A|E|Y/D/P E/A K(G)	1.4	MOUSE	A3KPC9	Cacna1s protein
1692	(K)ADNLATQMLMR(V)	2	632.315		19.26	(K)A D N\L|A/T/Q/M L M R(V)	3.9	MOUSE	Q7TQ48	Sarcalumenin
1693	(K)FDTDELNFPTEK(L)	2	728.339		19.26	(K)F D|T/D|E|L/N/F|P T E K(L)	5	MOUSE	D3YVX6	Sodium/potassium-transporting ATPase subunit alpha-2 (Fragment)
1694	(K)YGPNELPAEEGK(S)	2	652.313		19.26	(K)Y/G/P/N|E/L\P A E/E/G/K(S)	2.3	MOUSE	Q8R429	Sarcoplasmic/endoplasmic reticulum calcium ATPase 1
1695	(K)mQINAEEVVVGDLVEVK(G)	3	629.997	m:Oxidized methionine	19.26	(K)m Q I\N A\E E\V|V|V/G/D L/V/E/V K(G)	1.2	MOUSE	D3YVX6	Sodium/potassium-transporting ATPase subunit alpha-2 (Fragment)
1696	(K)LLEASTQFQK(K)	2	582.816		19.26	(K)L L|E/A/S T Q/F Q/K(K)	-0.9	MOUSE	E9QM38	Solute carrier family 12 member 2
1697	(R)LNIPVSQVNPR(E)	2	618.858		19.26	(R)L N|I|P/V/S\Q/V/N/P R(E)	1.8	MOUSE	D3YYN7	Sodium/potassium-transporting ATPase subunit alpha-2
1698	(K)GVVAVDSTANGGPALGSR(E)	2	814.424		19.25	(K)G V V\A\V/D/S/T/A/N/G G P A\L/G S R(E)	0.7	MOUSE	E9PUM8	Neutral amino acid transporter B(0)
1699	(K)FFLCQVAGDAK(D)	2	628.313	C:Carbamidomethylation	19.25	(K)F F|L|C/Q/V|A/G D/A/K(D)	3.5	MOUSE	E9Q589	Uncharacterized protein
1700	(R)SEINVEGPPR(I)	2	549.285		19.25	(R)S E|I/N/V/E/G P P/R(I)	3.4	MOUSE	P18572	Basigin
1701	(K)VPLDVIFK(C)	2	465.789		19.25	(K)V/P/L|D|V/I/F/K(C)	5.4	MOUSE	P17047	Lysosome-associated membrane glycoprotein 2
1702	(R)IGIFSENEEVTDR(A)	2	754.866		19.25	(R)I G|I|F/S/E/N E/E V/T D/R(A)	1.2	MOUSE	Q8R429	Sarcoplasmic/endoplasmic reticulum calcium ATPase 1
1703	(K)GAPEGVIDR(C)	2	457.243		19.24	(K)G A/P/E/G V I D/R(C)	4.8	MOUSE	O55143	Sarcoplasmic/endoplasmic reticulum calcium ATPase 2
1704	(R)SSIAEVQSEIER(I)	2	674.34		19.24	(R)S S/I/A/E/V/Q/S/E I\E\R(I)	-1.3	MOUSE	D3Z3Z3	Voltage-dependent L-type calcium channel subunit beta-3
1705	(K)FYSCNDLSK(M)	2	567.252	C:Carbamidomethylation	19.24	(K)F/Y|S/C/N/D/L/S K(M)	3.8	MOUSE	E9Q0L9	Voltage-dependent L-type calcium channel subunit alpha-1S
1706	(R)DGECPAVITPSKPLAQR(C)	3	613.653	C:Carbamidomethylation	19.24	(R)D/G E|C/P A V/I T/P/S K P L A Q\R(C)	0.3	MOUSE	Q8BY89	Choline transporter-like protein 2
1707	(K)LGLTEEDSVYVFK(G)	2	750.385		19.24	(K)L G L/T/E/E/D S V Y V F/K(G)	0.6	MOUSE	O09165	Calsequestrin-1
1708	(R)FVVVFNPLEQER(L)	2	738.896		19.24	(R)F V|V|V|F/N/P L/E Q/E/R(L)	0.8	MOUSE	Q8BRK9	Alpha-mannosidase 2x
1709	(K)SDANTDLIGGSPK(G)	2	637.816		19.24	(K)S D|A/N/T/D L/I/G\G S/P K(G)	1.1	MOUSE	P53986	Monocarboxylate transporter 1
1710	(R)LSDFVDTLQEPLK(I)	2	752.896		19.23	(R)L/S/D\F/V/D/T L Q E/P L/K(I)	-2.8	MOUSE	G3X8T7	Sodium channel protein type 4 subunit alpha
1711	(K)DACVISSEFHER(D)	3	483.885	C:Carbamidomethylation	19.23	(K)D A|C/V|I/S/S E/F H/E R(D)	-0.7	MOUSE	E9Q0K1	Uncharacterized protein
1712	(R)VPLTGPVK(E)	2	405.76		19.23	(R)V/P/L/T G P/V K(E)	5.1	MOUSE	Q8R429	Sarcoplasmic/endoplasmic reticulum calcium ATPase 1
1713	(K)GVGIISEGNETVEDIAAR(L)	3	610.646		19.23	(K)G V\G\I\I\S E G N E/T|V/E/D/I/A/A/R(L)	-0.4	MOUSE	D3YYN7	Sodium/potassium-transporting ATPase subunit alpha-2
1714	(R)SAFPCFDEPAFK(A)	2	708.322	C:Carbamidomethylation	19.23	(R)S A|F|P/C/F D/E/P A F/K(A)	5.4	MOUSE	Q8C129	Leucyl-cystinyl aminopeptidase
1715	(K)LGLTEEDSVYVFK(G)	2	750.384		19.22	(K)L G L|T/E/E/D S V/Y V/F K(G)	-1.1	MOUSE	O09165	Calsequestrin-1
1716	(K)DFFGINPISNFK(L)	2	699.856		19.22	(K)D F|F|G|I|N/P I/S N/F/K(L)	-0.9	MOUSE	Q7TQ48	Sarcalumenin
1717	(R)LNIPVSQVNPR(E)	2	618.857		19.22	(R)L N|I|P/V/S\Q/V/N/P R(E)	1	MOUSE	D3YYN7	Sodium/potassium-transporting ATPase subunit alpha-2
1718	(R)NICFFSTNCVEGTAR(G)	2	888.394	C:Carbamidomethylation	19.22	(R)N I/C|F|F|S T N C V E/G T/A R(G)	-2.1	MOUSE	D3YVX6	Sodium/potassium-transporting ATPase subunit alpha-2 (Fragment)
1719	(R)AITQELPSLLGSIGLGK(N)	2	848.995		19.22	(R)A I/T Q E|L|P S L/L/G S I/G L/G K(N)	-1	MOUSE	Q7TQ48	Sarcalumenin
1720	(K)GVGIISEGNETVEDIAAR(L)	2	915.466		19.22	(K)G V G\I|I/S E|G/N\E T/V/E/D/I A A/R(L)	0.9	MOUSE	D3YYN7	Sodium/potassium-transporting ATPase subunit alpha-2
1721	(R)LLDLSVFR(D)	2	481.79		19.22	(R)L/L/D|L/S/V F R(D)	5.6	MOUSE	B1ATM1	Monocarboxylate transporter 4 (Fragment)
1722	(K)VVDDTACPLLR(K)	2	629.825	C:Carbamidomethylation	19.21	(K)V V|D/D/T/A/C P L L/R(K)	-2.9	MOUSE	Q8BY89	Choline transporter-like protein 2
1723	(R)GIVVYTGDR(T)	2	490.266		19.21	(R)G I|V|V|Y/T/G D/R(T)	4.3	MOUSE	Q8VDN2	Sodium/potassium-transporting ATPase subunit alpha-1
1724	(K)VPLDVIFK(C)	2	465.79		19.21	(K)V/P/L/D\V/I/F/K(C)	6.7	MOUSE	P17047	Lysosome-associated membrane glycoprotein 2
1725	(K)AVGIVATTGVSTEIGK(I)	2	751.925		19.2	(K)A V|G\I|V|A|T/T/G V/S T E/I/G K(I)	0.2	MOUSE	Q8R429	Sarcoplasmic/endoplasmic reticulum calcium ATPase 1
1726	(K)DMTSEQLDEILR(D)	2	725.349		19.2	(K)D M|T/S E/Q|L|D E I/L R(D)	1.3	MOUSE	D3YYN7	Sodium/potassium-transporting ATPase subunit alpha-2
1727	(R)AITQELPSLLGSIGLGK(N)	2	848.997		19.2	(R)A I|T\Q E|L|P S L L/G S I G L/G K(N)	1.4	MOUSE	Q7TQ48	Sarcalumenin
1728	(K)TIEGIVMAADSAR(S)	2	667.343		19.19	(K)T I|E|G\I|V|M/A/A/D/S A R(S)	1.3	MOUSE	Q7TQ48	Sarcalumenin
1729	(K)GVGFGLVDSEKDAAVAK(K)	3	554.962		19.19	(K)G V|G/F/G L/V/D S E/K D/A A V/A K(K)	0.7	MOUSE	O09165	Calsequestrin-1
1730	(K)ALQATVGNSYK(C)	2	576.308		19.19	(K)A L|Q|A|T/V G/N/S/Y/K(C)	2.4	MOUSE	P11438	Lysosome-associated membrane glycoprotein 1
1731	(R)NLDLDSIIAEVK(A)	2	665.367		19.19	(R)N L|D|L|D/S I|I/A E\V/K(A)	1.3	MOUSE	Q8VED5	Keratin, type II cytoskeletal 79
1732	(R)SLNNQFASFIDK(V)	2	692.35		19.19	(R)S|L|N|N Q/F/A S F I/D|K(V)	1.3	MOUSE	E9Q0F0	Protein Krt78
1733	(K)YAEEELEQVR(E)	2	633.307		19.19	(K)Y/A|E|E/E|L/E/Q/V/R(E)	4.2	MOUSE	P70302	Stromal interaction molecule 1
1734	(R)ELELQCLDGDDAK(V)	2	753.345	C:Carbamidomethylation	19.19	(R)E L|E|L/Q|C/L/D/G D D/A K(V)	2.2	MOUSE	P04919	Band 3 anion transport protein
1735	(K)AIWAEYDPEAK(G)	2	646.814		19.19	(K)A I|W|A/E/Y/D/P E/A/K(G)	3.4	MOUSE	A3KPC9	Cacna1s protein
1736	(R)MVTGDNINTAR(A)	2	596.294		19.19	(R)M/V|T|G/D/N I|N/T A/R(A)	2.2	MOUSE	A2ALL9	ATPase, Ca++ transporting, plasma membrane 3
1737	(K)EMGNTVMDIIR(N)	2	639.817		19.18	(K)E M|G N/T V/M/D/I/I/R(N)	6.9	MOUSE	A2AIJ1	CD82 antigen (Fragment)
1738	(R)VLGFCQLNLPSGK(F)	2	716.884	C:Carbamidomethylation	19.18	(R)V/L|G F/C\Q L N L/P/S/G K(F)	-0.1	MOUSE	D3YVX6	Sodium/potassium-transporting ATPase subunit alpha-2 (Fragment)
1739	(K)FLPMFLSDNPNPK(C)	2	760.383		19.18	(K)F/L|P|M/F/L/S D/N P|N/P K(C)	-1.7	MOUSE	G3X8W9	Niemann Pick type C1
1740	(K)QSLEASLAETEGR(Y)	2	695.845		19.18	(K)Q S|L/E/A/S L/A/E T E/G R(Y)	1.3	MOUSE	A2A513	Keratin 10
1741	(K)YGPNELPAEEGK(S)	2	652.313		19.18	(K)Y/G/P/N/E|L\P A E/E/G K(S)	1.9	MOUSE	Q8R429	Sarcoplasmic/endoplasmic reticulum calcium ATPase 1
1742	(K)STMINYLLGLEDTR(Y)	3	542.614		19.18	(K)S T M I N Y\L/L/G/L/E D/T R(Y)	4.9	MOUSE	Q7TQ48	Sarcalumenin
1743	(K)VDPEIQNVK(S)	2	521.285		19.18	(K)V D/P/E/I Q N V K(S)	5	MOUSE	Q3TTY5	Keratin, type II cytoskeletal 2 epidermal
1744	(R)VDQSILTGESVSVIK(H)	2	787.936		19.17	(R)V D Q|S|I|L/T/G E/S V/S V I K(H)	1.2	MOUSE	F8WI94	Sarcoplasmic/endoplasmic reticulum calcium ATPase 2
1745	(K)EVLDSFLDLVR(N)	2	653.356		19.17	(K)E V|L/D/S/F/L/D/L/V/R(N)	0.5	MOUSE	E9PUM8	Neutral amino acid transporter B(0)
1746	(R)QSVEADINGLRR(V)	3	453.245		19.17	(R)Q S/V/E/A/D/I N G\L R/R(V)	2.1	MOUSE	A2A513	Keratin 10
1747	(R)NICFFSTNCVEGTAR(G)	2	888.395	C:Carbamidomethylation	19.17	(R)N/I/C|F/F/S T/N C V E G/T/A R(G)	-0.2	MOUSE	D3YVX6	Sodium/potassium-transporting ATPase subunit alpha-2 (Fragment)
1748	(R)YVIGVGNAFNKPQSR(R)	3	550.63		19.17	(R)Y/V|I/G V/G/N/A/F/N/K/P Q S R(R)	0.1	MOUSE	E9Q5K8	Integrin alpha-M
1749	(R)MDPESEGASQALR(D)	2	695.816		19.16	(R)M D/P/E|S/E G A S/Q A L R(D)	-1.3	MOUSE	D3YUE1	Pre-B-cell leukemia transcription factor-interacting protein 1 (Fragment)
1750	(K)SDANTDLIGGSPK(G)	2	637.816		19.16	(K)S D|A|N|T|D|L/I/G\G/S/P K(G)	2.5	MOUSE	P53986	Monocarboxylate transporter 1
1751	(K)LFQTESSQR(E)	2	548.277		19.16	(K)L/F|Q|T/E/S S Q/R(E)	3.3	MOUSE	D3YUE1	Pre-B-cell leukemia transcription factor-interacting protein 1 (Fragment)
1752	(R)VDQSILTGESVSVIK(H)	2	787.935		19.16	(R)V D|Q S I|L|T/G E S V S/V I K(H)	-0.3	MOUSE	F8WI94	Sarcoplasmic/endoplasmic reticulum calcium ATPase 2
1753	(R)VDALMDEINFMK(M)	2	713.343		19.15	(R)V D|A|L|M|D/E I/N F/M/K(M)	3.1	MOUSE	D3Z4Y4	Keratin, type II cytoskeletal 5
1754	(R)FLEQQNQVLQTK(W)	2	738.397		19.15	(R)F L|E|Q/Q|N Q/V|L|Q/T K(W)	1.5	MOUSE	P04104	Keratin, type II cytoskeletal 1
1755	(R)ALEEANADLEVK(I)	2	651.334		19.15	(R)A L|E|E/A|N/A/D/L E/V/K(I)	1.2	MOUSE	Q6IFX2	Keratin, type I cytoskeletal 42
1756	(K)ALDTVLFGPPLLTR(H)	2	756.943		19.15	(K)A L\D/T V|L|F G/P P L L T R(H)	0.2	MOUSE	P70302	Stromal interaction molecule 1
1757	(R)INAANIATDDERDK(F)	3	515.922		19.15	(R)I/N|A|A/N|I|A/T D/D/E R D K(F)	-0.1	MOUSE	P14231	Sodium/potassium-transporting ATPase subunit beta-2
1758	(K)ENVSDPSLTITFGR(G)	2	768.389		19.15	(K)E N\V|S/D|P S/L T/I/T F/G R(G)	0.2	MOUSE	P11438	Lysosome-associated membrane glycoprotein 1
1759	(R)ALFCLTLQNPLR(K)	2	723.399	C:Carbamidomethylation	19.15	(R)A L|F|C|L|T/L|Q/N/P L/R(K)	-1.4	MOUSE	E9Q7B5	Voltage-dependent L-type calcium channel subunit alpha-1S
1760	(R)DTAGDASESALLK(C)	2	639.318		19.14	(R)D T|A/G/D|A/S E S A L L\K(C)	5.3	MOUSE	D3YVX6	Sodium/potassium-transporting ATPase subunit alpha-2 (Fragment)
1761	(R)AITQELPSLLGSIGLGK(N)	3	566.334		19.14	(R)A I/T Q E\L|P S\L|L|G/S I/G/L G K(N)	2	MOUSE	Q7TQ48	Sarcalumenin
1762	(R)VDQSILTGESVSVIK(H)	2	787.936		19.14	(R)V D|Q|S/I|L|T/G E S V/S V/I/K(H)	1.2	MOUSE	F8WI94	Sarcoplasmic/endoplasmic reticulum calcium ATPase 2
1763	(K)FGQNFLEK(L)	2	491.757		19.14	(K)F/G|Q|N|F/L/E/K(L)	7.2	MOUSE	Q7TQ48	Sarcalumenin
1764	(R)TGTYIGIDAMLEGLEAEGK(V)	3	656.659		19.14	(R)T\G\T Y I G\I D\A\M|L/E/G L/E/A/E/G K(V)	-0.8	MOUSE	F8WGC7	Receptor-type tyrosine-protein phosphatase C
1765	(K)LVYILPLER(T)	2	558.346		19.14	(K)L/V|Y|I|L/P L E/R(T)	1.3	MOUSE	Q8K441	ATP-binding cassette sub-family A member 6
1766	(K)LSLDELGR(K)	2	451.752		19.14	(K)L/S|L/D/E/L/G/R(K)	2.4	MOUSE	D3YVX6	Sodium/potassium-transporting ATPase subunit alpha-2 (Fragment)
1767	(K)LVYILPLER(T)	2	558.345		19.14	(K)L V|Y\I/L/P L E R(T)	0.2	MOUSE	Q8K441	ATP-binding cassette sub-family A member 6
1768	(R)SGEYSCIFLPEPVGR(S)	2	855.911	C:Carbamidomethylation	19.13	(R)S G\E\Y|S/C|I|F|L|P/E|P V G R(S)	-0.7	MOUSE	P18572	Basigin
1769	(K)APEEPTIQANVVGIHVDR(Q)	3	649.009		19.13	(K)A P E E|P T I Q/A N\V/V/G I/H V D/R(Q)	-0.1	MOUSE	Q8R2Y2	Cell surface glycoprotein MUC18
1770	(K)MNVFNTEVR(S)	2	555.275		19.13	(K)M/N|V|F/N/T E V/R(S)	2.1	MOUSE	Q8R429	Sarcoplasmic/endoplasmic reticulum calcium ATPase 1
1771	(R)SEINVEGPPR(I)	2	549.279		19.13	(R)S E|I/N/V/E/G/P P R(I)	-8.1	MOUSE	P18572	Basigin
1772	(K)SYEAYVLNIIR(F)	2	670.863		19.13	(K)S Y|E/A/Y/V\L/N I/I R(F)	-1.8	MOUSE	P14094	Sodium/potassium-transporting ATPase subunit beta-1
1773	(R)TYLDVEPITGFTLQFAK(R)	2	972.01		19.13	(R)T Y\L|D|V|E|P I/T/G F T L|Q/F A K(R)	-1.5	MOUSE	Q08857	Platelet glycoprotein 4
1774	(R)ANACNSVIR(Q)	2	502.753	C:Carbamidomethylation	19.13	(R)A N|A/C/N/S/V/I/R(Q)	5.5	MOUSE	Q8R429	Sarcoplasmic/endoplasmic reticulum calcium ATPase 1
1775	(R)IIDLIPDGYPQISCLPK(E)	3	648.018	C:Carbamidomethylation	19.13	(R)I I\D\L\I|P D G Y|P Q/I/S C L/P K(E)	1.5	MOUSE	P97370	Sodium/potassium-transporting ATPase subunit beta-3
1776	(K)AVGIVATTGVSTEIGK(I)	2	751.925		19.13	(K)A V\G\I|V|A|T/T/G/V/S T E/I G K(I)	0.6	MOUSE	Q8R429	Sarcoplasmic/endoplasmic reticulum calcium ATPase 1
1777	(R)VLGFCQLNLPSGK(F)	2	716.885	C:Carbamidomethylation	19.12	(R)V/L|G|F/C|Q|L/N/L|P S\G K(F)	0.3	MOUSE	D3YVX6	Sodium/potassium-transporting ATPase subunit alpha-2 (Fragment)
1778	(K)VYGTTDDLCSR(G)	2	643.789	C:Carbamidomethylation	19.12	(K)V Y|G T/T D/D L/C S R(G)	2.2	MOUSE	Q61830	Macrophage mannose receptor 1
1779	(R)TYLDVEPITGFTLQFAK(R)	2	972.011		19.12	(R)T Y|L|D\V|E|P I|T G F T/L/Q F A/K(R)	-0.3	MOUSE	Q08857	Platelet glycoprotein 4
1780	(K)ADNLATQMLMR(V)	2	632.314		19.12	(K)A D N|L|A/T/Q/M L M/R(V)	2.2	MOUSE	Q7TQ48	Sarcalumenin
1781	(R)KPDQTLDEDDPGAAPLK(G)	3	603.969		19.12	(R)K P D Q T L\D\E|D|D|P/G/A/A/P L/K(G)	3	MOUSE	P18572	Basigin
1782	(K)TVMPYISTTPAK(L)	2	654.843		19.12	(K)T V|M|P|Y/I S T T P A K(L)	-6.8	MOUSE	P09055	Integrin beta-1
1783	(R)ILYPIQGGR(K)	2	508.801		19.12	(R)I L|Y/P/I Q G G/R(K)	5.1	MOUSE	P31996	Macrosialin
1784	(R)SFATSYEPK(D)	2	515.251		19.12	(R)S F|A/T S Y/E/P\K(D)	5.2	MOUSE	E9PUM8	Neutral amino acid transporter B(0)
1785	(K)DVVVNVDYSK(K)	2	569.294		19.12	(K)D V|V|V/N/V/D/Y/S K(K)	2.7	MOUSE	E9QM38	Solute carrier family 12 member 2
1786	(K)AVGIVATTGVSTEIGK(I)	2	751.925		19.12	(K)A V\G\I|V/A|T|T/G V/S T E/I/G K(I)	0.6	MOUSE	Q8R429	Sarcoplasmic/endoplasmic reticulum calcium ATPase 1
1787	(K)EAAFGPGTGPIWLNEIK(C)	2	900.469		19.11	(K)E A/A/F/G/P G\T|G/P I W L/N E I K(C)	-1.1	MOUSE	Q2VLH6	Scavenger receptor cysteine-rich type 1 protein M130
1788	(K)MNVFNTEVR(S)	2	555.276		19.11	(K)M/N|V|F/N/T E V R(S)	3.7	MOUSE	Q8R429	Sarcoplasmic/endoplasmic reticulum calcium ATPase 1
1789	(R)YLQLQQEKEQELSK(L)	3	588.645		19.11	(R)Y/L/Q/L/Q Q E K E Q/E L S/K(L)	1	MOUSE	D3YVW2	Uncharacterized protein
1790	(R)VTFVDTPGIIENR(K)	2	730.892		19.11	(R)V T|F|V|D/T|P G I/I/E N R(K)	1.2	MOUSE	Q7TQ48	Sarcalumenin
1791	(R)AMGFTPLDMGSLASAR(E)	2	812.897		19.11	(R)A M\G\F|T/P/L/D M/G S L A/S A R(E)	2.4	MOUSE	D3YTP0	Metalloreductase STEAP3 (Fragment)
1792	(R)AAVPDAVGK(C)	2	414.237		19.11	(R)A A|V|P/D/A/V/G K(C)	6	MOUSE	D3YVX6	Sodium/potassium-transporting ATPase subunit alpha-2 (Fragment)
1793	(K)EIYTMDSTTDIK(A)	2	708.834		19.11	(K)E I|Y|T/M/D/S T\T D/I/K(A)	3.4	MOUSE	P11438	Lysosome-associated membrane glycoprotein 1
1794	(K)ASLENSLEETK(G)	2	610.805		19.1	(K)A S|L/E/N/S/L/E/E/T/K(G)	1.7	MOUSE	Q3ZAW8	Keratin 16
1795	(R)LVGSGFSVVVGSR(N)	2	632.358		19.1	(R)L/V|G/S/G/F/S V/V/V/G S/R(N)	3.1	MOUSE	D3YTP0	Metalloreductase STEAP3 (Fragment)
1796	(K)GAPEGVIDR(C)	2	457.238		19.1	(K)G A|P/E|G/V/I/D/R(C)	-6	MOUSE	O55143	Sarcoplasmic/endoplasmic reticulum calcium ATPase 2
1797	(R)VFDKDGNGYISAAELR(H)	3	585.63		19.1	(R)V F\D K D G N/G\Y|I|S/A/A/E/L/R(H)	3	MOUSE	P62204	Calmodulin
1798	(K)YGPNELPAEEGK(S)	2	652.314		19.09	(K)Y/G/P N E/L\P/A E/E/G K(S)	3.9	MOUSE	Q8R429	Sarcoplasmic/endoplasmic reticulum calcium ATPase 1
1799	(R)AAATLMTER(V)	2	482.253		19.09	(R)A A|A/T/L/M/T E/R(V)	5.5	MOUSE	P04919	Band 3 anion transport protein
1800	(R)ALEEANADLEVK(I)	2	651.333		19.09	(R)A L|E|E\A/N A D/L E/V K(I)	0.9	MOUSE	Q6IFX2	Keratin, type I cytoskeletal 42
1801	(K)VPLDVIFK(C)	2	465.789		19.09	(K)V/P|L/D|V/I/F/K(C)	4.8	MOUSE	P17047	Lysosome-associated membrane glycoprotein 2
1802	(K)IGVCPSAYK(L)	2	497.755	C:Carbamidomethylation	19.09	(K)I/G V/C/P S A Y K(L)	1.1	MOUSE	E9PZ00	Sulfated glycoprotein 1
1803	(R)SSLYEGLEKPESR(T)	3	498.921		19.09	(R)S/S|L|Y/E/G L/E/K P E/S\R(T)	2.3	MOUSE	F8WHB1	Plasma membrane calcium-transporting ATPase 2
1804	(K)GYSTQVLLR(E)	2	518.794		19.09	(K)G Y|S|T|Q V/L|L/R(E)	1.9	MOUSE	O55026	Ectonucleoside triphosphate diphosphohydrolase 2
1805	(R)SPEFTHENPLETR(N)	3	519.585		19.09	(R)S/P|E|F/T/H/E/N|P L E/T R(N)	4.2	MOUSE	D3YVX6	Sodium/potassium-transporting ATPase subunit alpha-2 (Fragment)
1806	(R)NICFFSTNCVEGTAR(G)	2	888.394	C:Carbamidomethylation	19.09	(R)N I|C/F|F|S T/N C V/E G T A R(G)	-2.1	MOUSE	D3YVX6	Sodium/potassium-transporting ATPase subunit alpha-2 (Fragment)
1807	(K)FLPMFLSDNPNPK(C)	2	760.385		19.09	(K)F L/P\M/F\L/S D/N P/N P K(C)	0.6	MOUSE	G3X8W9	Niemann Pick type C1
1808	(R)ETIATYQLYVETTDASGK(T)	3	663.992		19.09	(R)E\T I A T Y\Q\L/Y/V|E/T/T D/A/S/G K(T)	-2.3	MOUSE	Q9WTR5	Cadherin-13
1809	(R)FVVVFNPLEQER(L)	2	738.895		19.09	(R)F V|V\V/F/N/P L E Q E R(L)	-1.1	MOUSE	Q8BRK9	Alpha-mannosidase 2x
1810	(K)LETFIQEHLR(V)	3	429.237		19.09	(K)L/E|T/F/I/Q/E/H/L R(V)	5.1	MOUSE	O35566	CD151 antigen
1811	(K)EANHDGDFGITLTELR(A)	3	596.624		19.09	(K)E A N H D G D\F/G\I|T|L/T/E/L/R(A)	0.2	MOUSE	G5E829	MCG13663, isoform CRA_a
1812	(K)DVDAAYMNK(V)	2	513.734		19.08	(K)D V|D|A/A/Y/M N K(V)	3.8	MOUSE	D3Z4Y4	Keratin, type II cytoskeletal 5
1813	(R)VDQSILTGESVSVIK(H)	2	787.936		19.08	(R)V D/Q S|I|L|T/G E S V/S V I K(H)	0.6	MOUSE	F8WI94	Sarcoplasmic/endoplasmic reticulum calcium ATPase 2
1814	(K)EVTGSIQLCR(D)	2	581.8	C:Carbamidomethylation	19.08	(K)E V|T|G S\I Q/L/C/R(D)	3.8	MOUSE	Q8R429	Sarcoplasmic/endoplasmic reticulum calcium ATPase 1
1815	(K)NLEAVETLGSTSTICSDK(T)	2	962.962	C:Carbamidomethylation	19.08	(K)N L\E A/V|E/T/L|G S T S T I/C/S D K(T)	0.3	MOUSE	D3YVX6	Sodium/potassium-transporting ATPase subunit alpha-2 (Fragment)
1816	(R)LECEINTYR(G)	2	599.283	C:Carbamidomethylation	19.08	(R)L/E|C/E/I/N/T Y/R(G)	0.7	MOUSE	D3Z6B1	Keratin, type I cuticular Ha5
1817	(K)SGPGAYESGIMVSK(A)	2	691.834		19.08	(K)S G/P G/A|Y/E/S/G I\M/V S K(A)	-1	MOUSE	E9Q1X8	Voltage-dependent calcium channel subunit alpha-2-1
1818	(R)VFTFSVGQHNYDR(G)	3	523.921		19.08	(R)V/F|T/F/S V/G Q/H/N Y D/R(G)	1.8	MOUSE	E9Q1X8	Voltage-dependent calcium channel subunit alpha-2-1
1819	(R)IVTSEEVIIR(E)	2	579.842		19.07	(R)I/V|T|S|E/E V|I/I/R(E)	4	MOUSE	H3BIX4	Neuroplastin (Fragment)
1820	(K)YRPPQGCSGVADCAR(Q)	3	565.257	C:Carbamidomethylation	19.07	(K)Y R|P/P Q\G\C|S/G|V/A|D/C A R(Q)	1.1	MOUSE	Q3TVI8	Pre-B-cell leukemia transcription factor-interacting protein 1
1821	(R)AVFQANQENLPILK(R)	2	792.941		19.07	(R)A V|F/Q|A/N Q E N L|P I L/K(R)	-0.3	MOUSE	E9QAV3	Sodium/potassium-transporting ATPase subunit alpha-1
1822	(R)VDQSILTGESVSVIK(H)	2	787.934		19.07	(R)V D/Q S/I|L|T/G E S V S V/I/K(H)	-1.3	MOUSE	F8WI94	Sarcoplasmic/endoplasmic reticulum calcium ATPase 2
1823	(R)DYQELMNTK(L)	2	571.265		19.07	(R)D Y/Q/E|L|M/N/T K(L)	2.2	MOUSE	E9PX86	Keratin, type II cytoskeletal 2 epidermal
1824	(K)VTMQNLNDR(L)	2	545.772		19.06	(K)V/T|M/Q/N/L/N/D/R(L)	4.7	MOUSE	A2A513	Keratin 10
1825	(R)EVVLEEGTTAFK(N)	2	661.847		19.06	(R)E V|V|L/E/E/G T/T A F K(N)	2.5	MOUSE	Q08857	Platelet glycoprotein 4
1826	(K)LVINGGNGTVEDR(K)	2	672.356		19.06	(K)L/V|I|N|G G N G T V E/D R(K)	9.5	MOUSE	A2APM1	CD44 antigen
1827	(K)GEELPAEPK(D)	2	485.25		19.06	(K)G E|E|L|P A E/P/K(D)	3.7	MOUSE	F8WGC7	Receptor-type tyrosine-protein phosphatase C
1828	(R)FLEQQNQVLQTK(W)	2	738.397		19.06	(R)F L|E|Q/Q/N Q/V|L/Q|T/K(W)	0.6	MOUSE	P04104	Keratin, type II cytoskeletal 1
1829	(K)YLDFIFAVK(N)	2	558.313		19.06	(K)Y/L|D|F/I/F/A/V/K(N)	5.5	MOUSE	P17047	Lysosome-associated membrane glycoprotein 2
1830	(R)LNIPVSQVNPR(E)	2	618.858		19.06	(R)L N|I|P/V/S\Q V|N/P R(E)	2.8	MOUSE	D3YYN7	Sodium/potassium-transporting ATPase subunit alpha-2
1831	(R)MVTGDNINTAR(A)	2	596.294		19.06	(R)M V|T|G/D N I/N T A R(A)	2.2	MOUSE	A2ALL9	ATPase, Ca++ transporting, plasma membrane 3
1832	(K)GVVAVDSTANGGPALGSR(E)	3	543.286		19.05	(K)G V V\A|V D S T/A/N G G/P A L/G S|R(E)	1.9	MOUSE	E9PUM8	Neutral amino acid transporter B(0)
1833	(R)VPLTGPVK(E)	2	405.76		19.05	(R)V/P|L/T G/P/V/K(E)	6.6	MOUSE	Q8R429	Sarcoplasmic/endoplasmic reticulum calcium ATPase 1
1834	(K)SDANTDLIGGSPK(G)	2	637.817		19.05	(K)S D|A|N/T/D/L/I G\G S/P/K(G)	3.6	MOUSE	P53986	Monocarboxylate transporter 1
1835	(K)LTYYDGMIQLSYR(N)	2	811.898		19.05	(K)L T|Y/Y/D/G M/I/Q|L/S/Y/R(N)	0.5	MOUSE	Q07113	Cation-independent mannose-6-phosphate receptor
1836	(R)SLPSVETLGCTSVICSDK(T)	2	976.968	C:Carbamidomethylation	19.05	(R)S L/P S V E/T/L/G|C/T S V I/C/S/D K(T)	-0.3	MOUSE	B1ATS4	ATPase, Ca++ transporting, ubiquitous
1837	(R)LAADDFR(M)	2	404.206		19.05	(R)L/A|A D/D/F/R(M)	6.2	MOUSE	A1L317	Keratin, type I cytoskeletal 24
1838	(K)LGLTEEDSVYVFK(G)	2	750.385		19.05	(K)L G/L/T/E/E/D S V/Y V/F K(G)	-0.1	MOUSE	O09165	Calsequestrin-1
1839	(K)NLEAVETLGSTSTICSDK(T)	2	962.962	C:Carbamidomethylation	19.05	(K)N/L\E A\V|E T/L/G S/T/S T I/C S D K(T)	-0.5	MOUSE	D3YVX6	Sodium/potassium-transporting ATPase subunit alpha-2 (Fragment)
1840	(K)LSVFQTINK(F)	2	525.305		19.05	(K)L/S/V/F/Q T I/N/K(F)	3	MOUSE	P53986	Monocarboxylate transporter 1
1841	(K)AVGIVATTGVSTEIGK(I)	2	751.925		19.05	(K)A V\G\I|V|A/T|T|G V|S T/E I/G K(I)	0.6	MOUSE	Q8R429	Sarcoplasmic/endoplasmic reticulum calcium ATPase 1
1842	(K)VDPEIQNVK(S)	2	521.285		19.04	(K)V/D|P/E/I/Q/N V/K(S)	4.4	MOUSE	Q3TTY5	Keratin, type II cytoskeletal 2 epidermal
1843	(R)EFDDLPLAEQR(E)	2	666.826		19.04	(R)E F/D/D|L/P/L/A/E Q/R(E)	1.9	MOUSE	Q8R429	Sarcoplasmic/endoplasmic reticulum calcium ATPase 1
1844	(K)ADNLATQmLMR(V)	2	640.312	m:Oxidized methionine	19.04	(K)A D\N|L|A|T/Q m L/M/R(V)	1.9	MOUSE	Q7TQ48	Sarcalumenin
1845	(K)AVGIVATTGVSTEIGK(I)	2	751.925		19.04	(K)A V|G\I|V|A|T|T/G V/S T E I/G K(I)	0.3	MOUSE	Q8R429	Sarcoplasmic/endoplasmic reticulum calcium ATPase 1
1846	(K)DMTSEQLDEILR(D)	2	725.35		19.04	(K)D M|T|S/E|Q/L/D/E/I/L/R(D)	2.4	MOUSE	D3YYN7	Sodium/potassium-transporting ATPase subunit alpha-2
1847	(K)LLSDNTDEAKDFQK(A)	3	541.935		19.04	(K)L/L|S|D/N/T/D E/A K D/F Q/K(A)	3.1	MOUSE	Q8R3G9	Tetraspanin-8
1848	(K)VAEDETEAGVK(F)	2	574.279		19.04	(K)V/A|E|D/E/T E/A G V K(F)	1.9	MOUSE	G3UWA6	4F2 cell-surface antigen heavy chain
1849	(R)AAAAAAAAAAAAAAAGAAGK(E)	2	734.896		19.03	(R)A A A A A|A\A|A|A|A|A|A\A A\A G A/A G K(E)	-1.6	MOUSE	E9QM38	Solute carrier family 12 member 2
1850	(R)EFDDLPLAEQR(E)	2	666.827		19.03	(R)E/F|D/D|L|P/L/A/E/Q R(E)	2.5	MOUSE	Q8R429	Sarcoplasmic/endoplasmic reticulum calcium ATPase 1
1851	(K)LDEFGEQLSK(V)	2	583.294		19.03	(K)L/D|E|F/G E/Q L/S K(V)	6.2	MOUSE	F8WI94	Sarcoplasmic/endoplasmic reticulum calcium ATPase 2
1852	(R)ITLEGSTK(E)	2	424.741		19.03	(R)I/T|L/E/G/S/T/K(E)	3.5	MOUSE	Q7M729	Sodium channel subunit beta-4
1853	(K)DLVSMIQDLK(Q)	2	581.314		19.03	(K)D L|V|S|M/I/Q/D/L/K(Q)	2	MOUSE	F8WGC7	Receptor-type tyrosine-protein phosphatase C
1854	(K)STMINYLLGLEDTR(Y)	2	813.416		19.03	(K)S T M|I|N|Y|L|L/G/L/E/D/T/R(Y)	2.3	MOUSE	Q7TQ48	Sarcalumenin
1855	(R)FQVDPVSENAGR(A)	2	659.825		19.03	(R)F Q|V|D|P V S E N A G R(A)	2.8	MOUSE	E9QM38	Solute carrier family 12 member 2
1856	(K)EIYTMDSTTDIK(A)	2	708.834		19.02	(K)E/I/Y/T/M D/S T T D/I K(A)	3.4	MOUSE	P11438	Lysosome-associated membrane glycoprotein 1
1857	(K)GVGFGLVDSEK(D)	2	554.289		19.02	(K)G V|G|F|G/L/V\D/S E/K(D)	2.8	MOUSE	O09165	Calsequestrin-1
1858	(R)LEGESEFLFPLYAK(E)	2	821.922		19.02	(R)L E|G\E/S/E/F|L|F|P L/Y/A K(E)	0.4	MOUSE	P82348	Gamma-sarcoglycan
1859	(R)INENTGSVSVTR(T)	2	638.829		19.02	(R)I/N|E|N/T|G S/V S V T/R(T)	1.1	MOUSE	Q9WTR5	Cadherin-13
1860	(K)TEIQVNCPK(V)	2	544.776	C:Carbamidomethylation	19.02	(K)T E|I|Q|V|N/C/P K(V)	3.7	MOUSE	D6RFU9	Protein Sypl
1861	(K)SYELPDGQVITIGNER(F)	2	895.951		19.02	(K)S Y\E\L|P/D G Q/V I T/I/G/N E R(F)	2	MOUSE	D3YZY0	Actin, gamma-enteric smooth muscle (Fragment)
1862	(R)MTAFDADDPATDNALLR(Y)	2	918.923		19.02	(R)M/T A|F|D/A/D D/P A/T D/N A/L L R(Y)	-2.6	MOUSE	Q9WTR5	Cadherin-13
1863	(K)AYGENIGYSEK(D)	2	615.788		19.02	(K)A/Y|G\E/N/I/G/Y/S E K(D)	3.3	MOUSE	P14094	Sodium/potassium-transporting ATPase subunit beta-1
1864	(R)QGAIVAVTGDGVNDSPALK(K)	2	906.479		19.02	(R)Q G A\I|V/A V|T/G D G V N D/S\P A L K(K)	0.2	MOUSE	D3YYN7	Sodium/potassium-transporting ATPase subunit alpha-2
1865	(K)VAEIPFNSTNK(Y)	2	610.321		19.02	(K)V/A|E|I|P/F/N/S T N K(Y)	1.8	MOUSE	D3YVX6	Sodium/potassium-transporting ATPase subunit alpha-2 (Fragment)
1866	(R)DYQELMNTK(L)	2	571.265		19.01	(R)D Y/Q/E/L|M/N/T K(L)	2.7	MOUSE	E9PX86	Keratin, type II cytoskeletal 2 epidermal
1867	(K)SYDYQSVCDPGAAPK(Q)	3	553.246	C:Carbamidomethylation	19.01	(K)S Y\D\Y\Q/S V/C/D/P G A/A/P K(Q)	4.3	MOUSE	E9Q1X8	Voltage-dependent calcium channel subunit alpha-2-1
1868	(R)LSDFVDTLQEPLK(I)	2	752.898		19.01	(R)L S|D|F V|D/T/L/Q E P L K(I)	0	MOUSE	G3X8T7	Sodium channel protein type 4 subunit alpha
1869	(R)ALEESNYELEGK(I)	2	691.329		19.01	(R)A L|E|E/S/N/Y/E/L/E/G K(I)	1.7	MOUSE	A2A513	Keratin 10
1870	(K)STMINYLLGLEDTR(Y)	2	813.415		19.01	(K)S T M|I|N|Y|L\L/G/L/E D/T/R(Y)	1.5	MOUSE	Q7TQ48	Sarcalumenin
1871	(R)SLNNQFASFIDK(V)	2	692.35		19.01	(R)S L|N N Q|F/A/S F/I/D/K(V)	1.6	MOUSE	E9Q0F0	Protein Krt78
1872	(K)EVLDSFLDLVR(N)	2	653.356		19	(K)E V|L/D/S/F/L D L V/R(N)	0.5	MOUSE	E9PUM8	Neutral amino acid transporter B(0)
1873	(K)GAPEGVIDR(C)	2	457.243		19	(K)G A|P/E|G V/I D/R(C)	5	MOUSE	O55143	Sarcoplasmic/endoplasmic reticulum calcium ATPase 2
1874	(K)ADIGIAMGISGSDVSK(Q)	2	760.885		19	(K)A D/I/G|I/A|M/G/I|S G S D V S/K(Q)	0.2	MOUSE	D3YYN7	Sodium/potassium-transporting ATPase subunit alpha-2
1875	(R)SSIAEVQSEIER(I)	2	674.342		19	(R)S S/I|A|E/V|Q S/E/I E\R(I)	1.8	MOUSE	D3Z3Z3	Voltage-dependent L-type calcium channel subunit beta-3
1876	(K)LPDGVTINYK(S)	2	560.303		19	(K)L/P|D|G\V/T I N/Y/K(S)	-5.7	MOUSE	P09055	Integrin beta-1
1877	(K)ISLPVIGLDELLK(F)	2	705.437		19	(K)I S|L/P V/I/G L D E L L K(F)	3.1	MOUSE	F6RQN3	Sarcoplasmic/endoplasmic reticulum calcium ATPase 1 (Fragment)
1878	(R)FLEQQNQVLQTK(W)	2	738.397		19	(R)F L|E|Q|Q/N Q/V/L/Q|T K(W)	1	MOUSE	P04104	Keratin, type II cytoskeletal 1
1879	(K)SDANTDLIGGSPK(G)	2	637.817		19	(K)S D\A/N\T/D/L\I/G/G/S P K(G)	2.7	MOUSE	P53986	Monocarboxylate transporter 1
1880	(R)IGIFSENEEVTDR(A)	2	754.865		19	(R)I/G|I|F|S\E/N E E|V|T/D/R(A)	0.7	MOUSE	Q8R429	Sarcoplasmic/endoplasmic reticulum calcium ATPase 1
1881	(R)FLEQQNQVLQTK(W)	2	738.397		19	(R)F/L|E|Q/Q/N Q V/L Q|T K(W)	0.6	MOUSE	P04104	Keratin, type II cytoskeletal 1
1882	(K)MQINAEEVVVGDLVEVK(G)	3	624.664		18.99	(K)M Q I N A E\E\V|V|V|G/D L/V/E/V/K(G)	-0.3	MOUSE	D3YVX6	Sodium/potassium-transporting ATPase subunit alpha-2 (Fragment)
1883	(R)DYQELMNTK(L)	2	571.266		18.99	(R)D Y|Q|E|L/M/N/T K(L)	5	MOUSE	E9PX86	Keratin, type II cytoskeletal 2 epidermal
1884	(K)FDPDATQFIDYSR(L)	2	787.862		18.99	(K)F/D|P D/A|T Q/F/I/D/Y/S R(L)	2.5	MOUSE	G3X8T7	Sodium channel protein type 4 subunit alpha
1885	(K)DAEEWFFTK(T)	2	586.77		18.99	(K)D A|E|E/W|F/F/T/K(T)	5.2	MOUSE	Q6IFX2	Keratin, type I cytoskeletal 42
1886	(R)NFLENLVTAFNVGSEK(T)	2	891.457		18.99	(R)N F|L\E N/L/V/T A/F/N V/G S E K(T)	0.3	MOUSE	B7ZNH7	Collagen alpha-1(XIV) chain
1887	(K)LQELEGPSVSIMQK(T)	2	779.911		18.99	(K)L Q|E\L|E/G/P S/V/S I/M Q K(T)	0.5	MOUSE	B7ZNH7	Collagen alpha-1(XIV) chain
1888	(R)SGEYSCIFLPEPVGR(S)	2	855.912	C:Carbamidomethylation	18.99	(R)S G E Y/S/C/I/F|L/P E/P/V/G R(S)	0.5	MOUSE	P18572	Basigin
1889	(R)mNNGPVLGHEEEVGTR(T)	3	585.611	m:Oxidized methionine	18.99	(R)m N|N/G|P V/L/G H E E E V G T R(T)	3.7	MOUSE	Q8VIB3	Type 2 lactosamine alpha-2,3-sialyltransferase
1890	(K)SDANTDLIGGSPK(G)	2	637.816		18.99	(K)S D\A|N/T|D/L|I G\G S/P K(G)	2.2	MOUSE	P53986	Monocarboxylate transporter 1
1891	(R)LLELQYFISR(D)	2	641.366		18.99	(R)L L|E|L/Q/Y/F I/S/R(D)	2.9	MOUSE	F8WHM5	Golgi apparatus protein 1 (Fragment)
1892	(R)AFQINTFNLK(V)	2	598.328		18.98	(R)A/F|Q|I/N/T/F/N/L/K(V)	2.3	MOUSE	P17047	Lysosome-associated membrane glycoprotein 2
1893	(R)QGAIVAVTGDGVNDSPALK(K)	3	604.656		18.98	(R)Q G A I V\A|V\T G D/G V/N/D S/P A L/K(K)	2.2	MOUSE	D3YYN7	Sodium/potassium-transporting ATPase subunit alpha-2
1894	(K)DMTSEQLDEILR(D)	2	725.35		18.98	(K)D M|T/S/E/Q/L/D/E/I/L/R(D)	1.9	MOUSE	D3YYN7	Sodium/potassium-transporting ATPase subunit alpha-2
1895	(K)QLPLSPAYFGEDGIFR(H)	2	905.463		18.98	(K)Q/L|P L/S/P\A/Y/F/G E D/G I F R(H)	1.3	MOUSE	Q3TVI8	Pre-B-cell leukemia transcription factor-interacting protein 1
1896	(K)ADIGIAMGISGSDVSK(Q)	2	760.885		18.98	(K)A D I|G\I|A|M|G I/S|G S/D V/S/K(Q)	0.8	MOUSE	D3YYN7	Sodium/potassium-transporting ATPase subunit alpha-2
1897	(K)EICVLAGFCNEVK(R)	2	769.871	C:Carbamidomethylation	18.98	(K)E I C\V|L/A/G F C N E V/K(R)	0.9	MOUSE	E9PZ00	Sulfated glycoprotein 1
1898	(K)LVYILPLER(T)	2	558.346		18.98	(K)L V/Y/I|L/P L E R(T)	2.2	MOUSE	Q8K441	ATP-binding cassette sub-family A member 6
1899	(R)SSIAEVQSEIER(I)	2	674.342		18.98	(R)S S/I|A/E|V|Q|S/E I E\R(I)	1.4	MOUSE	D3Z3Z3	Voltage-dependent L-type calcium channel subunit beta-3
1900	(K)SYDECVLEGR(A)	2	614.272	C:Carbamidomethylation	18.98	(K)S Y|D/E C/V/L/E/G R(A)	4.6	MOUSE	Q07113	Cation-independent mannose-6-phosphate receptor
1901	(K)LSLDELGR(K)	2	451.753		18.98	(K)L/S|L/D/E/L/G/R(K)	4.2	MOUSE	D3YVX6	Sodium/potassium-transporting ATPase subunit alpha-2 (Fragment)
1902	(R)ILGLAIESQDAGIK(T)	2	714.409		18.97	(R)I L|G\L/A/I|E/S Q D A G I/K(T)	-0.1	MOUSE	B0R029	Synaptosomal-associated protein 23 (Fragment)
1903	(R)INENTGSVSVTR(T)	2	638.828		18.97	(R)I/N|E|N|T|G/S/V/S\V/T R(T)	0.3	MOUSE	Q9WTR5	Cadherin-13
1904	(K)QLPLSPAYFGEDGIFR(H)	3	603.98		18.97	(K)Q L\P/L S P A|Y|F/G/E/D/G I/F R(H)	4	MOUSE	Q3TVI8	Pre-B-cell leukemia transcription factor-interacting protein 1
1905	(K)TIEGIVmAADSAR(S)	2	675.343	m:Oxidized methionine	18.97	(K)T I|E|G I/V/m/A A D S A/R(S)	4.4	MOUSE	Q7TQ48	Sarcalumenin
1906	(R)VELEGGQGPGKR(G)	3	409.556		18.97	(R)V/E|L/E|G G Q/G/P G K/R(G)	3.1	MOUSE	E9QJW7	Integrin alpha-7 heavy chain
1907	(R)GQVYATEDKTSVDDR(L)	3	561.933		18.97	(R)G Q|V|Y/A/T E/D/K/T/S V D/D/R(L)	1.8	MOUSE	Q9ES83	Blood vessel epicardial substance
1908	(K)VAEIPFNSTNK(Y)	2	610.321		18.97	(K)V/A|E|I|P/F/N\S T N K(Y)	2	MOUSE	D3YVX6	Sodium/potassium-transporting ATPase subunit alpha-2 (Fragment)
1909	(K)ENVSDPSLTITFGR(G)	2	768.387		18.97	(K)E N\V|S/D|P S L/T/I/T/F/G R(G)	-2	MOUSE	P11438	Lysosome-associated membrane glycoprotein 1
1910	(R)FVVTDGGITR(V)	2	532.792		18.97	(R)F/V|V|T|D|G G I/T/R(V)	3.6	MOUSE	E9Q1X8	Voltage-dependent calcium channel subunit alpha-2-1
1911	(R)LILPLIFR(E)	2	492.836		18.96	(R)L/I|L|P|L/I/F/R(E)	3.7	MOUSE	P04919	Band 3 anion transport protein
1912	(K)QSLEASLAETEGR(Y)	2	695.845		18.96	(K)Q S/L|E/A/S/L/A/E/T E G R(Y)	1.2	MOUSE	A2A513	Keratin 10
1913	(R)FLEQQNQVLQTK(W)	2	738.397		18.96	(R)F L|E|Q Q|N Q V/L/Q/T K(W)	1.3	MOUSE	P04104	Keratin, type II cytoskeletal 1
1914	(R)AAATLMTER(V)	2	482.253		18.96	(R)A A|A|T/L/M T E R(V)	5.5	MOUSE	P04919	Band 3 anion transport protein
1915	(K)ADNLATQMLMR(V)	2	632.315		18.96	(K)A D|N|L|A|T/Q/M/L/M/R(V)	3.6	MOUSE	Q7TQ48	Sarcalumenin
1916	(K)ALSIAVTGSGSCR(H)	2	639.83	C:Carbamidomethylation	18.96	(K)A L|S\I/A|V/T G/S G/S C/R(H)	4.4	MOUSE	Q62165	Dystroglycan
1917	(R)LENEIQTYR(S)	2	583.294		18.96	(R)L/E|N|E/I Q/T/Y R(S)	-3.5	MOUSE	A2A513	Keratin 10
1918	(K)EIYTMDSTTDIK(A)	2	708.833		18.96	(K)E I|Y/T/M/D/S/T\T D/I K(A)	1.3	MOUSE	P11438	Lysosome-associated membrane glycoprotein 1
1919	(K)YFWTGLSDVQNK(G)	2	729.35		18.96	(K)Y F|W|T|G/L|S/D/V Q/N K(G)	-8.5	MOUSE	Q61830	Macrophage mannose receptor 1
1920	(R)INENTGSVSVTR(T)	2	638.831		18.95	(R)I/N|E|N/T|G/S/V S\V T R(T)	4.2	MOUSE	Q9WTR5	Cadherin-13
1921	(K)NLEAVETLGSTSTICSDK(T)	2	962.962	C:Carbamidomethylation	18.95	(K)N L E\A\V|E|T|L/G/S T S T I/C S D K(T)	0.1	MOUSE	D3YVX6	Sodium/potassium-transporting ATPase subunit alpha-2 (Fragment)
1922	(K)TFETYFSSALSK(L)	2	690.844		18.95	(K)T\F|E|T/Y/F/S/S A L S/K(L)	9.1	MOUSE	Q8VIB3	Type 2 lactosamine alpha-2,3-sialyltransferase
1923	(R)TNAENEFVTIK(K)	2	633.324		18.95	(R)T/N|A|E|N/E/F/V/T/I/K(K)	2.6	MOUSE	P04104	Keratin, type II cytoskeletal 1
1924	(K)LALDVEIATYR(K)	2	632.352		18.95	(K)L/A|L|D|V/E\I|A|T Y R(K)	1.7	MOUSE	D3Z4Y4	Keratin, type II cytoskeletal 5
1925	(K)STMINYLLGLEDTR(Y)	3	542.614		18.95	(K)S T\M I N Y|L|L/G/L/E/D/T R(Y)	3.8	MOUSE	Q7TQ48	Sarcalumenin
1926	(R)SSIAEVQSEIER(I)	2	674.342		18.95	(R)S S\I/A/E/V/Q/S E I/E R(I)	1.7	MOUSE	D3Z3Z3	Voltage-dependent L-type calcium channel subunit beta-3
1927	(R)TNAENEFVTIK(K)	2	633.323		18.94	(R)T/N|A|E|N/E/F/V/T/I/K(K)	1.2	MOUSE	P04104	Keratin, type II cytoskeletal 1
1928	(R)SLNNQFASFIDK(V)	2	692.35		18.94	(R)S L|N/N|Q|F/A/S/F I/D K(V)	2.2	MOUSE	E9Q0F0	Protein Krt78
1929	(R)IVIVPSLNPDGR(E)	2	640.367		18.94	(R)I V|I\V/P S L N/P D G R(E)	-7.1	MOUSE	O89001	Carboxypeptidase D
1930	(R)TLCLPLQVPLQVYK(E)	2	836.476	C:Carbamidomethylation	18.94	(R)T L|C|L|P L/Q/V/P L/Q V Y K(E)	-3.9	MOUSE	Q6P3F7	Popdc2 protein
1931	(R)NIAFFSTNCVEGTAR(G)	2	843.899	C:Carbamidomethylation	18.94	(R)N I\A|F|F/S T/N C V/E G T A R(G)	0.5	MOUSE	Q8VDN2	Sodium/potassium-transporting ATPase subunit alpha-1
1932	(K)SGPGAYESGIMVSK(A)	2	691.835		18.94	(K)S/G/P G A|Y/E/S G I|M V/S K(A)	0.2	MOUSE	E9Q1X8	Voltage-dependent calcium channel subunit alpha-2-1
1933	(R)TIIFSIHQPR(Y)	3	404.57		18.94	(R)T I|I/F/S I/H Q/P R(Y)	6.1	MOUSE	Q7TMS5	ATP-binding cassette sub-family G member 2
1934	(R)QGAIVAVTGDGVNDSPALKK(A)	3	647.344		18.94	(R)Q G\A|I/V/A/V/T/G D/G V/N D S/P A L K/K(A)	-14.2	MOUSE	D3YYN7	Sodium/potassium-transporting ATPase subunit alpha-2
1935	(K)GVGFGLVDSEKDAAVAK(K)	3	554.963		18.93	(K)G V|G/F/G L/V/D/S E K D A A V/A/K(K)	3.2	MOUSE	O09165	Calsequestrin-1
1936	(K)GVGFGLVDSEK(D)	2	554.29		18.93	(K)G V|G|F|G L/V/D/S E/K(D)	3.5	MOUSE	O09165	Calsequestrin-1
1937	(K)TITLEVEPSDTIENVK(A)	3	596.648		18.93	(K)T\I\T L E V E/P S/D T/I/E N V K(A)	1.2	MOUSE	E9Q0Z8	Polyubiquitin-B
1938	(R)IVTSEEVIIR(E)	2	579.841		18.93	(R)I/V|T|S E\E V I/I R(E)	1.9	MOUSE	H3BIX4	Neuroplastin (Fragment)
1939	(K)GVGFGLVDSEK(D)	2	554.289		18.93	(K)G V|G|F|G/L/V/D/S E|K(D)	1.9	MOUSE	O09165	Calsequestrin-1
1940	(R)VELEGGQGPGKR(G)	3	409.555		18.93	(R)V/E|L E/G/G Q/G/P\G K R(G)	2.1	MOUSE	E9QJW7	Integrin alpha-7 heavy chain
1941	(R)AAVPDAVGK(C)	2	414.237		18.93	(R)A A|V|P|D/A/V/G/K(C)	5.5	MOUSE	D3YVX6	Sodium/potassium-transporting ATPase subunit alpha-2 (Fragment)
1942	(K)IVEIPFNSTNK(Y)	2	631.341		18.93	(K)I/V|E|I|P F/N/S/T N K(Y)	-3.1	MOUSE	E9QAV3	Sodium/potassium-transporting ATPase subunit alpha-1
1943	(R)GVGQPAMSLAILR(V)	2	656.876		18.93	(R)G V|G Q/P A/M S/L/A I L R(V)	2.6	MOUSE	Q17ST2	Potassium voltage-gated channel subfamily A member 7
1944	(R)DIVPGDIVEVAVGDK(V)	2	763.409		18.92	(R)D I|V|P G D I V E V/A V G D K(V)	-0.1	MOUSE	B1ATS4	ATPase, Ca++ transporting, ubiquitous
1945	(K)AVGIVATTGVSTEIGK(I)	2	751.925		18.92	(K)A V\G\I|V|A|T/T|G V/S T E I/G K(I)	0.7	MOUSE	Q8R429	Sarcoplasmic/endoplasmic reticulum calcium ATPase 1
1946	(K)LTYYDGMIQLSYR(N)	2	811.9		18.92	(K)L/T/Y/Y/D/G M/I|Q/L S/Y R(N)	3.2	MOUSE	Q07113	Cation-independent mannose-6-phosphate receptor
1947	(R)SLNNQFASFIDK(V)	2	692.35		18.92	(R)S L|N/N/Q|F/A/S/F/I/D/K(V)	2	MOUSE	E9Q0F0	Protein Krt78
1948	(R)VTFVDTPGIIENR(K)	2	730.892		18.92	(R)V T/F/V/D/T/P G I/I/E N R(K)	1.2	MOUSE	Q7TQ48	Sarcalumenin
1949	(R)VDQSILTGESVSVIK(H)	2	787.935		18.92	(R)V D|Q|S|I|L/T|G E/S V/S V I/K(H)	-0.7	MOUSE	F8WI94	Sarcoplasmic/endoplasmic reticulum calcium ATPase 2
1950	(K)TIEGIVMAADSAR(S)	2	667.346		18.92	(K)T I|E|G|I|V|M/A/A/D/S A R(S)	4.6	MOUSE	Q7TQ48	Sarcalumenin
1951	(R)TFDQISAAFR(R)	2	578.295		18.92	(R)T F|D|Q|I|S/A A/F/R(R)	3.5	MOUSE	P14142	Solute carrier family 2, facilitated glucose transporter member 4
1952	(R)SLPSVETLGCTSVICSDK(T)	3	651.649	C:Carbamidomethylation	18.91	(R)S L|P S V E T L G C/T/S/V/I/C/S D K(T)	0.5	MOUSE	B1ATS4	ATPase, Ca++ transporting, ubiquitous
1953	(R)GQVYATEDKTSVDDR(L)	3	561.936		18.91	(R)G Q|V|Y/A/T E/D K/T/S V D/D/R(L)	6.2	MOUSE	Q9ES83	Blood vessel epicardial substance
1954	(K)TVMPYISTTPAK(L)	2	654.849		18.91	(K)T V|M/P Y/I S T/T/P/A K(L)	2.5	MOUSE	P09055	Integrin beta-1
1955	(R)LILPLIFR(E)	2	492.836		18.91	(R)L/I|L|P/L/I/F/R(E)	3.3	MOUSE	P04919	Band 3 anion transport protein
1956	(K)LLLSTDSAR(Q)	2	488.278		18.91	(K)L/L|L/S/T D/S A R(Q)	1	MOUSE	G3UWA6	4F2 cell-surface antigen heavy chain
1957	(K)ADNSATGFGTGTR(A)	2	627.791		18.91	(K)A D\N/S|A/T/G/F/G T G T R(A)	2.6	MOUSE	P97449	Aminopeptidase N
1958	(K)DFLAGGIAAAVSK(T)	2	610.339		18.9	(K)D F|L|A|G|G/I A/A A/V/S K(T)	2.8	MOUSE	P48962	ADP/ATP translocase 1
1959	(K)ALQATVGNSYK(C)	2	576.308		18.9	(K)A L|Q/A/T/V G N/S/Y K(C)	2.8	MOUSE	P11438	Lysosome-associated membrane glycoprotein 1
1960	(K)VGEATETALTTLVEK(M)	2	781.419		18.9	(K)V G E|A|T|E|T/A/L/T/T L V E/K(M)	-0.1	MOUSE	Q8R429	Sarcoplasmic/endoplasmic reticulum calcium ATPase 1
1961	(R)ELQAFENIEDEIK(L)	2	789.39		18.9	(R)E L/Q|A|F/E N I E D/E|I K(L)	2	MOUSE	E9Q489	Calsequestrin (Fragment)
1962	(R)DTAGDASESALLK(C)	2	639.318		18.9	(R)D T|A/G|D|A/S/E\S A L/L/K(C)	5.1	MOUSE	D3YVX6	Sodium/potassium-transporting ATPase subunit alpha-2 (Fragment)
1963	(K)VIMVTGDHPITAK(A)	3	461.256		18.9	(K)V I/M/V/T/G D H/P I T/A K(A)	2.1	MOUSE	D3YYN7	Sodium/potassium-transporting ATPase subunit alpha-2
1964	(K)AKDDSELEGQVISCLK(L)	3	597.967	C:Carbamidomethylation	18.9	(K)A K D\D S E\L E/G\Q|V/I/S/C L/K(L)	4	MOUSE	F6RSH1	Golgi apparatus protein 1 (Fragment)
1965	(R)DTAGDASESALLK(C)	2	639.315		18.9	(R)D T|A|G|D|A/S/E|S A/L/L K(C)	0.9	MOUSE	D3YVX6	Sodium/potassium-transporting ATPase subunit alpha-2 (Fragment)
1966	(K)TITLEVEPSDTIENVK(A)	3	596.648		18.9	(K)T\I|T L E\V E/P/S/D/T/I/E N V K(A)	0.9	MOUSE	E9Q0Z8	Polyubiquitin-B
1967	(K)EIYTMDSTTDIK(A)	2	708.832		18.89	(K)E I|Y/T/M/D S T T D I/K(A)	0.7	MOUSE	P11438	Lysosome-associated membrane glycoprotein 1
1968	(K)MNVFNTEVR(S)	2	555.276		18.89	(K)M/N|V|F/N/T/E|V/R(S)	3.4	MOUSE	Q8R429	Sarcoplasmic/endoplasmic reticulum calcium ATPase 1
1969	(K)LMNTNLVFIMVESK(G)	2	819.933		18.89	(K)L/M/N T N\L/V/F\I/M V/E/S K(G)	-0.6	MOUSE	E9Q1X8	Voltage-dependent calcium channel subunit alpha-2-1
1970	(K)SLPCDICK(T)	2	496.734	C:Carbamidomethylation	18.89	(K)S L|P/C|D/I/C/K(T)	6.6	MOUSE	E9PZ00	Sulfated glycoprotein 1
1971	(R)LFSALLGYDISEK(L)	2	728.388		18.89	(R)L F|S A\L/L/G/Y D I/S E K(L)	-2.5	MOUSE	Q6P3F7	Popdc2 protein
1972	(R)QEGLALFGVELAPVR(Q)	2	799.95		18.89	(R)Q E/G\L/A/L/F/G V E/L A|P V R(Q)	1.3	MOUSE	Q3TVI8	Pre-B-cell leukemia transcription factor-interacting protein 1
1973	(K)YFWTGLSDVQNK(G)	2	729.359		18.89	(K)Y F|W|T|G/L/S/D V/Q N K(G)	3.4	MOUSE	Q61830	Macrophage mannose receptor 1
1974	(R)GQVYATEDKTSVDDR(L)	3	561.933		18.89	(R)G Q|V|Y A/T E/D K T/S V D/D R(L)	1.8	MOUSE	Q9ES83	Blood vessel epicardial substance
1975	(R)AVAGDASESALLK(C)	2	616.332		18.89	(R)A/V|A\G/D|A/S E/S A/L|L/K(C)	3.5	MOUSE	E9QAV3	Sodium/potassium-transporting ATPase subunit alpha-1
1976	(K)TPDQIMELFDSITYSK(G)	3	629.974		18.89	(K)T P D Q I\M E\L|F/D/S I/T/Y/S K(G)	1.3	MOUSE	P97449	Aminopeptidase N
1977	(K)AVGIVATTGVSTEIGK(I)	2	751.925		18.89	(K)A V G\I|V|A|T/T/G V S/T E I G K(I)	0.6	MOUSE	Q8R429	Sarcoplasmic/endoplasmic reticulum calcium ATPase 1
1978	(R)TPNKIDLYDVR(R)	3	445.244		18.88	(R)T/P/N K I/D/L/Y/D/V/R(R)	5.3	MOUSE	E9Q1X8	Voltage-dependent calcium channel subunit alpha-2-1
1979	(K)ADNLATQMLMR(V)	2	632.315		18.88	(K)A D|N|L|A|T/Q/M L/M/R(V)	3.9	MOUSE	Q7TQ48	Sarcalumenin
1980	(K)GQPYIDEVGTFK(E)	2	677.342		18.88	(K)G Q|P/Y/I/D/E/V/G/T F/K(E)	5.9	MOUSE	E9QK82	Myelin protein P0
1981	(R)ILGLAIESQDAGIK(T)	2	714.409		18.88	(R)I L|G\L/A|I/E S Q D A G I K(T)	-0.1	MOUSE	B0R029	Synaptosomal-associated protein 23 (Fragment)
1982	(K)MTFFSDGELVFK(D)	2	710.847		18.88	(K)M T|F|F|S/D G E/L/V/F/K(D)	3.4	MOUSE	Q7TQ48	Sarcalumenin
1983	(R)RIGIFSENEEVTDR(A)	3	555.616		18.88	(R)R I G I\F\S\E|N|E|E/V/T D/R(A)	6	MOUSE	Q8R429	Sarcoplasmic/endoplasmic reticulum calcium ATPase 1
1984	(R)MLSSFLTEDLFK(K)	2	715.867		18.88	(R)M/L|S|S/F|L/T E/D/L/F/K(K)	2.9	MOUSE	P97449	Aminopeptidase N
1985	(R)VDQSILTGESVSVIK(H)	2	787.935		18.88	(R)V D/Q/S/I|L/T/G E S V S V I/K(H)	-0.3	MOUSE	F8WI94	Sarcoplasmic/endoplasmic reticulum calcium ATPase 2
1986	(R)AAVPDAVGK(C)	2	414.237		18.88	(R)A A|V|P/D/A/V/G K(C)	6	MOUSE	D3YVX6	Sodium/potassium-transporting ATPase subunit alpha-2 (Fragment)
1987	(K)QSLEASLAETEGR(Y)	2	695.845		18.87	(K)Q S|L|E/A/S/L/A/E/T E/G R(Y)	1.9	MOUSE	A2A513	Keratin 10
1988	(K)MLSLNVFSVQVQAFK(V)	3	570.979		18.87	(K)M L S\L N V|F/S V/Q/V/Q A/F K(V)	-1.5	MOUSE	P11438	Lysosome-associated membrane glycoprotein 1
1989	(K)EAFSLFDKDGDGTITTK(E)	3	615.635		18.87	(K)E A/F/S/L/F D/K/D G D/G T I T T K(E)	-0.9	MOUSE	P62204	Calmodulin
1990	(K)ENVSDPSLTITFGR(G)	2	768.389		18.87	(K)E N|V/S/D|P S L/T/I/T/F/G R(G)	0.9	MOUSE	P11438	Lysosome-associated membrane glycoprotein 1
1991	(K)LLLVSFDGFR(W)	2	583.835		18.87	(K)L L|L|V/S/F D G F R(W)	4.7	MOUSE	A2A5N7	Ectonucleotide pyrophosphatase/phosphodiesterase 7
1992	(R)DGVSVLVGAPK(A)	2	521.302		18.87	(R)D G/V|S|V/L/V/G/A/P K(A)	2.3	MOUSE	P11688	Integrin alpha-5
1993	(R)DIVPGDIVEVAVGDK(V)	2	763.408		18.87	(R)D I|V/P/G/D I/V/E V/A V/G D K(V)	-0.8	MOUSE	B1ATS4	ATPase, Ca++ transporting, ubiquitous
1994	(R)VDQSILTGESVSVIK(H)	2	787.936		18.86	(R)V D Q S|I|L/T/G/E S V S V/I K(H)	0.6	MOUSE	F8WI94	Sarcoplasmic/endoplasmic reticulum calcium ATPase 2
1995	(K)DVSSIIVLFGYPFR(L)	2	806.94		18.86	(K)D V\S S I/I/V|L\F/G/Y/P F R(L)	-0.9	MOUSE	A2AE45	Synaptophysin-like 2 (Fragment)
1996	(R)ALEEANADLEVK(I)	2	651.334		18.86	(R)A L|E/E/A/N/A D L E/V/K(I)	2.4	MOUSE	Q6IFX2	Keratin, type I cytoskeletal 42
1997	(R)IGIFSENEEVTDR(A)	2	754.867		18.86	(R)I G\I/F/S E\N E E V/T D R(A)	2.6	MOUSE	Q8R429	Sarcoplasmic/endoplasmic reticulum calcium ATPase 1
1998	(K)AEIGIAMGSGTAVAK(S)	2	688.366		18.86	(K)A E I|G\I/A|M G/S G T A/V/A K(S)	0.3	MOUSE	B1ATS4	ATPase, Ca++ transporting, ubiquitous
1999	(K)FLNVTPNVEVNVECR(I)	3	597.303	C:Carbamidomethylation	18.86	(K)F L/N V T/P N V E/V/N/V/E/C R(I)	2.6	MOUSE	P14231	Sodium/potassium-transporting ATPase subunit beta-2
[truncated: 45,081 more rows]
